# Supplementary material for: Structural characterization and DFT study of bis­{(S)-2-[(2-hy­droxy­benz­yl)amino]-3-(4-hy­droxy­phen­yl)propano­ato-κ2 N,O}(1,10-phenanthroline-κ2 N,N′)cadmium(II) tetra­hydrate
Source: Acta Crystallogr E Crystallogr Commun. 2018 Aug 24;74(Pt 9):1339–43. doi: 10.1107/S205698901801157X (PMC6127690; doi:10.1107/S205698901801157X)
Supplement: Supplementary file 1 [file e-74-01339-sup1.cif]

##############################################################################
#                                                                            #
# This CIF contains the data in a paper accepted for publication in          #
# Acta Crystallographica Section E. It conforms to the requirements of       #
# Notes for Authors for Acta Crystallographica Section E, and has been       #
# peer reviewed under the auspices of the IUCr Commission on Journals.       #
#                                                                            #
# Full details of the Crystallographic Information File format               #
# are given in the paper "The Crystallographic Information File (CIF):       #
# a New Standard Archive File for Crystallography" by S. R. Hall, F. H.      #
# Allen and I. D. Brown [Acta Cryst. (1991), A47, 655-685].                  #
#                                                                            #
# The current version of the core CIF dictionary is obtainable from          #
# ftp://ftp.iucr.org/pub/cif_core.dic.                                       #
#                                                                            #
# Software is freely available for graphical display of the structure(s)     #
# in this CIF. For information consult the CIF software page                 #
# http://www.iucr.org/resources/cif/software.                                #
#                                                                            #
# This file may be used for bona fide research purposes within the           #
# scientific community so long as proper attribution is given to the journal # 
# article from which it was obtained.                                        #
#                                                                            #
##############################################################################
data_I
_audit_creation_method     'SHELXL-2016/6'
_chemical_name_systematic
;
Bis{(<i>S</i>)-2-[(2-hydroxybenzyl)amino]-3-(4-hydroxyphenyl)propanoato-\
\k^2^<i>N</i>,<i>O</i>}(1,10-phenanthroline-\k^2^<i>N</i>,<i>N</i>')cadmium(II)
tetrahydrate
;
_chemical_name_common     ?
_chemical_formula_moiety     'C44 H40 Cd N4 O8, 4(H2 O)'
_chemical_formula_sum     'C44 H48 Cd N4 O12'
_chemical_formula_iupac     '[Cd (C16 H16 O3)2 (C12 H8 N2)], 4H2 O'
_chemical_formula_weight     937.26
_chemical_melting_point     ?
_shelx_space_group_comment
;
The symmetry employed for this shelxl refinement is uniquely defined
by the following loop, which should always be used as a source of
symmetry information in preference to the above space-group names.
They are only intended as comments.
;
_space_group_crystal_system     tetragonal
_space_group_name_H-M_alt     'P 43 21 2'
_space_group_name_Hall     'P 4nw 2abw'
loop_
    _symmetry_equiv_pos_as_xyz
    'x, y, z'
    '-x, -y, z+1/2'
    '-y+1/2, x+1/2, z+3/4'
    'y+1/2, -x+1/2, z+1/4'
    '-x+1/2, y+1/2, -z+3/4'
    'x+1/2, -y+1/2, -z+1/4'
    'y, x, -z'
    '-y, -x, -z+1/2'
_cell_length_a     12.4171(2)
_cell_length_b     12.4171(2)
_cell_length_c     28.4151(10)
_cell_angle_alpha     90
_cell_angle_beta     90
_cell_angle_gamma     90
_cell_volume     4381.2(2)
_cell_formula_units_Z     4
_cell_measurement_reflns_used     5678
_cell_measurement_theta_min     2.73
_cell_measurement_theta_max     21.83
_cell_measurement_temperature     296(2)
_exptl_crystal_description     prism
_exptl_crystal_colour     colorless
_exptl_crystal_size_max     0.20
_exptl_crystal_size_mid     0.14
_exptl_crystal_size_min     0.11
_exptl_crystal_density_diffrn     1.421
_exptl_crystal_density_meas     1.421
_exptl_crystal_density_method     ?
_exptl_crystal_F_000     1936
_exptl_absorpt_coefficient_mu     0.565
_exptl_absorpt_correction_type     none
_exptl_absorpt_process_details     ?
_shelx_estimated_absorpt_T_min     ?
_shelx_estimated_absorpt_T_max     ?
_exptl_absorpt_correction_T_min     ?
_exptl_absorpt_correction_T_max     ?
_diffrn_ambient_temperature     296(2)
_diffrn_radiation_type     MoK\a
_diffrn_radiation_wavelength     0.71073
_diffrn_radiation_source     'sealed tube'
_diffrn_radiation_monochromator     'graphite'
_diffrn_measurement_device_type     'Bruker SMART CCD area detector'
_diffrn_measurement_method     'phi and omega scans'
_diffrn_detector_area_resol_mean     ?
_diffrn_reflns_number     28145
_diffrn_reflns_av_R_equivalents     0.0494
_diffrn_reflns_theta_min     2.178
_diffrn_reflns_theta_max     25.998
_diffrn_reflns_theta_full     25.242
_diffrn_measured_fraction_theta_max     0.999
_diffrn_measured_fraction_theta_full     0.999
_diffrn_reflns_limit_h_min     -15
_diffrn_reflns_limit_h_max     15
_diffrn_reflns_limit_k_min     -14
_diffrn_reflns_limit_k_max     15
_diffrn_reflns_limit_l_min     -33
_diffrn_reflns_limit_l_max     35
_refine_special_details
;
Refined as a 2-component inversion twin.
;
_reflns_number_total     4310
_reflns_number_gt     3599
_reflns_threshold_expression     'I > 2\s(I)'
_refine_ls_structure_factor_coef     Fsqd
_refine_ls_matrix_type     full
_refine_ls_R_factor_all     0.0639
_refine_ls_R_factor_gt     0.0533
_refine_ls_wR_factor_gt     0.1483
_refine_ls_wR_factor_ref     0.1591
_refine_ls_goodness_of_fit_ref     1.035
_refine_ls_restrained_S_all     1.061
_refine_ls_number_reflns     4310
_refine_ls_number_parameters     260
_refine_ls_number_restraints     18
_refine_ls_hydrogen_treatment     constr
_refine_ls_weighting_scheme     calc
_refine_ls_weighting_details
              'w=1/[\s^2^(Fo^2^)+(0.1136P)^2^+0.4952P] where P=(Fo^2^+2Fc^2^)/3'
_atom_sites_solution_hydrogens     mixed
_atom_sites_solution_primary     ?
_atom_sites_solution_secondary     ?
_refine_ls_shift/su_max     0.001
_refine_ls_shift/su_mean     0.000
_refine_diff_density_max     0.745
_refine_diff_density_min     -0.731
_refine_ls_extinction_method     none
_refine_ls_extinction_coef     .
_refine_ls_abs_structure_details
;
Refined as an inversion twin
;
_refine_ls_abs_structure_Flack     0.02(7)
loop_
    _atom_type_symbol
    _atom_type_description
    _atom_type_scat_dispersion_real
    _atom_type_scat_dispersion_imag
    _atom_type_scat_source
    'C' 'C' 0.0033 0.0016
                         'International Tables Vol C Tables 4.2.6.8 and 6.1.1.4'
    'H' 'H' 0.0000 0.0000
                         'International Tables Vol C Tables 4.2.6.8 and 6.1.1.4'
    'N' 'N' 0.0061 0.0033
                         'International Tables Vol C Tables 4.2.6.8 and 6.1.1.4'
    'O' 'O' 0.0106 0.0060
                         'International Tables Vol C Tables 4.2.6.8 and 6.1.1.4'
    'Cd' 'Cd' -0.8075 1.2024
                         'International Tables Vol C Tables 4.2.6.8 and 6.1.1.4'
_computing_data_collection
;
SMART (Bruker, 2012)
;
_computing_cell_refinement
;
SAINT (Bruker, 2012)
;
_computing_data_reduction
;
SAINT (Bruker, 2012)
;
_computing_structure_solution
;
SHELXTL (Sheldrick, 2008)
;
_computing_structure_refinement
;
SHELXL2016 (Sheldrick, 2015)
;
_computing_molecular_graphics
;
SHELXTL (Sheldrick, 2008)
;
_computing_publication_material
;
SHELXTL (Sheldrick, 2008)
;
loop_
    _atom_site_type_symbol
    _atom_site_label
    _atom_site_fract_x
    _atom_site_fract_y
    _atom_site_fract_z
    _atom_site_U_iso_or_equiv
    _atom_site_adp_type
    _atom_site_calc_flag
    _atom_site_occupancy
    _atom_site_disorder_assembly
    _atom_site_disorder_group
    O O5 0.5065(7) 0.7805(10) -0.0219(6) 0.192 Uani d 1 . .
    H H5B 0.536098 0.833414 -0.033121 0.288 Uiso d 1 . .
    H H5A 0.492616 0.795873 0.005957 0.288 Uiso d 1 . .
    O O6 0.7175(8) 1.6168(10) -0.0556(5) 0.192 Uani d 1 . .
    H H6A 0.710747 1.678849 -0.066486 0.288 Uiso d 1 . .
    H H6B 0.655019 1.593062 -0.053790 0.288 Uiso d 1 . .
    Cd Cd1 0.97964(3) 0.97964(3) 0.000000 0.0540(2) Uani d 1 . .
    N N1 0.8171(5) 1.0589(5) 0.0225(2) 0.0623(15) Uani d 1 . .
    H H1 0.817840 1.129105 0.003614 0.093 Uiso d 1 . .
    C C9 0.7269(6) 0.9904(7) 0.0079(3) 0.079(3) Uani d 1 . .
    H H9 0.718656 0.935076 0.032265 0.095 Uiso calc 1 . .
    C C14 0.6231(8) 1.3351(11) -0.0780(3) 0.101(4) Uani d 1 . .
    C C11 0.6180(7) 1.1475(10) -0.0258(3) 0.089(3) Uani d 1 . .
    C C12 0.6472(8) 1.1455(10) -0.0743(3) 0.094(3) Uani d 1 . .
    H H12 0.667411 1.081506 -0.088820 0.113 Uiso calc 1 . .
    C C15 0.5947(9) 1.3356(12) -0.0318(4) 0.107(4) Uani d 1 . .
    H H15 0.572538 1.399858 -0.018019 0.128 Uiso calc 1 . .
    C C16 0.5977(8) 1.2496(13) -0.0067(4) 0.106(4) Uani d 1 . .
    H H16 0.585881 1.255378 0.025537 0.127 Uiso calc 1 . .
    C C10 0.6175(6) 1.0501(10) 0.0045(3) 0.095(3) Uani d 1 . .
    H H10A 0.563903 1.000308 -0.007451 0.114 Uiso calc 1 . .
    H H10B 0.595478 1.070992 0.036001 0.114 Uiso calc 1 . .
    C C13 0.6449(10) 1.2404(12) -0.0991(4) 0.107(4) Uani d 1 . .
    H H13 0.658674 1.239261 -0.131233 0.128 Uiso calc 1 . .
    C C3 0.9033(7) 1.2746(7) 0.0637(3) 0.071(2) Uani d 1 . .
    C C2 0.9025(6) 1.1740(7) 0.0832(2) 0.0603(18) Uani d 1 . .
    C C4 0.9866(8) 1.3478(7) 0.0716(3) 0.083(2) Uani d 1 . .
    H H4 0.984052 1.415892 0.058059 0.099 Uiso calc 1 . .
    C C7 0.9869(7) 1.1450(7) 0.1124(3) 0.073(2) Uani d 1 . .
    H H7 0.988546 1.077657 0.126667 0.088 Uiso calc 1 . .
    C C1 0.8112(7) 1.0959(7) 0.0718(3) 0.067(2) Uani d 1 . .
    H H1A 0.815395 1.034217 0.092652 0.080 Uiso calc 1 . .
    H H1B 0.742570 1.131201 0.077095 0.080 Uiso calc 1 . .
    C C6 1.0698(8) 1.2195(10) 0.1198(3) 0.089(3) Uani d 1 . .
    H H6 1.126603 1.200829 0.139472 0.107 Uiso calc 1 . .
    C C5 1.0699(8) 1.3199(9) 0.0987(3) 0.083(2) Uani d 1 . .
    H H5 1.126985 1.367210 0.103385 0.100 Uiso calc 1 . .
    C C17 1.1960(8) 0.9751(11) 0.0666(4) 0.099(3) Uani d 1 . .
    H H17 1.169971 0.909387 0.077427 0.119 Uiso calc 1 . .
    C C21 1.1830(6) 1.1235(7) 0.0185(3) 0.076(2) Uani d 1 . .
    C C20 1.2837(9) 1.1652(11) 0.0351(5) 0.110(4) Uani d 1 . .
    C C19 1.3356(10) 1.1048(14) 0.0710(5) 0.114(5) Uani d 1 . .
    H H19 1.399452 1.129307 0.084379 0.137 Uiso calc 1 . .
    C C18 1.2943(10) 1.0187(16) 0.0844(5) 0.120(5) Uani d 1 . .
    H H18 1.330129 0.979963 0.107608 0.144 Uiso calc 1 . .
    O O1 0.8199(7) 1.2984(6) 0.0340(3) 0.102(2) Uani d 1 . .
    H H1C 0.790761 1.354342 0.042646 0.152 Uiso calc 1 . .
    O O3 0.6285(7) 1.4344(8) -0.1026(2) 0.123(3) Uani d 1 . .
    H H3 0.646900 1.423349 -0.129854 0.184 Uiso calc 1 . .
    N N2 1.1419(5) 1.0314(6) 0.0338(2) 0.0660(16) Uani d 1 . .
    C C8 0.7555(8) 0.9297(9) -0.0391(4) 0.093(3) Uani d 1 . .
    O O2 0.6804(10) 0.8780(10) -0.0575(5) 0.192 Uani d 1 . .
    O O4 0.9391(6) 0.8474(5) 0.0552(2) 0.0880(19) Uani d 1 . .
    C C22 1.3163(12) 1.2687(12) 0.0170(5) 0.142(8) Uani d 1 . .
    H H22 1.375144 1.302587 0.030868 0.171 Uiso calc 1 . .
loop_
    _atom_site_aniso_label
    _atom_site_aniso_U_11
    _atom_site_aniso_U_22
    _atom_site_aniso_U_33
    _atom_site_aniso_U_12
    _atom_site_aniso_U_13
    _atom_site_aniso_U_23
    O5 0.111 0.160 0.306 -0.036 -0.056 0.082
    O6 0.111 0.160 0.306 -0.036 -0.056 0.082
    Cd1 0.0535(3) 0.0535(3) 0.0550(4) -0.0104(3) -0.0039(2) 0.0039(2)
    N1 0.049(3) 0.067(4) 0.071(4) -0.010(3) 0.001(3) 0.008(3)
    C9 0.055(4) 0.097(6) 0.084(6) -0.024(4) -0.008(4) 0.017(5)
    C14 0.081(6) 0.158(11) 0.064(5) 0.045(7) -0.015(4) -0.006(6)
    C11 0.051(4) 0.140(10) 0.075(6) -0.001(5) -0.006(4) 0.000(6)
    C12 0.087(6) 0.121(9) 0.074(6) 0.025(6) -0.012(5) -0.002(6)
    C15 0.089(7) 0.166(11) 0.065(6) 0.030(7) -0.011(5) 0.001(6)
    C16 0.072(5) 0.184(12) 0.061(6) 0.030(6) -0.018(5) -0.016(7)
    C10 0.050(4) 0.151(9) 0.082(6) -0.015(5) -0.003(4) 0.014(7)
    C13 0.109(8) 0.151(11) 0.060(5) 0.033(8) -0.016(5) -0.004(6)
    C3 0.060(4) 0.075(5) 0.078(5) -0.005(4) 0.000(4) 0.002(4)
    C2 0.062(4) 0.071(4) 0.048(4) -0.001(3) 0.008(3) -0.010(3)
    C4 0.088(6) 0.075(5) 0.086(6) -0.023(5) -0.006(5) 0.004(4)
    C7 0.077(5) 0.086(5) 0.056(4) 0.008(5) 0.002(4) -0.010(3)
    C1 0.062(4) 0.067(4) 0.072(5) -0.008(4) 0.007(4) 0.009(4)
    C6 0.069(5) 0.121(9) 0.076(6) 0.014(6) -0.019(4) -0.033(6)
    C5 0.069(5) 0.084(6) 0.097(7) -0.016(5) 0.006(5) -0.015(5)
    C17 0.093(7) 0.122(8) 0.082(6) 0.033(7) -0.025(5) -0.023(6)
    C21 0.060(4) 0.088(6) 0.079(5) -0.024(4) 0.020(3) -0.037(4)
    C20 0.070(6) 0.121(9) 0.138(10) -0.032(6) 0.033(6) -0.073(8)
    C19 0.071(7) 0.153(13) 0.119(10) -0.003(8) -0.005(7) -0.053(10)
    C18 0.079(7) 0.173(14) 0.107(9) 0.021(9) -0.030(6) -0.038(10)
    O1 0.092(5) 0.086(5) 0.126(6) -0.014(4) -0.027(5) 0.016(4)
    O3 0.131(7) 0.151(8) 0.086(4) 0.041(6) -0.013(4) -0.004(5)
    N2 0.054(3) 0.080(4) 0.064(3) -0.008(3) -0.006(3) -0.019(3)
    C8 0.067(5) 0.113(8) 0.098(7) -0.036(5) -0.029(5) -0.007(6)
    O2 0.111 0.160 0.306 -0.036 -0.056 0.082
    O4 0.119(5) 0.070(4) 0.075(4) -0.013(3) 0.022(4) 0.018(3)
    C22 0.100(11) 0.134(15) 0.19(2) -0.067(12) 0.036(10) -0.068(12)
_geom_special_details
;
 All esds (except the esd in the dihedral angle between two l.s. planes)
 are estimated using the full covariance matrix.  The cell esds are taken
 into account individually in the estimation of esds in distances, angles
 and torsion angles; correlations between esds in cell parameters are only
 used when they are defined by crystal symmetry.  An approximate (isotropic)
 treatment of cell esds is used for estimating esds involving l.s. planes.
;
loop_
    _geom_bond_atom_site_label_1
    _geom_bond_atom_site_label_2
    _geom_bond_site_symmetry_2
    _geom_bond_distance
    _geom_bond_publ_flag
    O5 H5B . 0.8179 ?
    O5 H5A . 0.8319 ?
    O6 H6A . 0.8336 ?
    O6 H6B . 0.8313 ?
    Cd1 N2 . 2.323(6) ?
    Cd1 N2 7 2.323(6) ?
    Cd1 O4 7 2.325(5) ?
    Cd1 O4 . 2.325(5) ?
    Cd1 N1 . 2.335(6) ?
    Cd1 N1 7 2.335(6) ?
    N1 C9 . 1.466(9) ?
    N1 C1 . 1.475(10) ?
    N1 H1 . 1.0237 ?
    C9 C10 . 1.551(13) ?
    C9 C8 . 1.573(13) ?
    C9 H9 . 0.9800 ?
    C14 C13 . 1.347(17) ?
    C14 C15 . 1.359(14) ?
    C14 O3 . 1.419(14) ?
    C11 C16 . 1.402(17) ?
    C11 C12 . 1.426(14) ?
    C11 C10 . 1.485(14) ?
    C12 C13 . 1.372(17) ?
    C12 H12 . 0.9300 ?
    C15 C16 . 1.285(17) ?
    C15 H15 . 0.9300 ?
    C16 H16 . 0.9300 ?
    C10 H10A . 0.9700 ?
    C10 H10B . 0.9700 ?
    C13 H13 . 0.9300 ?
    C3 C2 . 1.367(12) ?
    C3 O1 . 1.367(11) ?
    C3 C4 . 1.394(12) ?
    C2 C7 . 1.384(12) ?
    C2 C1 . 1.527(10) ?
    C4 C5 . 1.336(14) ?
    C4 H4 . 0.9300 ?
    C7 C6 . 1.399(13) ?
    C7 H7 . 0.9300 ?
    C1 H1A . 0.9700 ?
    C1 H1B . 0.9700 ?
    C6 C5 . 1.383(15) ?
    C6 H6 . 0.9300 ?
    C5 H5 . 0.9300 ?
    C17 N2 . 1.345(12) ?
    C17 C18 . 1.428(17) ?
    C17 H17 . 0.9300 ?
    C21 N2 . 1.325(11) ?
    C21 C20 . 1.433(13) ?
    C21 C21 7 1.483(19) ?
    C20 C19 . 1.42(2) ?
    C20 C22 . 1.442(19) ?
    C19 C18 . 1.25(2) ?
    C19 H19 . 0.9300 ?
    C18 H18 . 0.9300 ?
    O1 H1C . 0.8200 ?
    O3 H3 . 0.8200 ?
    C8 O4 7 1.235(12) ?
    C8 O2 . 1.248(13) ?
    C22 C22 7 1.28(3) ?
    C22 H22 . 0.9300 ?
loop_
    _geom_angle_atom_site_label_1
    _geom_angle_atom_site_label_2
    _geom_angle_atom_site_label_3
    _geom_angle_site_symmetry_1
    _geom_angle_site_symmetry_3
    _geom_angle
    _geom_angle_publ_flag
    H5B O5 H5A . . 106.3 ?
    H6A O6 H6B . . 105.0 ?
    N2 Cd1 N2 . 7 72.0(4) ?
    N2 Cd1 O4 . 7 162.0(2) ?
    N2 Cd1 O4 7 7 96.0(3) ?
    N2 Cd1 O4 . . 96.0(3) ?
    N2 Cd1 O4 7 . 162.0(2) ?
    O4 Cd1 O4 7 . 98.5(4) ?
    N2 Cd1 N1 . . 121.3(2) ?
    N2 Cd1 N1 7 . 89.2(2) ?
    O4 Cd1 N1 7 . 70.5(2) ?
    O4 Cd1 N1 . . 85.7(2) ?
    N2 Cd1 N1 . 7 89.2(2) ?
    N2 Cd1 N1 7 7 121.3(2) ?
    O4 Cd1 N1 7 7 85.7(2) ?
    O4 Cd1 N1 . 7 70.5(2) ?
    N1 Cd1 N1 . 7 143.5(3) ?
    C9 N1 C1 . . 114.3(6) ?
    C9 N1 Cd1 . . 109.8(5) ?
    C1 N1 Cd1 . . 115.7(5) ?
    C9 N1 H1 . . 110.7 ?
    C1 N1 H1 . . 103.5 ?
    Cd1 N1 H1 . . 102.0 ?
    N1 C9 C10 . . 114.1(8) ?
    N1 C9 C8 . . 110.2(6) ?
    C10 C9 C8 . . 112.0(7) ?
    N1 C9 H9 . . 106.7 ?
    C10 C9 H9 . . 106.7 ?
    C8 C9 H9 . . 106.7 ?
    C13 C14 C15 . . 119.1(13) ?
    C13 C14 O3 . . 122.0(9) ?
    C15 C14 O3 . . 118.9(11) ?
    C16 C11 C12 . . 115.8(11) ?
    C16 C11 C10 . . 120.8(9) ?
    C12 C11 C10 . . 123.2(11) ?
    C13 C12 C11 . . 118.4(11) ?
    C13 C12 H12 . . 120.8 ?
    C11 C12 H12 . . 120.8 ?
    C16 C15 C14 . . 121.6(13) ?
    C16 C15 H15 . . 119.2 ?
    C14 C15 H15 . . 119.2 ?
    C15 C16 C11 . . 122.8(10) ?
    C15 C16 H16 . . 118.6 ?
    C11 C16 H16 . . 118.6 ?
    C11 C10 C9 . . 114.9(7) ?
    C11 C10 H10A . . 108.5 ?
    C9 C10 H10A . . 108.5 ?
    C11 C10 H10B . . 108.5 ?
    C9 C10 H10B . . 108.5 ?
    H10A C10 H10B . . 107.5 ?
    C14 C13 C12 . . 121.7(10) ?
    C14 C13 H13 . . 119.2 ?
    C12 C13 H13 . . 119.2 ?
    C2 C3 O1 . . 116.2(8) ?
    C2 C3 C4 . . 122.4(8) ?
    O1 C3 C4 . . 121.4(8) ?
    C3 C2 C7 . . 118.3(8) ?
    C3 C2 C1 . . 120.0(8) ?
    C7 C2 C1 . . 121.6(8) ?
    C5 C4 C3 . . 119.9(9) ?
    C5 C4 H4 . . 120.0 ?
    C3 C4 H4 . . 120.0 ?
    C2 C7 C6 . . 118.4(9) ?
    C2 C7 H7 . . 120.8 ?
    C6 C7 H7 . . 120.8 ?
    N1 C1 C2 . . 111.3(6) ?
    N1 C1 H1A . . 109.4 ?
    C2 C1 H1A . . 109.4 ?
    N1 C1 H1B . . 109.4 ?
    C2 C1 H1B . . 109.4 ?
    H1A C1 H1B . . 108.0 ?
    C5 C6 C7 . . 122.1(9) ?
    C5 C6 H6 . . 118.9 ?
    C7 C6 H6 . . 118.9 ?
    C4 C5 C6 . . 118.8(9) ?
    C4 C5 H5 . . 120.6 ?
    C6 C5 H5 . . 120.6 ?
    N2 C17 C18 . . 118.3(13) ?
    N2 C17 H17 . . 120.8 ?
    C18 C17 H17 . . 120.8 ?
    N2 C21 C20 . . 122.7(10) ?
    N2 C21 C21 . 7 118.1(5) ?
    C20 C21 C21 . 7 119.2(8) ?
    C19 C20 C21 . . 116.2(12) ?
    C19 C20 C22 . . 126.8(12) ?
    C21 C20 C22 . . 116.7(14) ?
    C18 C19 C20 . . 119.0(12) ?
    C18 C19 H19 . . 120.5 ?
    C20 C19 H19 . . 120.5 ?
    C19 C18 C17 . . 124.7(14) ?
    C19 C18 H18 . . 117.6 ?
    C17 C18 H18 . . 117.6 ?
    C3 O1 H1C . . 109.5 ?
    C14 O3 H3 . . 109.5 ?
    C21 N2 C17 . . 118.9(8) ?
    C21 N2 Cd1 . . 116.0(6) ?
    C17 N2 Cd1 . . 125.1(7) ?
    O4 C8 O2 7 . 125.7(12) ?
    O4 C8 C9 7 . 118.5(7) ?
    O2 C8 C9 . . 115.8(11) ?
    C8 O4 Cd1 7 . 115.0(6) ?
    C22 C22 C20 7 . 123.5(8) ?
    C22 C22 H22 7 . 118.3 ?
    C20 C22 H22 . . 118.3 ?
loop_
    _geom_torsion_atom_site_label_1
    _geom_torsion_atom_site_label_2
    _geom_torsion_atom_site_label_3
    _geom_torsion_atom_site_label_4
    _geom_torsion_site_symmetry_1
    _geom_torsion_site_symmetry_2
    _geom_torsion_site_symmetry_3
    _geom_torsion_site_symmetry_4
    _geom_torsion
    _geom_torsion_publ_flag
    C1 N1 C9 C10 . . . . 68.7(9) ?
    Cd1 N1 C9 C10 . . . . -159.4(6) ?
    C1 N1 C9 C8 . . . . -164.2(7) ?
    Cd1 N1 C9 C8 . . . . -32.3(8) ?
    C16 C11 C12 C13 . . . . -5.1(15) ?
    C10 C11 C12 C13 . . . . -180.0(10) ?
    C13 C14 C15 C16 . . . . 6.5(18) ?
    O3 C14 C15 C16 . . . . -173.7(11) ?
    C14 C15 C16 C11 . . . . -7.6(18) ?
    C12 C11 C16 C15 . . . . 6.7(16) ?
    C10 C11 C16 C15 . . . . -178.2(10) ?
    C16 C11 C10 C9 . . . . -116.7(11) ?
    C12 C11 C10 C9 . . . . 57.9(12) ?
    N1 C9 C10 C11 . . . . 54.2(11) ?
    C8 C9 C10 C11 . . . . -71.9(11) ?
    C15 C14 C13 C12 . . . . -5.1(18) ?
    O3 C14 C13 C12 . . . . 175.2(11) ?
    C11 C12 C13 C14 . . . . 4.7(18) ?
    O1 C3 C2 C7 . . . . 178.1(8) ?
    C4 C3 C2 C7 . . . . 0.9(13) ?
    O1 C3 C2 C1 . . . . -0.6(12) ?
    C4 C3 C2 C1 . . . . -177.8(8) ?
    C2 C3 C4 C5 . . . . 0.7(15) ?
    O1 C3 C4 C5 . . . . -176.3(9) ?
    C3 C2 C7 C6 . . . . -1.1(11) ?
    C1 C2 C7 C6 . . . . 177.6(7) ?
    C9 N1 C1 C2 . . . . -175.3(8) ?
    Cd1 N1 C1 C2 . . . . 55.7(8) ?
    C3 C2 C1 N1 . . . . 69.5(11) ?
    C7 C2 C1 N1 . . . . -109.1(8) ?
    C2 C7 C6 C5 . . . . -0.4(13) ?
    C3 C4 C5 C6 . . . . -2.2(15) ?
    C7 C6 C5 C4 . . . . 2.1(15) ?
    N2 C21 C20 C19 . . . . -3.0(13) ?
    C21 C21 C20 C19 7 . . . 179.1(10) ?
    N2 C21 C20 C22 . . . . -177.2(10) ?
    C21 C21 C20 C22 7 . . . 4.9(15) ?
    C21 C20 C19 C18 . . . . 3.0(17) ?
    C22 C20 C19 C18 . . . . 176.5(14) ?
    C20 C19 C18 C17 . . . . -1(2) ?
    N2 C17 C18 C19 . . . . -1.6(19) ?
    C20 C21 N2 C17 . . . . 0.7(12) ?
    C21 C21 N2 C17 7 . . . 178.6(9) ?
    C20 C21 N2 Cd1 . . . . -178.6(6) ?
    C21 C21 N2 Cd1 7 . . . -0.7(11) ?
    C18 C17 N2 C21 . . . . 1.6(13) ?
    C18 C17 N2 Cd1 . . . . -179.2(7) ?
    N1 C9 C8 O4 . . . 7 5.4(13) ?
    C10 C9 C8 O4 . . . 7 133.6(10) ?
    N1 C9 C8 O2 . . . . -172.5(10) ?
    C10 C9 C8 O2 . . . . -44.3(13) ?
    C19 C20 C22 C22 . . . 7 177(2) ?
    C21 C20 C22 C22 . . . 7 -10(3) ?
loop_
    _geom_hbond_atom_site_label_D
    _geom_hbond_atom_site_label_H
    _geom_hbond_atom_site_label_A
    _geom_hbond_site_symmetry_A
    _geom_hbond_distance_DH
    _geom_hbond_distance_HA
    _geom_hbond_distance_DA
    _geom_hbond_angle_DHA
    _geom_hbond_publ_flag
    N1 H1 O1 . 1.02 2.27 2.992(10) 126.0 yes
    O6 H6A O2 1_565 0.83 2.51 3.276(18) 152.4 yes
    O6 H6B O3 . 0.83 2.43 2.851(16) 112.2 yes
    O5 H5B O2 . 0.82 2.00 2.675(15) 139.5 yes
    O5 H5A O6 7_455 0.83 2.31 2.709(17) 110.2 yes
    O1 H1C O5 7_565 0.82 1.98 2.652(11) 138.3 yes
    O3 H3 O4 3_654 0.82 1.86 2.640(9) 158.9 yes
_shelx_hkl_file
;
   1   0   0    0.01    0.27
  -1   0   0    0.02    0.30
   2   0   0   18.62    1.42
  -2   0   0   14.43    1.28
  -3   0   0   -1.37    0.86
   3   0   0   -0.62    0.97
   4   0   0    6.40    1.52
  -4   0   0    6.27    1.41
   5   0   0   -0.96    1.08
  -5   0   0    0.26    1.11
  -5   0   0   -0.81    1.62
   6   0   0 1505.09   49.20
  -6   0   0 1593.20   59.14
  -7   0   0   -1.79    1.98
   7   0   0    1.53    1.67
  -8   0   0  133.41    9.77
   8   0   0   94.19    6.71
  -9   0   0    1.49    3.25
   9   0   0   -2.01    1.72
  10   0   0   54.06    6.11
 -10   0   0   75.33    8.78
 -11   0   0   -2.42    3.54
  11   0   0   -1.72    2.66
 -12   0   0    7.80    5.51
  12   0   0    3.34    3.33
  13   0   0    0.22    3.71
 -13   0   0    1.94    4.92
 -14   0   0    2.99    5.21
  14   0   0   12.37    4.99
 -15   0   0   -2.80    4.28
  15   0   0    0.24    4.63
 -15   0   0   -0.91    5.56
 -16   0   0   -4.49    4.56
  16   0   0    0.97    5.61
 -16   1   0   -1.00    5.28
 -14   1   0    3.33    5.89
  14  -1   0   -2.52    4.25
  13  -1   0    1.07    3.49
 -13   1   0    1.07    4.96
  12  -1   0    2.40    3.54
 -12   1   0    2.34    4.49
 -11   1   0   11.37    5.20
  11  -1   0   15.29    4.45
  10  -1   0   23.78    4.72
 -10   1   0   25.30    5.93
  -9   1   0    1.93    3.09
   9  -1   0   -1.90    2.24
  -8   1   0    0.12    2.86
   8  -1   0    3.22    2.30
  -7   1   0  451.03   17.36
   7  -1   0  455.76   17.89
  -7   1   0  469.29   21.49
  -6   1   0  124.41    6.72
   6  -1   0  124.01    6.85
  -6   1   0  117.44    8.22
  -5   1   0  378.04   14.09
   5  -1   0  373.25   14.23
  -4   1   0  479.00   17.04
   4  -1   0  507.17   17.27
  -3   1   0 1319.57   41.71
   3  -1   0 1363.66   41.81
   2  -1   0  773.74   24.06
  -2   1   0  747.43   24.04
  -1   1   0 3935.14  118.71
   1  -1   0 4022.62  118.72
   2   1   0  752.55   23.71
   2   1   0  800.07   23.81
   3   1   0 1331.39   41.07
   3   1   0 1358.15   41.14
   4   1   0  486.56   16.42
   4   1   0  494.00   16.43
  -5  -1   0  387.28   17.91
  -6  -1   0  117.88    8.54
   6   1   0  110.54    6.06
   7   1   0  470.40   18.13
  -7  -1   0  517.19   23.37
   8   1   0    2.87    2.09
  -8  -1   0    3.51    2.80
  -9  -1   0   -1.09    3.17
   9   1   0   -0.93    2.04
  10   1   0   16.68    3.82
 -10  -1   0   15.61    5.04
  11   1   0   19.30    4.50
 -11  -1   0   19.89    5.77
 -12  -1   0   -0.65    3.92
  12   1   0    1.80    3.26
 -13  -1   0    1.44    4.81
  13   1   0    0.56    3.54
  14   1   0   -3.83    3.32
 -14  -1   0   -1.45    4.03
 -14  -1   0   -0.30    4.72
  15   1   0    3.78    4.59
 -15  -1   0    2.06    5.85
 -15  -1   0   -0.84    4.14
 -16  -1   0    1.88    4.81
  16   1   0    3.13    5.38
 -16  -1   0    0.69    6.46
  13  -2   0    3.54    4.40
 -12   2   0    0.14    4.37
  12  -2   0    2.99    3.99
 -11   2   0   -0.54    3.69
  11  -2   0   -0.52    2.80
  10  -2   0    4.36    3.16
 -10   2   0    2.72    4.11
  -9   2   0   61.41    7.46
   9  -2   0   66.26    6.50
  -8   2   0  130.10    9.58
   8  -2   0  119.55    8.03
   7  -2   0  124.40    7.57
  -7   2   0  119.24    7.25
  -7   2   0  112.66    8.53
   6  -2   0  896.14   31.79
  -6   2   0  963.11   31.91
  -6   2   0  954.36   37.27
  -5   2   0   12.29    2.41
   5  -2   0    8.97    2.28
  -4   2   0 1293.45   40.48
   4  -2   0 1236.72   40.34
  -3   2   0   28.48    2.57
   3  -2   0   19.47    2.27
  -2   2   0  562.54   18.69
   2  -2   0  577.10   18.61
  -1   2   0  760.65   23.72
   3   2   0   26.53    1.50
   3   2   0   24.26    1.43
   4   2   0 1273.89   39.28
   4   2   0 1281.18   39.23
  -5  -2   0    9.06    2.93
   5   2   0    7.70    1.65
   5   2   0    7.92    1.64
   6   2   0  909.09   30.76
  -6  -2   0  949.29   38.79
   6   2   0  983.69   30.97
  -7  -2   0  120.96    9.39
   8   2   0  118.67    7.12
  -8  -2   0  136.23   10.54
   9   2   0   62.13    5.56
  -9  -2   0   55.25    7.59
  10   2   0    5.37    2.99
 -10  -2   0    0.58    3.65
 -11  -2   0    1.84    4.07
  11   2   0   -0.59    2.49
 -12  -2   0    2.42    3.03
  12   2   0    6.48    3.61
 -12  -2   0    3.62    4.74
 -13  -2   0    6.71    3.92
  13   2   0    3.67    3.66
 -13  -2   0    9.32    5.92
  14   2   0   -2.83    3.55
 -14  -2   0   -3.24    4.81
 -14  -2   0    0.40    3.69
 -15  -2   0    5.57    4.04
 -15  -2   0   -3.99    5.16
  15   2   0    7.15    4.64
 -16  -2   0    0.75    6.89
 -16  -2   0    5.65    4.43
  11  -3   0    5.73    4.04
 -10   3   0  146.51   11.73
  10  -3   0  133.54    9.72
   9  -3   0   31.66    5.13
  -9   3   0   37.23    6.15
   8  -3   0    5.39    4.31
   8  -3   0    7.27    3.01
  -8   3   0   12.06    4.14
   7  -3   0  636.91   23.98
   7  -3   0  603.94   26.17
  -7   3   0  662.03   27.63
  -7   3   0  640.94   23.87
  -6   3   0   25.22    4.10
   6  -3   0   21.59    4.59
   6  -3   0   15.97    3.11
  -6   3   0   22.30    3.44
  -5   3   0 1367.84   45.46
   5  -3   0 1443.61   45.61
   4  -3   0  234.45    9.61
  -4   3   0  210.57    9.56
  -3   3   0  184.70    8.03
   3  -3   0  188.42    7.88
  -2   3   0   26.85    2.36
   2  -3   0   24.98    2.22
  -1   3   0 1375.93   41.50
  -1   3   0 1332.97   41.38
   0   3   0   -1.64    0.44
   0   3   0   -1.22    0.44
   4   3   0  217.52    7.32
  -4  -3   0  208.57   11.50
   4   3   0  222.18    7.39
   5   3   0 1381.68   42.72
  -5  -3   0 1373.35   43.87
   5   3   0 1411.36   42.68
  -5  -3   0 1372.64   53.58
   6   3   0   20.87    2.43
   6   3   0   26.45    2.60
  -6  -3   0   26.18    2.59
  -6  -3   0   22.01    4.51
   7   3   0  667.74   22.69
  -7  -3   0  641.66   29.65
   8   3   0    5.56    2.16
  -8  -3   0    9.17    4.39
  -9  -3   0   12.76    4.73
   9   3   0   21.62    3.54
  -9  -3   0   23.63    3.56
 -10  -3   0  141.28    8.40
  10   3   0  152.43    8.90
 -10  -3   0  129.83   12.19
 -11  -3   0    3.01    4.17
 -11  -3   0    3.65    3.02
  11   3   0    6.60    3.22
 -12  -3   0    2.16    3.05
  12   3   0    2.05    3.05
 -12  -3   0    4.34    4.44
 -13  -3   0    2.05    3.10
 -13  -3   0   -4.39    4.27
  13   3   0   -0.75    2.88
 -14  -3   0    7.67    3.75
 -14  -3   0    5.70    5.39
  14   3   0    2.10    4.17
  15   3   0   -0.93    4.36
 -15  -3   0   -1.80    5.26
 -15  -3   0   -1.39    3.35
 -16  -3   0    1.73    3.86
 -16  -3   0   -3.47    5.51
   9  -4   0  101.43    8.28
  -8   4   0   82.68    7.05
   8  -4   0   90.75    9.12
   8  -4   0   71.48    6.54
   7  -4   0   17.18    4.81
  -7   4   0   16.40    3.59
   7  -4   0   19.59    3.96
   6  -4   0  246.65   13.26
  -6   4   0  262.77   11.88
   6  -4   0  236.53   11.40
  -5   4   0   64.87    5.23
   5  -4   0   62.18    4.98
   5  -4   0   64.89    6.36
   4  -4   0  453.84   16.99
  -4   4   0  475.18   17.50
   4  -4   0  468.41   19.02
  -3   4   0  213.43    9.21
   3  -4   0  222.41   10.43
   3  -4   0  218.98    8.95
  -2   4   0 1271.47   40.16
   2  -4   0 1282.77   42.26
  -1   4   0  498.69   15.98
   1  -4   0  467.93   16.90
  -1   4   0  484.74   15.98
   0   4   0    6.60    0.81
   0   4   0   10.62    0.97
  -4  -4   0  474.59   21.29
  -5  -4   0   63.10    6.58
   5   4   0   62.58    3.07
   5   4   0   71.52    3.24
  -6  -4   0  252.21   14.27
   6   4   0  232.29    9.01
   6   4   0  236.57    9.00
   7   4   0   19.04    2.59
  -7  -4   0   19.75    5.05
  -7  -4   0   19.38    2.09
  -7  -4   0   14.92    1.86
  -8  -4   0   84.92    4.92
   8   4   0   78.95    5.46
  -8  -4   0   87.99    4.78
  -8  -4   0   81.42    9.05
  -9  -4   0  101.32    5.72
   9   4   0   94.37    6.17
  -9  -4   0  100.20   10.28
  10   4   0   11.06    3.19
 -10  -4   0   19.66    5.93
 -10  -4   0    6.66    2.53
 -11  -4   0    8.15    4.96
  11   4   0    8.74    3.28
 -11  -4   0   10.20    2.89
  12   4   0   -1.37    2.79
 -12  -4   0    2.31    4.53
 -12  -4   0    0.33    2.59
 -13  -4   0   14.35    3.51
  13   4   0    5.29    3.62
 -13  -4   0    0.79    4.64
 -14  -4   0    0.48    2.88
  14   4   0   -1.34    3.56
 -14  -4   0    4.89    5.21
 -15  -4   0    7.80    6.55
  15   4   0   12.11    5.42
 -15  -4   0   20.58    4.02
 -16  -4   0    7.00    6.82
 -16  -4   0    4.32    3.29
   9  -5   0    5.28    4.73
  -8   5   0   75.89    7.10
   8  -5   0   84.89    9.00
  -7   5   0   85.22    7.00
   7  -5   0   95.05    8.85
   6  -5   0   48.82    4.91
  -6   5   0   43.38    4.89
   6  -5   0   43.33    5.97
   5  -5   0    6.08    3.25
   5  -5   0    7.29    2.48
  -5   5   0    6.47    2.44
  -4   5   0   64.21    5.15
   4  -5   0   63.83    4.82
   4  -5   0   63.86    6.11
  -3   5   0 1361.61   43.66
   3  -5   0 1358.43   46.06
   2  -5   0   13.09    2.68
  -2   5   0    9.33    1.89
  -1   5   0  401.96   13.51
   1  -5   0  381.58   14.20
  -1   5   0  385.87   13.38
   0   5   0   -0.31    0.65
   0  -5   0    0.13    0.77
   0   5   0   -0.07    0.64
  -3  -5   0 1401.45   53.28
  -4  -5   0   66.73    6.38
  -5  -5   0    6.39    3.23
   6   5   0   47.98    2.86
  -6  -5   0   47.16    6.35
   6   5   0   40.74    2.73
   7   5   0   88.01    4.79
  -7  -5   0   78.82    8.63
  -8  -5   0   73.51    8.89
   8   5   0   88.26    5.45
   9   5   0   15.28    2.98
  -9  -5   0   11.75    5.26
  10   5   0   76.07    6.07
 -10  -5   0   78.87   10.07
 -11  -5   0    3.94    4.52
  11   5   0   -0.02    2.38
 -12  -5   0    8.77    5.72
  12   5   0    9.94    3.88
 -13  -5   0    1.26    4.59
  13   5   0   -0.93    3.00
 -14  -5   0   19.53    7.61
  14   5   0   13.77    4.86
 -15  -5   0   -4.36    5.05
  10  -6   0   -0.02    5.08
   9  -6   0   94.90   10.33
  -8   6   0   69.96    7.13
   8  -6   0   69.05    8.51
  -7   6   0    6.64    3.01
   7  -6   0    7.92    4.10
  -6   6   0   11.36    3.16
   6  -6   0   11.79    4.14
  -5   6   0   43.91    4.75
   5  -6   0   43.55    5.81
   4  -6   0  250.93   12.70
  -4   6   0  253.60   11.52
   3  -6   0   22.07    3.73
  -3   6   0   18.51    2.87
  -2   6   0  963.82   30.98
  -2   6   0  954.30   30.95
   2  -6   0  908.82   32.27
  -1   6   0  121.92    5.67
   1  -6   0  127.22    6.09
  -1   6   0  117.94    5.65
   0   6   0 1575.21   47.67
   0   6   0 1558.55   47.75
  -3  -6   0   19.60    3.81
  -4  -6   0  267.65   14.53
  -5  -6   0   42.60    5.94
   6   6   0   15.73    1.45
  -6  -6   0   15.52    4.37
   7   6   0    4.46    1.51
  -7  -6   0    8.56    4.13
  -8  -6   0   64.08    8.55
   8   6   0   60.20    4.33
   9   6   0   94.32    6.05
  -9  -6   0   98.97   10.79
 -10  -6   0    2.61    4.26
  10   6   0    2.03    2.25
 -11  -6   0   29.55    7.56
  11   6   0   32.10    4.68
  12   6   0   13.95    3.94
 -12  -6   0   15.15    5.92
 -13  -6   0   19.93    7.37
  13   6   0    9.69    4.08
  14   6   0    1.59    3.55
 -14  -6   0    0.95    5.45
 -15  -6   0   18.52    7.89
  10  -7   0   60.94    9.50
   9  -7   0    5.01    4.94
   8  -7   0  215.34   14.21
  -8   7   0  194.10   12.06
   7  -7   0   66.25    8.09
  -7   7   0   62.34    6.57
   6  -7   0    1.54    3.34
  -6   7   0    1.81    2.35
  -5   7   0   94.17    6.87
   5  -7   0   91.75    8.05
   4  -7   0   16.31    4.06
  -4   7   0   27.30    3.97
   3  -7   0  627.29   23.82
  -3   7   0  625.38   22.60
  -2   7   0  124.97    6.47
   2  -7   0  107.07    6.62
  -1   7   0  468.08   16.45
  -1   7   0  474.62   16.51
   1  -7   0  467.52   16.80
   0   7   0   -1.09    0.98
   0   7   0    0.52    1.01
   1   7   0  478.82   15.06
  -2  -7   0  113.37    7.76
  -3  -7   0  658.33   28.22
  -4  -7   0   17.88    4.33
  -5  -7   0   94.94    8.70
  -6  -7   0    7.58    3.64
   7   7   0   78.79    4.02
  -7  -7   0   72.90    8.73
   8   7   0  186.76    8.15
  -8  -7   0  189.89   14.17
  -9  -7   0   -1.44    3.64
   9   7   0   -3.51    1.81
 -10  -7   0   53.10    9.27
  10   7   0   56.29    4.99
 -11  -7   0   -1.01    3.86
  11   7   0   -0.43    2.35
 -12  -7   0   18.52    6.74
  12   7   0   26.09    4.70
  13   7   0   -0.69    3.03
 -13  -7   0    2.31    5.09
 -14  -7   0    7.22    6.74
  11  -8   0   52.18    9.92
  10  -8   0    1.08    5.21
   9  -8   0   69.67    9.61
   8  -8   0   -1.22    3.91
  -8   8   0    1.63    3.43
   7  -8   0  199.18   13.19
  -7   8   0  169.07   10.82
  -6   8   0   66.27    6.60
   6  -8   0   79.53    8.30
  -5   8   0   60.40    6.02
   5  -8   0   69.00    7.28
   4  -8   0   94.19    7.66
  -4   8   0   83.25    6.60
  -3   8   0    4.76    2.35
   3  -8   0    8.61    3.25
  -2   8   0  128.60    6.96
   2  -8   0  116.46    6.93
   1  -8   0    4.90    1.75
  -1   8   0    5.12    1.83
   0   8   0  106.66    5.10
   0   8   0   96.15    4.97
   1   8   0    7.40    1.35
   1   8   0    6.13    1.24
  -2  -8   0  152.02    9.64
  -3  -8   0    4.50    2.96
  -4  -8   0   91.67    8.38
  -5  -8   0   67.65    7.75
  -6  -8   0   60.94    7.85
   7   8   0  179.17    6.75
  -7  -8   0  182.75   13.64
   8   8   0    0.00    1.55
  -8  -8   0    0.18    3.85
  -9  -8   0   74.54   10.23
   9   8   0   92.06    5.56
  10   8   0    2.13    2.16
 -10  -8   0    0.38    4.67
  11   8   0   47.49    5.18
 -11  -8   0   47.85    9.53
 -12  -8   0    0.11    4.90
  12   8   0    2.10    2.99
 -13  -8   0   18.25    7.89
  13   8   0   22.81    5.08
 -14  -8   0    1.69    5.74
  12  -9   0   46.95   10.05
  11  -9   0   -1.87    5.82
  10  -9   0   31.70    7.94
   9  -9   0   -0.92    4.52
  -8   9   0   72.49    7.99
   8  -9   0   70.47    9.22
   7  -9   0   -1.16    3.56
  -7   9   0    2.31    3.03
  -6   9   0   92.59    7.87
   6  -9   0   84.92    8.64
  -5   9   0   11.09    3.53
   5  -9   0   19.27    4.86
   4  -9   0   94.30    7.67
  -4   9   0   88.00    7.02
  -3   9   0   14.81    3.19
   3  -9   0   19.77    3.71
  -2   9   0   61.26    5.08
   2  -9   0   64.57    4.98
  -1   9   0    2.53    1.84
   1  -9   0    1.57    1.44
   0   9   0   -0.74    1.29
   1   9   0    2.96    1.34
   2   9   0   65.94    3.04
  -3  -9   0   21.53    4.59
  -4  -9   0  104.87    9.34
  -5  -9   0   20.84    5.47
  -6  -9   0   93.19    9.76
  -7  -9   0    1.17    3.67
   8   9   0   90.89    4.82
  -8  -9   0   74.77   10.06
   9   9   0    0.91    1.84
  -9  -9   0   -2.10    3.99
 -10  -9   0   19.23    7.07
  10   9   0   28.04    3.69
 -11  -9   0    1.28    5.13
  11   9   0   -0.95    2.27
  12   9   0   23.39    4.24
 -12  -9   0   39.67    9.65
 -13  -9   0    1.15    6.30
  12 -10   0    4.25    6.95
  11 -10   0   26.61    8.08
  10 -10   0    2.40    5.66
   9 -10   0   19.69    6.68
  -8  10   0    4.88    4.11
   8 -10   0   -1.14    4.23
   7 -10   0   41.46    7.23
  -7  10   0   62.50    7.23
   6 -10   0    5.21    4.04
  -6  10   0    0.76    2.86
  -5  10   0   76.31    7.04
   5 -10   0   65.91    7.32
   4 -10   0    9.28    3.45
  -4  10   0    9.05    3.29
  -3  10   0  130.59    8.13
   3 -10   0  121.59    7.79
   2 -10   0    5.11    2.21
  -2  10   0    3.47    2.25
  -1  10   0   17.85    3.11
   0  10   0   62.87    4.58
   1  10   0   16.61    2.38
   2  10   0    3.47    1.32
  -5 -10   0   62.77    7.99
  -6 -10   0   -0.28    3.77
  -7 -10   0   58.36    8.73
   8  10   0    4.09    1.72
  -8 -10   0    6.62    5.35
  -9 -10   0   22.76    7.31
   9  10   0   24.07    3.10
 -10 -10   0    2.30    4.69
  10  10   0    2.27    2.37
  11  10   0   22.40    4.00
 -11 -10   0   23.31    7.82
 -12 -10   0    0.76    5.84
 -13 -10   0   11.72    7.24
  12 -11   0   23.95    8.82
  11 -11   0    5.44    6.38
  10 -11   0   22.79    6.88
  -9  11   0   -1.61    4.04
   9 -11   0   -0.53    4.73
  -8  11   0   49.56    7.39
   8 -11   0   47.49    8.10
   7 -11   0    0.27    3.99
  -7  11   0   -0.14    3.01
  -6  11   0   36.14    5.97
   6 -11   0   24.86    5.56
  -5  11   0    0.29    2.90
   5 -11   0    5.57    3.68
   4 -11   0    7.81    3.32
  -4  11   0   10.28    3.54
  -3  11   0    1.15    2.46
   3 -11   0    3.24    2.66
   2 -11   0   -0.19    1.70
  -2  11   0   -1.71    1.89
  -1  11   0   12.72    3.06
   0  11   0   -2.02    1.68
   1  11   0   14.08    2.52
   2  11   0   -0.13    1.50
   3  11   0    3.27    1.41
  -7 -11   0    4.01    4.49
  -8 -11   0   66.25   10.11
   8  11   0   43.96    3.26
  -9 -11   0   -2.20    4.48
   9  11   0    1.30    2.05
  10  11   0   26.38    3.73
 -10 -11   0   23.34    7.77
  11  11   0    1.37    2.73
 -11 -11   0   -2.52    5.18
 -12 -11   0   19.64    8.54
  11 -12   0   19.63    8.12
  10 -12   0   -6.19    4.57
   9 -12   0   14.09    6.44
  -8  12   0    5.02    4.37
   8 -12   0    0.90    4.61
  -7  12   0   29.91    6.03
   7 -12   0   30.08    6.61
  -6  12   0    9.00    4.30
   6 -12   0   12.59    4.83
   5 -12   0    7.63    3.83
  -5  12   0   13.19    4.35
  -4  12   0   -0.08    2.67
   4 -12   0   -1.37    2.83
   3 -12   0    0.58    2.34
  -3  12   0   -2.02    2.35
  -2  12   0    4.34    2.78
  -1  12   0    2.96    2.39
   0  12   0    5.34    2.45
   1  12   0    2.59    1.96
   2  12   0    1.41    1.90
   3  12   0    2.46    1.65
   4  12   0    3.93    1.53
   8  12   0    3.07    1.74
   9  12   0   31.46    3.42
 -10 -12   0    0.25    5.59
  10  12   0    4.53    2.68
 -11 -12   0   20.15    8.28
  10 -13   0   17.15    6.98
   9 -13   0    1.15    5.08
  -8  13   0   13.47    5.41
   8 -13   0   18.13    6.27
  -7  13   0    0.26    3.64
   7 -13   0    2.30    4.13
  -6  13   0    9.37    4.43
   6 -13   0   11.86    4.52
   5 -13   0    2.20    3.03
  -5  13   0   -0.88    3.30
  -4  13   0    7.03    3.75
   4 -13   0   11.42    3.33
  -3  13   0    2.43    2.80
  -2  13   0    0.82    2.69
  -1  13   0    1.86    2.65
   0  13   0   -0.76    2.35
   1  13   0    2.74    2.34
   2  13   0    4.99    2.38
   3  13   0    2.90    1.98
   4  13   0    7.36    2.13
   9  13   0    4.92    2.49
   8 -14   0    4.42    4.80
  -7  14   0    9.02    5.17
   7 -14   0    4.91    4.42
   6 -14   0    6.51    4.19
  -6  14   0    1.41    3.74
   5 -14   0   14.38    4.05
  -5  14   0   20.65    5.50
  -4  14   0    1.78    3.65
   4 -14   0   -0.13    2.19
  -3  14   0    6.10    3.41
  -2  14   0   -0.40    2.71
  -1  14   0    1.89    2.93
   0  14   0    0.98    2.72
   1  14   0    0.35    2.41
   2  14   0    1.22    2.34
   3  14   0    4.83    2.45
   4  14   0    2.85    2.18
   5  14   0   25.54    3.01
   7 -15   0    5.64    4.17
   6 -15   0    9.27    4.27
   5 -15   0    1.81    2.73
  -3  15   0    6.39    3.81
  -2  15   0   -0.33    3.07
  -1  15   0   -0.03    2.86
   0  15   0   -2.76    2.59
   1  15   0    2.61    2.80
   2  15   0    6.83    3.03
   3  15   0   -1.37    2.33
   4  15   0   11.82    3.02
   5  15   0    2.60    2.43
   5  15  -1    5.65    2.41
   4  15  -1    8.71    2.82
   3  15  -1    4.05    2.51
   2  15  -1    4.07    2.79
   1  15  -1    4.30    2.93
   0  15  -1    6.13    3.19
  -1  15  -1    4.31    3.25
  -2  15  -1    1.26    3.28
  -3  15  -1    3.54    3.62
   5 -15   1    4.31    2.76
   6 -15   1    1.31    3.56
   7 -15   1    1.46    3.97
   5  14  -1    8.04    2.15
   4  14  -1    7.80    2.36
   3  14  -1   13.43    2.75
   2  14  -1   17.17    3.28
   1  14  -1   28.37    4.04
   0  14  -1   44.46    5.13
  -1  14  -1   21.82    4.20
  -2  14  -1   17.37    4.38
  -3  14  -1    6.14    3.68
   4 -14   1    6.87    2.37
  -4  14  -1    4.31    3.77
  -5  14  -1    8.76    4.12
   5 -14   1   11.22    3.79
  -6  14  -1    2.86    4.19
   6 -14   1    3.93    3.79
  -7  14  -1    6.13    4.87
   7 -14   1    7.08    4.50
   8 -14   1    0.53    4.24
   4  13  -1   17.34    2.37
   3  13  -1   34.05    3.37
   2  13  -1   26.05    3.41
   1  13  -1   45.85    4.47
   0  13  -1   61.75    5.49
  -1  13  -1   48.77    5.27
  -2  13  -1   29.41    4.88
  -3  13  -1   34.36    5.32
  -4  13  -1   26.60    5.17
   4 -13   1   19.21    3.73
  -5  13  -1   19.50    4.96
   5 -13   1   12.06    3.92
   6 -13   1    6.79    4.11
  -6  13  -1   14.55    4.80
  -7  13  -1    4.11    4.11
   7 -13   1    3.75    4.26
   8 -13   1    2.77    4.72
  -8  13  -1   -1.51    4.01
   9 -13   1    6.24    5.74
  10 -13   1   -0.30    5.25
 -11 -12   1    1.53    5.95
  10  12  -1    0.20    2.47
 -10 -12   1    2.00    5.76
   9  12  -1   -0.61    2.07
   3  12  -1   72.27    4.21
   2  12  -1   48.90    3.79
   1  12  -1   55.60    4.39
   0  12  -1  101.82    6.57
  -1  12  -1   54.48    5.22
  -2  12  -1   49.47    5.43
  -3  12  -1   69.79    6.65
   3 -12   1   76.23    5.47
  -4  12  -1   42.82    5.82
   4 -12   1   41.12    5.18
   5 -12   1   34.75    5.37
  -5  12  -1   30.74    5.47
  -6  12  -1   25.20    5.39
   6 -12   1   20.53    5.27
   7 -12   1   10.85    4.94
  -7  12  -1    8.74    4.30
  -8  12  -1    6.50    4.41
   8 -12   1    0.36    4.23
   9 -12   1    5.77    5.49
  -9  12  -1    3.36    4.60
  10 -12   1    2.39    5.66
  11 -12   1   -1.65    5.92
 -12 -11   1    5.81    6.50
 -11 -11   1   -3.25    5.28
  11  11  -1    1.76    2.63
  10  11  -1    4.57    2.48
 -10 -11   1   10.69    5.87
   9  11  -1    7.10    2.33
  -9 -11   1   11.45    6.17
  -8 -11   1   18.25    6.37
  -7 -11   1   12.38    5.66
   2  11  -1   74.29    4.18
   1  11  -1   64.39    4.39
   0  11  -1  103.82    6.20
  -1  11  -1   61.02    5.18
   2 -11   1   74.96    4.45
  -2  11  -1   66.78    5.86
  -3  11  -1   81.63    6.70
   3 -11   1   77.09    5.97
  -4  11  -1   56.37    6.13
   4 -11   1   59.63    6.07
  -5  11  -1   25.70    5.05
   5 -11   1   33.60    5.61
  -6  11  -1   28.48    5.46
   6 -11   1   27.69    5.74
  -7  11  -1    9.70    4.02
   7 -11   1   10.64    5.09
  -8  11  -1   21.76    5.61
   8 -11   1   13.06    5.65
  -9  11  -1    3.70    4.43
   9 -11   1   12.25    5.86
  10 -11   1    9.60    6.27
  11 -11   1    1.04    6.16
  12 -11   1    1.03    6.18
 -13 -10   1    5.00    6.95
 -12 -10   1    5.00    6.10
  11  10  -1    3.63    2.90
 -11 -10   1   13.51    6.76
 -10 -10   1   11.52    6.08
  10  10  -1    8.55    2.87
   9  10  -1   12.86    2.47
  -9 -10   1    9.91    5.63
  -8 -10   1    7.03    4.98
  -7 -10   1   28.09    6.86
  -6 -10   1   40.79    7.38
  -5 -10   1   31.69    6.43
  -4 -10   1   60.88    7.64
   2  10  -1   56.08    3.16
   1  10  -1   89.34    4.74
   0  10  -1   61.99    4.37
  -1  10  -1  116.97    6.68
  -2  10  -1   66.84    5.41
   2 -10   1   56.23    4.43
  -3  10  -1   35.98    4.62
   3 -10   1   42.47    4.67
   4 -10   1   64.80    6.35
  -4  10  -1   52.14    5.82
  -5  10  -1   43.05    5.54
   5 -10   1   30.33    5.62
  -6  10  -1   57.30    6.71
   6 -10   1   71.05    8.02
  -7  10  -1   16.84    4.67
   7 -10   1   32.40    6.70
   8 -10   1    9.89    5.28
  -8  10  -1    8.53    4.30
  -9  10  -1   11.63    4.81
   9 -10   1   23.55    6.84
  10 -10   1   15.36    6.78
  11 -10   1    9.47    6.74
  12 -10   1    1.94    6.71
  13 -10   1   -1.83    7.06
 -13  -9   1   -2.42    5.28
  12   9  -1    2.58    3.08
 -12  -9   1    5.81    5.67
 -11  -9   1    8.15    5.72
  11   9  -1    4.15    2.88
 -10  -9   1   14.17    6.34
  10   9  -1   14.23    3.10
   9   9  -1   21.75    2.90
  -9  -9   1   30.56    7.29
  -8  -9   1   14.95    5.44
   8   9  -1   14.85    2.12
  -7  -9   1   51.61    8.23
  -6  -9   1   23.51    5.77
  -5  -9   1   90.33    9.25
  -4  -9   1  141.86   10.92
  -3  -9   1  109.34    8.95
  -2  -9   1  136.16    9.58
   1   9  -1  171.94    6.83
   0   9  -1  199.19    8.35
   1  -9   1  174.91    6.85
  -1   9  -1  168.31    8.09
   2  -9   1  118.55    6.81
  -2   9  -1  125.52    7.12
   3  -9   1   91.67    6.67
  -3   9  -1   94.88    6.46
  -4   9  -1  129.95    8.24
   4  -9   1  128.07    8.77
  -5   9  -1   71.87    6.74
   5  -9   1   98.29    8.42
  -6   9  -1   27.05    4.96
   6  -9   1   31.46    5.99
  -7   9  -1   56.09    6.73
   7  -9   1   56.52    7.88
   8  -9   1    2.06    4.51
  -8   9  -1   12.65    4.57
  -9   9  -1   27.06    5.86
   9  -9   1   14.80    6.05
  10  -9   1    4.97    5.55
  11  -9   1    6.73    6.73
  12  -9   1    3.69    6.86
 -14  -8   1    4.65    6.61
 -13  -8   1    1.99    5.72
  13   8  -1    2.77    3.37
  12   8  -1    2.58    2.97
 -12  -8   1    6.40    5.72
  11   8  -1   16.95    3.67
 -11  -8   1   22.12    7.24
 -10  -8   1   17.43    6.51
  10   8  -1   10.30    2.92
  -9  -8   1   12.66    5.76
   9   8  -1   11.50    2.40
  -8  -8   1   50.43    8.46
   8   8  -1   35.52    3.12
  -7  -8   1   12.10    5.14
  -6  -8   1   49.14    7.36
  -5  -8   1  260.97   15.81
  -4  -8   1  293.19   16.40
  -3  -8   1  306.33   16.22
  -2  -8   1  182.01   10.97
   1   8  -1  206.17    7.19
   1   8  -1  198.19    7.17
   0   8  -1  210.35    8.27
   0   8  -1  208.79    8.26
  -1   8  -1  209.49    8.73
   1  -8   1  196.28    8.20
  -2   8  -1  179.21    8.60
   2  -8   1  181.87    8.88
  -3   8  -1  323.24   13.52
   3  -8   1  307.58   14.09
  -4   8  -1  291.04   13.30
   4  -8   1  294.04   14.33
  -5   8  -1  246.36   12.41
   5  -8   1  244.69   13.58
  -6   8  -1   52.14    5.81
   6  -8   1   37.73    6.46
   7  -8   1   10.03    4.82
  -7   8  -1   20.53    4.64
  -8   8  -1   39.71    6.12
   8  -8   1   37.68    7.39
   9  -8   1    7.07    5.24
  10  -8   1   17.05    6.63
  11  -8   1   25.37    8.21
 -14  -7   1    0.64    5.67
 -13  -7   1    2.52    5.42
  13   7  -1    7.57    3.63
  12   7  -1   13.62    3.80
 -12  -7   1   15.91    6.48
  11   7  -1    9.64    3.21
 -11  -7   1   13.12    5.91
  10   7  -1   16.88    3.34
 -10  -7   1   33.67    7.95
  -9  -7   1   51.44    8.73
   9   7  -1   48.46    4.31
   8   7  -1   10.94    2.08
  -8  -7   1    8.82    4.62
   7   7  -1   32.66    2.41
  -7  -7   1   26.14    6.02
  -6  -7   1   91.29    9.22
  -5  -7   1  137.71   10.40
  -4  -7   1  305.85   16.44
  -3  -7   1  337.04   16.97
  -2  -7   1  140.24    9.01
   0   7  -1   24.26    2.08
   0   7  -1   20.48    1.93
  -1   7  -1  168.53    7.03
  -1   7  -1  146.50    6.73
   1  -7   1  142.53    6.79
  -2   7  -1  136.15    6.85
   2  -7   1  131.37    7.30
   3  -7   1  319.68   14.52
  -3   7  -1  345.00   13.74
  -4   7  -1  276.96   12.75
   4  -7   1  305.90   14.37
  -5   7  -1  135.27    8.35
   5  -7   1  131.46    9.35
  -6   7  -1   97.49    7.58
   6  -7   1   98.07    8.94
   7  -7   1   19.90    5.37
  -7   7  -1   37.82    5.26
  -8   7  -1   18.94    4.48
   8  -7   1   16.44    5.73
   9  -7   1   72.41    9.55
  10  -7   1   25.46    7.21
 -15  -6   1   -6.05    4.79
 -14  -6   1   -2.25    5.13
  14   6  -1    2.23    3.71
  13   6  -1   14.75    4.39
 -13  -6   1    8.81    5.81
 -12  -6   1   28.73    7.43
  12   6  -1   23.95    4.70
  11   6  -1   39.77    4.93
 -11  -6   1   48.13    9.11
 -10  -6   1   55.87    9.26
  10   6  -1   52.43    4.94
  -9  -6   1   48.57    8.29
   9   6  -1   30.76    3.66
   8   6  -1   51.88    3.93
  -8  -6   1   45.71    7.68
   7   6  -1  101.99    4.80
  -7  -6   1   76.17    8.96
  -6  -6   1  190.96   12.89
  -5  -6   1  198.39   12.56
  -4  -6   1  192.82   11.76
  -3  -6   1  151.87    9.65
   0   6  -1 1273.01   39.16
   0   6  -1 1291.56   39.22
   1  -6   1  170.26    7.66
  -1   6  -1  188.24    7.41
  -1   6  -1  174.48    7.26
   2  -6   1  200.73    9.28
  -2   6  -1  198.25    8.51
  -2   6  -1  191.76    8.54
   3  -6   1  137.25    8.25
  -3   6  -1  152.05    7.52
  -4   6  -1  192.20    9.52
   4  -6   1  191.96   10.66
   5  -6   1  181.50   11.05
  -5   6  -1  192.76    9.98
   6  -6   1  166.26   11.13
  -6   6  -1  185.69   10.14
   7  -6   1  107.06    9.61
  -7   6  -1   93.31    7.59
  -8   6  -1   32.78    5.25
   8  -6   1   49.52    7.59
   9  -6   1   31.52    7.07
  10  -6   1   58.90    9.27
 -15  -5   1    6.99    6.68
  14   5  -1   12.72    4.59
 -14  -5   1    4.88    5.43
 -13  -5   1   21.44    7.57
  13   5  -1   24.16    4.99
 -12  -5   1   41.96    8.87
  12   5  -1   32.07    5.14
 -11  -5   1   39.93    8.47
  11   5  -1   46.45    5.38
 -10  -5   1   40.54    7.93
  10   5  -1   38.79    4.47
  -9  -5   1   74.70    9.36
   9   5  -1   81.17    5.62
  -8  -5   1  244.04   16.26
   8   5  -1  266.34   10.78
  -7  -5   1  138.86   11.08
   7   5  -1  140.29    6.39
   6   5  -1  191.63    7.16
   6   5  -1  199.07    7.30
  -6  -5   1  211.18   13.11
  -5  -5   1  428.47   20.84
  -4  -5   1  594.10   26.06
  -3  -5   1   93.57    7.10
   0   5  -1   78.15    3.27
   0   5  -1   81.33    3.29
  -1   5  -1  934.23   30.42
   1  -5   1 1007.22   32.00
  -1   5  -1  972.96   30.53
   2  -5   1  367.47   15.13
  -2   5  -1  415.24   14.27
  -3   5  -1   92.89    5.50
   3  -5   1   89.34    6.46
  -4   5  -1  622.71   21.93
   4  -5   1  589.66   23.54
   4  -5   1  595.46   21.21
   5  -5   1  423.12   18.59
  -5   5  -1  417.50   16.79
   5  -5   1  408.90   16.24
   6  -5   1  204.93   11.95
   6  -5   1  195.41    9.99
  -6   5  -1  191.82   10.25
   7  -5   1  135.67   10.15
  -7   5  -1  125.02    8.45
  -8   5  -1  250.89   13.22
   8  -5   1  255.08   15.24
   9  -5   1   72.74    9.20
 -16  -4   1    7.41    7.44
 -16  -4   1    2.85    3.05
 -15  -4   1    6.28    6.56
 -15  -4   1   12.52    3.55
  14   4  -1    3.74    4.03
 -14  -4   1    9.50    3.34
 -13  -4   1   27.24    8.23
  13   4  -1   28.71    5.60
 -13  -4   1   21.29    3.78
 -12  -4   1   51.02    4.93
 -12  -4   1   55.49    9.71
  12   4  -1   47.03    5.98
 -11  -4   1   67.16    5.15
  11   4  -1   60.07    6.08
 -11  -4   1   56.92    9.31
  10   4  -1   54.09    5.44
 -10  -4   1   75.22    9.50
 -10  -4   1   68.42    4.87
  -9  -4   1  130.26    6.46
  -9  -4   1  111.37   11.17
  -8  -4   1  277.41   10.86
   8   4  -1  311.91   12.19
  -8  -4   1  295.52   11.04
  -8  -4   1  292.04   17.42
   7   4  -1  289.57   11.41
  -7  -4   1  311.64   17.25
   6   4  -1  211.78    7.95
  -6  -4   1  200.10   12.69
   6   4  -1  200.26    7.95
  -5  -4   1  609.68   27.22
   5   4  -1  636.66   19.43
   5   4  -1  608.44   19.30
  -4  -4   1   41.91    5.09
   0   4  -1   53.44    2.13
   0   4  -1   46.74    2.06
  -1   4  -1  380.04   12.80
  -1   4  -1  382.04   12.86
   1  -4   1  381.92   13.78
   2  -4   1  271.86   11.45
  -2   4  -1  280.23   10.42
   3  -4   1  142.67    6.68
  -3   4  -1  144.74    6.95
   3  -4   1  149.28    7.99
   4  -4   1   43.42    4.96
  -4   4  -1   40.54    3.95
   4  -4   1   42.07    3.82
  -5   4  -1  601.02   22.05
   5  -4   1  582.75   21.59
   5  -4   1  626.94   24.21
  -6   4  -1  212.16   10.55
   6  -4   1  200.65   11.96
   6  -4   1  216.82   10.48
  -7   4  -1  318.12   14.10
   7  -4   1  282.38   15.59
   8  -4   1  326.74   14.83
   8  -4   1  322.74   17.17
  -8   4  -1  276.73   14.14
   9  -4   1  118.38    8.68
 -16  -3   1    3.95    4.04
 -16  -3   1    3.73    6.44
  15   3  -1    8.31    5.34
 -15  -3   1    6.09    6.30
 -15  -3   1   13.43    4.47
 -14  -3   1   -1.50    4.89
  14   3  -1   15.98    5.44
 -14  -3   1   17.87    4.42
 -13  -3   1   29.89    7.84
  13   3  -1   33.18    6.08
 -13  -3   1   35.21    5.23
 -12  -3   1   64.28    6.34
  12   3  -1   63.27    6.87
 -12  -3   1   62.34    9.82
  11   3  -1   79.97    6.94
 -11  -3   1   81.12    6.68
 -11  -3   1   77.08    9.97
 -10  -3   1   33.53    6.95
  10   3  -1   38.31    4.77
 -10  -3   1   39.63    4.61
  -9  -3   1   95.47    6.31
   9   3  -1   93.78    6.45
  -9  -3   1   96.84    9.99
  -8  -3   1  311.69   18.07
  -8  -3   1  325.60   13.18
   8   3  -1  315.04   13.11
  -7  -3   1  313.26   12.90
   7   3  -1  360.05   13.16
  -7  -3   1  344.05   18.34
   6   3  -1  154.19    6.54
  -6  -3   1  120.55    9.46
   6   3  -1  147.05    6.46
  -6  -3   1  134.79    6.29
   5   3  -1   83.90    4.24
  -5  -3   1  105.64    4.33
   5   3  -1   94.90    4.35
  -5  -3   1  101.02    7.58
  -4  -3   1  150.11    9.11
   4   3  -1  142.48    5.01
   4   3  -1  147.63    4.99
   0   3  -1 1028.39   31.63
  -1   3  -1  547.26   17.26
  -1   3  -1  530.66   17.31
  -2   3  -1   65.28    3.68
   2  -3   1   68.63    3.63
   3  -3   1  178.56    7.68
  -3   3  -1  185.08    7.93
   4  -3   1  142.52    7.10
  -4   3  -1  145.31    7.25
   5  -3   1   94.72    5.86
  -5   3  -1  103.35    6.27
   5  -3   1   79.90    7.01
  -6   3  -1  147.54    8.15
   6  -3   1  150.32    8.25
   6  -3   1  151.17    9.64
  -7   3  -1  352.00   15.35
   7  -3   1  374.85   17.84
   7  -3   1  356.60   15.43
  -8   3  -1  315.07   14.49
   8  -3   1  300.04   14.53
   8  -3   1  353.68   17.37
   9  -3   1  100.30    7.99
  10  -3   1   47.86    6.20
  11  -3   1   72.82    7.99
 -16  -2   1    5.21    4.42
 -16  -2   1   -3.38    5.94
 -15  -2   1    4.44    3.84
  15   2  -1   -0.29    4.35
 -15  -2   1    7.46    6.67
 -14  -2   1   14.96    6.73
 -14  -2   1   19.22    5.07
  14   2  -1    9.47    4.67
  13   2  -1   28.56    5.66
 -13  -2   1   36.75    8.55
 -13  -2   1   29.71    5.58
 -12  -2   1   43.11    8.52
  12   2  -1   51.56    6.40
 -12  -2   1   42.36    6.04
 -11  -2   1   75.98    7.09
  11   2  -1   65.98    6.62
 -11  -2   1   82.48    9.95
 -10  -2   1   49.11    7.91
  10   2  -1   41.42    5.05
   9   2  -1  123.44    7.57
  -9  -2   1  107.15   10.22
   8   2  -1  202.34    9.68
  -8  -2   1  190.07   12.93
   7   2  -1  142.28    7.26
  -7  -2   1  138.01   10.24
  -6  -2   1  207.14   12.15
   6   2  -1  201.58    8.62
   6   2  -1  200.20    8.60
   5   2  -1  411.46   13.95
  -5  -2   1  376.39   18.49
   5   2  -1  399.79   13.91
   4   2  -1  260.14    9.09
  -4  -2   1  243.62    9.51
   4   2  -1  272.74    9.10
   3   2  -1   58.73    2.33
   3   2  -1   59.73    2.35
  -1   2  -1  155.01    5.65
   2  -2   1  229.55    8.72
  -2   2  -1  245.46    8.84
   3  -2   1   60.87    3.86
  -3   2  -1   82.31    4.27
   4  -2   1  264.34   10.67
  -4   2  -1  268.29   10.77
   5  -2   1  418.08   15.36
  -5   2  -1  378.48   15.07
  -6   2  -1  192.37   11.14
   6  -2   1  204.00    9.71
  -6   2  -1  214.12    9.79
   7  -2   1  139.89    8.09
  -7   2  -1  124.93    7.67
  -7   2  -1  134.08    9.43
   8  -2   1  184.09   10.19
  -8   2  -1  190.84   12.13
  -9   2  -1  128.83   10.60
   9  -2   1  127.97    8.68
  10  -2   1   55.14    6.37
 -10   2  -1   63.09    8.25
  11  -2   1   76.92    7.78
 -11   2  -1   69.70    9.10
  12  -2   1   62.74    7.68
  13  -2   1   23.60    6.01
 -16  -1   1    5.07    4.58
 -16  -1   1    6.86    7.30
  16   1  -1    5.94    5.63
 -15  -1   1    6.09    4.88
 -15  -1   1    6.64    6.31
  15   1  -1   10.20    5.31
 -14  -1   1   32.08    8.69
  14   1  -1   28.92    6.30
 -14  -1   1   18.57    5.83
 -13  -1   1   50.22    9.20
  13   1  -1   43.54    6.66
 -13  -1   1   47.40    7.06
 -12  -1   1   64.46    9.52
  12   1  -1   50.27    6.59
 -11  -1   1   73.68    9.50
  11   1  -1   67.66    6.91
 -10  -1   1   85.49    9.70
  10   1  -1   91.61    7.29
   9   1  -1  170.99    9.47
  -9  -1   1  170.07   12.52
  -8  -1   1  212.44   13.45
   8   1  -1  207.99   10.21
   7   1  -1  148.45    7.61
  -7  -1   1  144.81   10.31
  -6  -1   1  171.01   10.81
   6   1  -1  174.04    8.05
   5   1  -1  965.99   31.84
  -5  -1   1 1029.09   39.41
   4   1  -1  384.39   13.24
   3   1  -1  524.80   16.96
   3   1  -1  536.45   16.97
   2   1  -1  154.54    5.25
   2   1  -1  159.30    5.28
   1  -1   1  248.07    8.19
  -1   1  -1  243.35    8.14
   2  -1   1  156.78    6.01
  -2   1  -1  151.75    6.00
  -3   1  -1  574.00   18.59
   3  -1   1  537.23   18.42
   4  -1   1  384.44   13.88
  -4   1  -1  375.86   13.78
  -5   1  -1  992.90   32.12
   5  -1   1  964.32   32.16
  -6   1  -1  157.22    7.97
   6  -1   1  182.28    8.53
  -6   1  -1  151.98    9.77
  -7   1  -1  155.96    7.98
  -7   1  -1  138.67    9.74
   7  -1   1  147.25    8.20
  -8   1  -1  192.69   12.46
   8  -1   1  207.97   10.55
  -9   1  -1  179.54   12.31
   9  -1   1  166.28    9.80
  10  -1   1  106.30    8.30
 -10   1  -1   91.14    9.66
 -11   1  -1   74.82    9.36
  11  -1   1   70.06    7.50
 -12   1  -1   49.38    8.83
  12  -1   1   52.11    7.06
  13  -1   1   40.75    7.04
 -13   1  -1   50.65    9.29
  14  -1   1   21.54    6.74
  16   0  -1   11.51    6.58
 -16   0   1    2.33    6.96
 -16   0   1    3.80    5.52
 -15   0   1    9.12    5.38
 -15   0   1    0.99    5.95
  15   0  -1    6.74    5.28
 -14   0   1   33.98    8.18
 -14   0   1   37.01    7.24
  14   0  -1   34.69    6.87
  13   0  -1   61.56    7.83
 -13   0   1   66.37   10.07
  12   0  -1  110.55    9.29
 -12   0   1   98.70   11.15
  11   0  -1  116.15    8.73
 -11   0   1  106.58   10.97
  10   0  -1   57.23    6.20
 -10   0   1   66.12    8.35
   9   0  -1  237.09   12.00
  -9   0   1  248.86   15.19
   8   0  -1  209.84   10.37
  -8   0   1  202.55   13.00
   7   0  -1   21.12    3.21
  -7   0   1   19.70    4.24
  -6   0   1 1248.95   48.49
   6   0  -1 1234.41   40.25
  -5   0   1   75.11    5.87
   5   0  -1   76.68    4.54
  -5   0   1   55.36    3.82
   4   0  -1   54.38    3.42
  -4   0   1   47.30    3.07
   3   0  -1 1029.84   31.20
  -3   0   1  961.97   30.90
  -2   0   1   55.12    2.72
   2   0  -1   69.74    2.96
   1   0  -1   10.74    0.84
   0   0   1   -0.03    0.13
  -1   0  -1   10.17    0.82
   1   0   1   10.92    0.87
   2   0   1   64.77    2.95
  -2   0  -1   58.83    2.86
   3   0   1 1019.42   31.63
  -3   0  -1  996.85   31.44
  -4   0  -1   55.47    3.40
   4   0   1   55.76    3.55
  -5   0  -1   70.06    4.30
  -5   0  -1   74.58    6.10
   5   0   1   83.96    4.82
  -6   0  -1 1236.78   40.06
   6   0   1 1246.69   40.73
  -6   0  -1 1281.67   48.88
   7   0   1   21.23    3.28
  -7   0  -1   10.78    3.41
  -8   0  -1  200.94   12.88
   8   0   1  206.94   10.33
   9   0   1  219.24   11.28
  -9   0  -1  213.87   14.03
  10   0   1   69.86    6.63
 -10   0  -1   54.90    7.84
  11   0   1  105.84    8.69
 -11   0  -1  114.86   11.32
  12   0   1   89.22    8.50
 -12   0  -1   90.24   10.95
  13   0   1   46.91    6.97
 -13   0  -1   66.62   10.29
  14   0   1   41.99    7.23
 -14   0  -1   30.24    8.23
  15   0   1    2.33    4.75
 -16   0  -1   15.53    6.40
 -16   1   1    2.66    5.35
 -15   1   1    6.28    5.71
 -15   1   1    1.89    6.38
 -14   1   1   15.20    6.94
  14  -1  -1    7.43    5.40
 -13   1   1   53.06    9.25
  13  -1  -1   46.83    7.31
  12  -1  -1   60.65    7.45
 -12   1   1   44.96    8.35
 -11   1   1   68.66    8.85
  11  -1  -1   58.66    6.86
 -10   1   1   96.80    9.73
  10  -1  -1   93.43    7.82
   9  -1  -1  170.79    9.91
  -9   1   1  166.10   11.98
   8  -1  -1  192.53   10.08
  -8   1   1  184.92   12.04
  -7   1   1  155.34    7.98
  -7   1   1  150.62   10.00
   7  -1  -1  142.77    8.14
   6  -1  -1  175.66    8.70
  -6   1   1  168.47   10.34
  -6   1   1  187.74    8.56
   5  -1  -1  975.16   31.73
  -5   1   1  946.41   31.40
  -4   1   1  377.56   13.84
   4  -1  -1  393.58   14.07
  -3   1   1  534.53   18.22
   3  -1  -1  566.65   18.45
  -2   1   1  154.09    6.02
   2  -1  -1  157.94    6.13
  -1   1   1  247.36    8.49
   1  -1  -1  263.07    8.50
   0   1   1   11.99    0.71
   0   1   1    8.41    0.62
   2   1   1  150.84    5.42
   2   1   1  157.53    5.40
   3   1   1  592.94   18.58
   3   1   1  564.44   18.52
   4   1   1  373.18   13.02
  -5  -1  -1  952.69   38.17
   5   1   1  975.70   31.24
  -6  -1  -1  197.81   11.71
  -7  -1  -1  136.52   10.06
   7   1   1  153.75    7.80
  -8  -1  -1  206.35   13.02
   8   1   1  202.38   10.10
  -9  -1  -1  163.02   12.27
   9   1   1  180.54    9.73
 -10  -1  -1  109.29   10.61
  10   1   1  104.92    7.73
 -11  -1  -1   68.41    9.26
  11   1   1   75.13    7.08
 -12  -1  -1   53.19    8.90
  12   1   1   52.92    6.87
  13   1   1   47.27    7.08
 -13  -1  -1   76.47   10.66
 -14  -1  -1   21.47    7.54
  14   1   1   33.27    6.61
 -15  -1  -1    4.81    6.65
 -15  -1  -1    1.36    4.47
  15   1   1    7.35    5.34
 -16  -1  -1   -0.18    4.58
  16   1   1    1.67    5.71
 -16   2   1    7.37    6.44
 -14   2   1   11.80    6.41
 -13   2   1   27.17    7.65
  13  -2  -1   27.24    6.25
  12  -2  -1   48.31    7.24
 -12   2   1   54.72    8.75
  11  -2  -1   66.79    7.48
 -11   2   1   77.25    9.18
  10  -2  -1   38.61    5.55
 -10   2   1   57.63    7.69
  -9   2   1  133.43   10.54
   9  -2  -1  139.75    9.07
  -8   2   1  203.32   12.58
   8  -2  -1  210.31   10.94
  -7   2   1  143.42    8.03
   7  -2  -1  142.98    8.23
  -7   2   1  150.67    9.73
  -6   2   1  190.65   10.96
   6  -2  -1  223.60    9.95
  -6   2   1  193.64    9.46
   5  -2  -1  391.68   15.35
  -5   2   1  415.19   15.42
  -4   2   1  269.30   10.87
   4  -2  -1  274.34   10.93
  -3   2   1   59.97    3.89
   3  -2  -1   77.49    4.20
   2  -2  -1  233.39    8.76
  -2   2   1  241.59    8.88
  -1   2   1  153.13    5.77
   0   2   1   66.68    2.55
   3   2   1   75.08    3.18
   3   2   1   76.61    3.16
   4   2   1  272.20    9.71
   4   2   1  274.55    9.69
   5   2   1  391.60   13.73
   5   2   1  383.25   13.67
  -5  -2  -1  381.93   18.15
   6   2   1  199.85    8.73
   6   2   1  207.85    8.74
  -6  -2  -1  186.84   11.67
   7   2   1  127.94    6.94
  -7  -2  -1  140.35   10.08
  -8  -2  -1  188.20   12.66
   8   2   1  177.13    9.14
  -9  -2  -1  134.18   11.09
   9   2   1  130.68    8.05
  10   2   1   61.92    6.08
 -10  -2  -1   63.09    8.40
 -11  -2  -1   75.87    9.70
  11   2   1   75.88    7.06
  12   2   1   42.59    6.13
 -12  -2  -1   49.63    8.77
  13   2   1   32.15    6.06
 -13  -2  -1   34.56    5.86
 -13  -2  -1   42.39    8.78
  14   2   1   21.17    5.78
 -14  -2  -1   14.82    6.91
 -14  -2  -1   17.11    5.00
 -15  -2  -1   -0.26    3.76
 -15  -2  -1    5.80    6.66
  15   2   1    1.89    4.35
 -16  -2  -1   -2.78    6.40
 -16  -2  -1    5.28    4.33
 -16   3   1    2.11    5.90
 -12   3   1   64.62    9.42
 -11   3   1   99.10   10.31
 -10   3   1   47.08    7.38
  10  -3  -1   40.19    5.85
  -9   3   1   91.94    8.93
   9  -3  -1  114.31    8.14
  -8   3   1  348.62   17.58
   8  -3  -1  322.19   15.15
   8  -3  -1  340.84   17.50
  -7   3   1  390.59   15.50
   7  -3  -1  337.03   15.04
  -7   3   1  332.08   16.96
   7  -3  -1  349.46   17.29
  -6   3   1  148.71    8.98
   6  -3  -1  135.23    9.44
   6  -3  -1  148.06    8.20
  -6   3   1  157.63    8.37
   5  -3  -1  103.02    6.04
   5  -3  -1   89.31    7.06
  -5   3   1   92.60    6.01
  -4   3   1  148.54    7.28
   4  -3  -1  142.34    7.08
  -3   3   1  187.75    8.26
   3  -3  -1  199.13    8.21
   2  -3  -1   56.58    3.43
  -2   3   1   74.60    3.94
  -1   3   1  572.46   18.48
   0   3   1 1010.60   31.15
   0   3   1 1038.88   31.07
   4   3   1  139.89    5.30
  -4  -3  -1  135.11    8.63
   4   3   1  143.17    5.25
   5   3   1  104.51    4.78
  -5  -3  -1   87.51    7.33
   5   3   1   95.03    4.61
   6   3   1  130.26    6.42
   6   3   1  136.60    6.44
  -6  -3  -1  165.95   10.36
   7   3   1  340.36   13.36
  -7  -3  -1  351.15   18.49
  -8  -3  -1  309.65   17.74
   8   3   1  305.58   12.89
  -9  -3  -1   88.99    9.53
 -10  -3  -1   31.65    6.66
  10   3   1   33.11    4.65
  11   3   1   79.45    7.15
 -11  -3  -1   89.31    6.98
 -11  -3  -1   70.91    9.65
 -12  -3  -1   65.40    9.91
  12   3   1   55.73    6.53
 -12  -3  -1   66.87    6.52
  13   3   1   32.66    5.83
 -13  -3  -1   28.61    5.07
 -13  -3  -1   24.78    7.33
 -14  -3  -1   14.16    4.34
 -14  -3  -1   23.27    7.72
  14   3   1   17.57    5.42
  15   3   1    2.48    4.50
 -15  -3  -1   12.19    7.07
 -15  -3  -1   10.40    4.52
 -16  -3  -1    3.92    7.07
 -16  -3  -1    5.91    4.12
   9  -4  -1  164.15   10.24
   8  -4  -1  301.52   14.53
  -8   4   1  320.33   14.87
   8  -4  -1  307.21   16.76
   7  -4  -1  299.33   13.78
  -7   4   1  306.34   14.09
   7  -4  -1  311.77   16.18
   6  -4  -1  187.67   11.54
  -6   4   1  203.09   10.29
   6  -4  -1  203.29   10.04
   5  -4  -1  605.60   21.90
  -5   4   1  605.62   22.17
   5  -4  -1  600.42   24.15
   4  -4  -1   41.93    3.82
  -4   4   1   42.25    4.05
   4  -4  -1   43.36    4.97
   3  -4  -1  164.78    8.44
  -3   4   1  136.32    7.03
   3  -4  -1  153.10    6.91
   2  -4  -1  261.51   11.30
  -2   4   1  280.38   10.51
  -1   4   1  392.56   13.27
   1  -4  -1  372.39   14.00
  -1   4   1  392.61   13.08
   0   4   1   45.47    2.29
   0   4   1   52.29    2.45
  -4  -4  -1   39.61    4.86
   5   4   1  594.38   19.24
  -5  -4  -1  603.36   26.50
   5   4   1  607.45   19.19
   6   4   1  209.82    8.19
   6   4   1  195.40    8.04
  -6  -4  -1  197.35   12.50
  -7  -4  -1  284.04   10.79
   7   4   1  318.66   11.79
  -7  -4  -1  297.75   10.93
  -7  -4  -1  275.40   16.49
  -8  -4  -1  308.01   11.93
  -8  -4  -1  309.11   17.99
  -8  -4  -1  301.05   11.76
   8   4   1  298.18   12.50
   9   4   1  126.83    7.42
  -9  -4  -1  121.94    6.66
  -9  -4  -1  111.92   10.92
 -10  -4  -1   73.45    9.25
 -10  -4  -1   56.60    4.83
 -11  -4  -1   57.54    4.95
  11   4   1   51.90    5.81
 -11  -4  -1   55.67    8.87
 -12  -4  -1   44.91    8.98
 -12  -4  -1   49.87    5.07
  12   4   1   48.89    6.15
  13   4   1   19.70    4.83
 -13  -4  -1   26.46    4.21
 -13  -4  -1   28.84    7.97
  14   4   1    6.57    4.03
 -14  -4  -1    5.68    5.81
 -14  -4  -1    9.55    3.53
 -15  -4  -1    7.64    3.55
 -15  -4  -1    1.13    5.82
 -16  -4  -1    6.14    3.41
 -16  -4  -1   -0.44    6.14
   9  -5  -1   71.95    9.14
   8  -5  -1  271.07   15.85
  -8   5   1  267.46   13.65
   7  -5  -1  141.41   10.50
  -7   5   1  134.77    8.84
   6  -5  -1  200.56   11.88
   6  -5  -1  187.73    9.92
  -6   5   1  192.86   10.27
  -5   5   1  413.54   16.75
   5  -5  -1  409.21   18.42
   5  -5  -1  418.03   16.28
  -4   5   1  611.74   22.03
   4  -5  -1  643.67   24.09
   4  -5  -1  576.24   21.19
  -3   5   1   92.94    5.60
   3  -5  -1   88.04    6.36
   2  -5  -1  399.10   15.35
  -2   5   1  382.21   14.27
  -1   5   1 1011.10   31.09
  -1   5   1 1004.42   31.29
   1  -5  -1  937.05   32.46
   0   5   1   84.20    3.57
   0   5   1   79.23    3.59
   0  -5  -1   74.12    3.70
  -3  -5  -1   92.71    6.88
  -4  -5  -1  582.31   25.37
  -5  -5  -1  423.34   20.21
   5   5   1  412.06   13.15
   6   5   1  193.06    7.35
   6   5   1  188.96    7.40
  -6  -5  -1  174.82   12.05
  -7  -5  -1  145.42   11.23
   7   5   1  146.73    6.80
  -8  -5  -1  240.25   15.91
   8   5   1  253.53   10.69
  -9  -5  -1   97.94   10.33
   9   5   1   79.48    5.81
  10   5   1   37.85    4.60
 -10  -5  -1   37.21    7.58
  11   5   1   36.11    4.94
 -11  -5  -1   27.07    6.88
  12   5   1   42.18    5.70
 -12  -5  -1   46.89    9.26
  13   5   1   15.50    4.43
 -13  -5  -1    7.86    5.75
  14   5   1    7.52    4.51
 -14  -5  -1   16.95    7.06
 -15  -5  -1    8.22    6.64
   9  -6  -1   37.16    7.60
   8  -6  -1   56.44    7.98
  -8   6   1   44.22    5.79
   7  -6  -1   76.42    8.56
  -7   6   1  104.16    7.97
  -6   6   1  175.60    9.97
   6  -6  -1  173.70   11.42
   5  -6  -1  202.67   11.61
  -5   6   1  188.67   10.06
  -4   6   1  210.85   10.01
   4  -6  -1  187.87   10.78
  -3   6   1  133.57    7.24
   3  -6  -1  138.60    8.06
   2  -6  -1  195.66    9.31
  -2   6   1  193.66    8.64
   1  -6  -1  168.04    7.80
  -1   6   1  167.17    7.38
  -1   6   1  189.48    7.47
   0   6   1 1286.73   38.89
   0   6   1 1269.73   39.06
   0  -6  -1 1238.22   39.93
   1   6   1  186.11    6.23
  -3  -6  -1  121.66    8.28
  -4  -6  -1  202.85   11.94
  -5  -6  -1  198.52   12.46
  -6  -6  -1  173.29   11.90
   6   6   1  165.58    6.39
   6   6   1  170.14    6.35
   7   6   1   95.33    5.03
  -7  -6  -1   97.94    9.55
   8   6   1   47.00    3.94
  -8  -6  -1   45.53    7.53
   9   6   1   29.22    3.65
  -9  -6  -1   31.46    6.92
 -10  -6  -1   59.81    9.22
  10   6   1   57.18    5.22
  11   6   1   36.27    4.74
 -11  -6  -1   31.10    7.78
  12   6   1   24.33    4.71
 -12  -6  -1   12.76    6.23
 -13  -6  -1   15.29    6.58
  13   6   1    6.86    3.58
 -14  -6  -1    7.33    6.08
  14   6   1    6.88    4.08
 -15  -6  -1    3.45    6.54
  10  -7  -1   24.80    7.32
   9  -7  -1   48.32    8.38
   8  -7  -1   13.16    5.33
  -8   7   1    9.07    3.88
  -7   7   1   35.37    5.44
   7  -7  -1   43.92    7.01
   6  -7  -1  103.98    9.03
  -6   7   1   97.75    7.39
   5  -7  -1  136.48    9.73
  -5   7   1  142.65    8.64
  -4   7   1  311.34   13.49
   4  -7  -1  291.52   14.32
  -3   7   1  330.83   13.83
   3  -7  -1  338.04   14.87
  -2   7   1  131.82    6.92
   2  -7  -1  125.95    7.27
  -1   7   1  151.98    6.92
   1  -7  -1  143.18    6.95
  -1   7   1  146.38    6.79
   0   7   1   23.21    2.23
   0   7   1   18.68    2.11
   1   7   1  155.02    5.79
  -3  -7  -1  341.50   16.77
  -4  -7  -1  316.23   16.56
  -5  -7  -1  140.75   10.32
  -6  -7  -1   93.00    9.09
  -7  -7  -1   25.53    5.76
   7   7   1   30.62    2.59
  -8  -7  -1   15.59    5.55
   8   7   1   12.31    2.48
  -9  -7  -1   53.73    8.64
   9   7   1   43.01    4.19
  10   7   1   29.15    3.97
 -10  -7  -1   27.69    7.13
 -11  -7  -1   11.99    5.52
  11   7   1    1.64    2.54
  12   7   1   10.48    3.46
 -12  -7  -1   13.08    6.26
  13   7   1    3.88    3.30
 -13  -7  -1    3.32    5.40
 -14  -7  -1    9.09    6.86
  11  -8  -1   18.21    7.22
  10  -8  -1    1.92    5.45
   9  -8  -1    3.49    4.95
   8  -8  -1   36.08    7.08
  -8   8   1   33.09    5.90
  -7   8   1   14.44    4.21
   7  -8  -1   10.59    4.85
   6  -8  -1   29.60    5.90
  -6   8   1   41.75    5.44
  -5   8   1  243.75   12.14
   5  -8  -1  221.55   12.85
  -4   8   1  269.40   13.02
   4  -8  -1  311.61   14.56
  -3   8   1  309.38   13.55
   3  -8  -1  319.93   14.38
  -2   8   1  183.40    8.97
   2  -8  -1  188.39    9.22
   1  -8  -1  206.23    8.70
  -1   8   1  199.10    8.92
   0   8   1  206.12    8.45
   1   8   1  199.11    7.44
   1   8   1  197.34    7.53
  -2  -8  -1  201.55   11.31
  -3  -8  -1  331.46   16.77
  -4  -8  -1  308.82   16.66
  -5  -8  -1  251.60   15.21
  -6  -8  -1   46.74    7.05
   7   8   1   13.78    1.90
  -7  -8  -1   10.58    4.62
  -8  -8  -1   32.36    7.28
   8   8   1   41.97    3.47
  -9  -8  -1   10.39    5.46
   9   8   1   12.35    2.65
  10   8   1   13.34    3.13
 -10  -8  -1   10.79    5.61
 -11  -8  -1   28.44    7.95
  11   8   1   12.68    3.61
 -12  -8  -1   -2.93    4.43
  12   8   1    0.83    2.62
  13   8   1    0.81    3.36
 -13  -8  -1   -4.88    4.64
 -14  -8  -1    0.49    6.10
  12  -9  -1   -1.96    6.23
  11  -9  -1    4.84    6.24
  10  -9  -1    5.73    5.93
   9  -9  -1   18.05    6.24
  -8   9   1    4.27    3.47
   8  -9  -1    8.64    4.96
  -7   9   1   46.31    6.31
   7  -9  -1   53.86    7.75
  -6   9   1   30.72    5.14
   6  -9  -1   29.70    6.05
  -5   9   1   74.47    6.83
   5  -9  -1   83.96    7.95
   4  -9  -1  124.97    8.86
  -4   9   1  140.25    8.60
   3  -9  -1  101.12    7.06
  -3   9   1   92.27    6.54
   2  -9  -1  125.86    7.22
  -2   9   1  124.94    7.34
   1  -9  -1  172.19    7.43
  -1   9   1  176.57    8.47
   0   9   1  226.37    9.46
   1   9   1  170.40    7.17
   2   9   1  125.14    5.16
   2   9   1  126.35    5.06
  -3  -9  -1   97.31    8.17
  -4  -9  -1  142.06   10.61
  -5  -9  -1   87.08    8.94
  -6  -9  -1   20.48    5.81
   7   9   1   51.65    3.16
  -7  -9  -1   54.65    8.23
  -8  -9  -1   29.23    7.18
   8   9   1   13.48    2.26
  -9  -9  -1   26.79    6.97
   9   9   1   23.18    3.25
  10   9   1   17.29    3.38
 -10  -9  -1   17.01    6.57
  11   9   1    6.59    3.06
 -11  -9  -1   11.11    6.41
  12   9   1    0.02    2.91
 -12  -9  -1    5.49    5.56
 -13  -9  -1   -3.40    5.16
  12 -10  -1    4.75    7.00
  11 -10  -1    0.03    5.99
  10 -10  -1    9.46    6.10
   9 -10  -1    9.80    5.66
  -8  10   1    3.56    3.74
   8 -10  -1   12.37    5.65
   7 -10  -1   29.75    6.52
  -7  10   1   33.46    6.00
   6 -10  -1   56.55    7.51
  -6  10   1   70.66    7.27
   5 -10  -1   27.48    5.42
  -5  10   1   35.24    5.27
   4 -10  -1   55.17    6.16
  -4  10   1   68.86    6.48
   3 -10  -1   41.38    4.76
  -3  10   1   31.55    4.46
  -2  10   1   62.50    5.41
   2 -10  -1   52.94    4.55
  -1  10   1  100.09    6.36
   0  10   1   64.79    4.74
   1  10   1  107.62    5.66
   2  10   1   48.65    3.34
   3  10   1   42.08    2.62
  -5 -10  -1   53.99    7.51
  -6 -10  -1   70.06    8.91
  -7 -10  -1   28.57    6.75
  -8 -10  -1   12.50    6.01
   8  10   1   17.22    2.46
   9  10   1   14.89    2.82
  -9 -10  -1   14.61    6.13
  10  10   1   14.67    3.22
 -10 -10  -1    5.31    5.35
  11  10   1    5.50    3.06
 -11 -10  -1    4.30    5.41
 -12 -10  -1    1.93    5.89
 -13 -10  -1    1.99    5.96
  12 -11  -1   -5.05    5.91
  11 -11  -1    3.02    6.04
  10 -11  -1   11.31    6.13
   9 -11  -1    9.60    5.77
  -8  11   1   19.43    5.59
   8 -11  -1   20.43    6.28
  -7  11   1    9.58    3.94
   7 -11  -1    2.75    4.13
   6 -11  -1   42.02    6.65
  -6  11   1   26.27    5.36
  -5  11   1   36.42    5.56
   5 -11  -1   32.33    5.72
   4 -11  -1   41.81    5.44
  -4  11   1   53.74    6.15
   3 -11  -1   85.02    6.46
  -3  11   1   69.40    6.43
   2 -11  -1   77.10    4.98
  -2  11   1   70.32    6.01
  -1  11   1   69.25    5.56
   0  11   1  117.85    6.90
   1  11   1   54.38    4.30
   2  11   1   73.49    4.53
   3  11   1   84.70    4.49
  -8 -11  -1   17.74    6.36
   8  11   1   10.80    2.29
   9  11   1   16.35    3.01
  -9 -11  -1   14.96    6.19
  10  11   1    7.00    2.79
 -10 -11  -1    0.84    5.51
 -11 -11  -1    5.34    6.20
  11  11   1    5.73    3.12
 -12 -11  -1    4.56    6.67
  11 -12  -1   -0.62    5.88
  10 -12  -1   -6.55    4.60
   9 -12  -1    7.33    5.81
   8 -12  -1    5.76    5.17
  -8  12   1    2.32    4.29
   7 -12  -1   19.55    5.48
  -7  12   1    2.55    3.87
   6 -12  -1   28.07    5.81
  -6  12   1   22.16    5.18
  -5  12   1   32.73    5.73
   5 -12  -1   31.61    5.49
   4 -12  -1   46.07    5.59
  -4  12   1   47.64    6.08
  -3  12   1   69.20    6.61
   3 -12  -1   66.35    5.40
  -2  12   1   35.01    4.86
  -1  12   1   50.25    5.10
   0  12   1  107.68    6.91
   1  12   1   47.23    4.29
   2  12   1   48.30    4.04
   3  12   1   64.17    4.23
   4  12   1   43.81    3.25
   5  12   1   42.75    3.04
   6  12   1   22.68    2.22
   7  12   1    6.76    1.81
   8  12   1    1.61    1.85
   9  12   1   -0.76    2.23
  10  12   1    1.88    2.56
 -11 -12  -1   -0.44    5.44
  10 -13  -1    0.52    5.69
   9 -13  -1    0.60    5.08
  -8  13   1    5.81    4.96
   8 -13  -1   -2.90    4.48
   7 -13  -1    4.60    4.63
  -7  13   1    3.78    4.16
   6 -13  -1    9.90    4.53
  -6  13   1   11.43    4.55
  -5  13   1   21.81    5.20
   5 -13  -1   18.63    4.50
   4 -13  -1   32.01    4.55
  -4  13   1   27.12    5.37
  -3  13   1   35.68    5.37
   3 -13  -1   32.26    3.36
  -2  13   1   33.79    5.09
  -1  13   1   37.61    4.88
   0  13   1   55.72    5.39
   1  13   1   47.32    4.75
   2  13   1   24.99    3.48
   3  13   1   33.11    3.50
   4  13   1   27.23    3.06
   5  13   1   16.31    2.49
   6  13   1    9.36    2.07
   7  13   1    3.37    1.87
   8  13   1    3.46    2.16
   9  13   1   -1.16    2.23
   8 -14  -1    6.64    5.26
  -7  14   1    0.19    4.07
   7 -14  -1   -0.45    4.08
  -6  14   1    5.47    4.11
   6 -14  -1    4.89    4.02
   5 -14  -1    9.59    3.81
  -5  14   1   12.13    4.89
  -4  14   1   12.18    4.53
   4 -14  -1   10.22    2.95
  -3  14   1    9.82    3.81
  -2  14   1   11.51    4.03
  -1  14   1   30.52    4.97
   0  14   1   36.88    4.97
   1  14   1   19.05    3.84
   2  14   1   19.51    3.50
   3  14   1   12.57    2.89
   4  14   1    9.49    2.62
   5  14   1   11.88    2.54
   6  14   1    4.62    2.17
   7 -15  -1   -0.87    4.03
   6 -15  -1    3.22    3.78
   5 -15  -1    4.20    3.06
  -3  15   1    7.40    4.13
  -2  15   1    7.77    3.78
  -1  15   1    5.87    3.45
   0  15   1    5.33    3.24
   1  15   1    5.09    3.19
   2  15   1    6.58    3.20
   3  15   1    9.53    3.06
   4  15   1    6.78    2.82
   5  15   1    5.08    2.65
   6  15   1    0.49    2.43
   4  15  -2    5.97    2.63
   3  15  -2    5.15    2.88
   2  15  -2    2.74    2.77
   1  15  -2    3.48    2.83
   0  15  -2    0.46    2.93
  -1  15  -2    2.38    3.10
  -2  15  -2   -0.65    3.05
  -3  15  -2    2.79    3.40
   6 -15   2    0.57    3.39
   4  14  -2   10.02    2.38
   3  14  -2    0.28    2.08
   2  14  -2    0.65    2.28
   1  14  -2    1.67    2.45
   0  14  -2   -0.28    2.35
  -1  14  -2    2.91    2.83
  -2  14  -2    5.45    3.30
  -3  14  -2    0.78    2.93
  -4  14  -2   16.03    4.66
  -5  14  -2    1.92    3.68
   5 -14   2    3.34    3.05
  -6  14  -2   11.87    4.86
   6 -14   2    3.42    3.68
  -7  14  -2   -3.08    4.17
   7 -14   2    0.02    3.62
   8 -14   2   21.17    6.09
   4  13  -2    1.01    1.50
   3  13  -2    9.72    2.24
   2  13  -2    0.87    1.97
   1  13  -2    4.30    2.42
   0  13  -2    0.05    2.12
  -1  13  -2    0.77    2.36
  -2  13  -2    6.98    3.03
  -3  13  -2    6.18    3.36
   4 -13   2    1.71    2.65
  -4  13  -2   -1.02    2.73
   5 -13   2   14.15    4.13
  -5  13  -2   10.19    4.15
   6 -13   2    4.11    3.70
  -6  13  -2    0.39    3.48
  -7  13  -2   10.28    4.78
   7 -13   2   17.43    5.34
  -8  13  -2    4.19    4.69
   8 -13   2    1.03    4.56
   9 -13   2   17.93    6.68
  -9  13  -2   20.24    6.40
  10 -13   2   -3.40    5.22
 -11 -12   2    4.77    6.28
 -10 -12   2   25.23    8.48
  10  12  -2   28.80    3.75
  -9 -12   2   -2.02    5.17
   3  12  -2    4.35    1.64
   2  12  -2    4.71    1.87
   1  12  -2    3.15    2.07
   0  12  -2   -0.39    1.93
  -1  12  -2    4.90    2.58
  -2  12  -2    4.46    2.61
   3 -12   2    1.04    2.22
  -3  12  -2    4.80    2.87
  -4  12  -2    4.73    3.11
   4 -12   2    5.10    3.20
   5 -12   2   -0.69    2.84
  -5  12  -2    4.28    3.28
   6 -12   2   19.25    5.34
  -6  12  -2   20.92    5.22
   7 -12   2    7.98    4.70
  -7  12  -2    7.05    4.08
  -8  12  -2   23.71    6.00
   8 -12   2   14.69    5.66
   9 -12   2    0.96    5.17
  -9  12  -2    7.11    5.03
  10 -12   2   19.38    7.22
  11 -12   2    4.72    6.35
 -12 -11   2    3.63    6.43
 -11 -11   2   25.89    8.45
  11  11  -2   33.11    4.33
 -10 -11   2   -1.03    5.04
  10  11  -2    0.27    2.30
   9  11  -2   29.90    3.16
  -9 -11   2   35.78    8.75
  -8 -11   2   -2.19    4.69
  -7 -11   2   25.45    7.09
  -6 -11   2    2.04    4.29
   2  11  -2   13.93    2.06
   1  11  -2    2.21    1.75
   0  11  -2   22.94    3.14
  -1  11  -2    3.76    2.22
  -2  11  -2    4.70    2.66
   3 -11   2    3.38    2.53
  -3  11  -2   -0.49    2.26
   4 -11   2   -4.15    2.41
  -4  11  -2   -2.00    2.25
   5 -11   2   28.74    5.28
  -5  11  -2   17.23    4.27
   6 -11   2    0.92    3.73
  -6  11  -2    4.12    3.72
  -7  11  -2   29.57    5.78
   7 -11   2   30.04    6.64
  -8  11  -2    1.58    3.81
   8 -11   2   -0.25    4.45
   9 -11   2   24.21    6.90
  -9  11  -2   32.37    6.93
  10 -11   2   -3.40    4.64
  11 -11   2   32.60    8.81
  12 -11   2   -0.44    6.39
 -13 -10   2    3.07    6.30
 -12 -10   2   23.49    8.13
  12  10  -2   30.88    4.90
 -11 -10   2    3.11    5.48
  11  10  -2    1.16    2.65
 -10 -10   2   18.14    7.04
  10  10  -2   27.28    3.58
  -9 -10   2   -1.44    4.11
   9  10  -2   -3.00    1.66
  -8 -10   2   52.76    9.05
  -7 -10   2   -0.58    3.63
  -6 -10   2   50.94    8.16
  -5 -10   2    6.30    4.30
  -4 -10   2   84.34    8.92
   2  10  -2   76.37    3.58
   1  10  -2   47.80    3.47
   0  10  -2   10.84    2.21
  -1  10  -2   39.13    3.92
  -2  10  -2   82.05    5.85
   2 -10   2   72.61    4.95
  -3  10  -2   12.11    3.16
   3 -10   2   14.13    3.27
  -4  10  -2   69.67    6.39
   4 -10   2   63.21    6.34
  -5  10  -2   -0.12    2.58
   5 -10   2    4.63    3.54
   6 -10   2   44.29    6.77
  -6  10  -2   40.88    5.76
  -7  10  -2   -1.73    2.89
   7 -10   2    1.38    4.15
  -8  10  -2   63.19    7.77
   8 -10   2   60.74    8.80
  -9  10  -2   -3.47    3.06
   9 -10   2   -0.19    4.91
  10 -10   2   15.73    6.82
  11 -10   2    2.60    5.90
  12 -10   2   18.13    8.47
  13 -10   2    5.97    7.52
 -13  -9   2   20.55    8.47
 -12  -9   2    2.07    5.22
  12   9  -2    2.63    3.03
  11   9  -2   31.11    4.31
 -11  -9   2   16.50    6.92
  10   9  -2   -0.08    2.20
 -10  -9   2   -4.02    4.11
  -9  -9   2   33.94    7.83
   9   9  -2   29.47    3.20
   8   9  -2    1.35    1.36
  -8  -9   2    5.50    4.75
  -7  -9   2  150.86   12.90
  -6  -9   2    1.48    3.68
  -5  -9   2  123.54   10.58
  -4  -9   2   34.52    6.13
  -3  -9   2   27.27    5.27
  -2  -9   2   62.73    6.70
   1   9  -2   40.27    2.79
   0   9  -2   12.79    2.17
  -1   9  -2   38.09    3.54
   2  -9   2   55.61    4.48
  -2   9  -2   49.02    4.49
  -3   9  -2   23.84    3.74
   3  -9   2   35.57    4.48
  -4   9  -2   37.64    4.76
   4  -9   2   48.23    5.80
  -5   9  -2  120.57    8.33
   5  -9   2  120.36    9.19
   6  -9   2    7.43    4.00
  -6   9  -2    0.93    2.71
   7  -9   2  149.47   11.41
  -7   9  -2  137.70    9.91
  -8   9  -2    3.85    3.46
   8  -9   2    9.28    5.09
  -9   9  -2   36.84    6.61
   9  -9   2   30.08    7.57
  10  -9   2   -4.95    5.03
  11  -9   2   22.03    7.70
  12  -9   2    0.94    6.37
 -14  -8   2   15.77    8.04
  13   8  -2    2.42    3.29
 -13  -8   2    7.07    6.26
 -12  -8   2   33.28    8.82
  12   8  -2   34.19    5.06
 -11  -8   2    2.49    4.90
  11   8  -2    1.61    2.66
 -10  -8   2   59.92   10.00
  10   8  -2   61.01    5.09
   9   8  -2    1.33    1.93
  -9  -8   2    3.76    4.56
  -8  -8   2  190.55   15.07
   8   8  -2  209.76    8.24
  -7  -8   2   -2.23    3.07
  -6  -8   2   54.31    7.66
  -5  -8   2  100.13    9.47
  -4  -8   2   49.24    6.67
  -3  -8   2  229.79   13.67
  -2  -8   2   45.45    5.63
   1   8  -2   61.47    3.04
   1   8  -2   67.28    3.03
  -1  -8   2   80.38    6.68
   0   8  -2   71.82    4.15
   0   8  -2   79.81    4.14
   1  -8   2   65.33    3.89
   1  -8   2   63.86    3.83
  -1   8  -2   57.80    4.12
   2  -8   2   39.22    4.00
  -2   8  -2   38.09    3.74
  -3   8  -2  195.48    9.59
   3  -8   2  199.13   10.31
   4  -8   2   58.42    6.27
  -4   8  -2   42.58    4.86
   5  -8   2   72.93    7.51
  -5   8  -2   79.54    6.70
  -6   8  -2   54.78    6.01
   6  -8   2   48.59    6.82
  -7   8  -2   -1.20    2.39
   7  -8   2   -2.89    3.55
  -8   8  -2  200.72   12.41
   8  -8   2  200.68   14.17
   9  -8   2    7.70    5.37
  10  -8   2   71.95   10.28
  11  -8   2   -0.87    5.48
 -14  -7   2   11.47    7.13
 -13  -7   2   19.90    7.19
  13   7  -2    9.56    4.07
 -12  -7   2   -0.89    4.90
  12   7  -2    0.42    2.86
 -11  -7   2   31.57    8.09
  11   7  -2   30.97    4.46
 -10  -7   2    1.15    3.97
  10   7  -2   -0.46    2.09
   9   7  -2  161.90    7.72
  -9  -7   2  121.09   12.68
  -8  -7   2   -1.07    3.24
   8   7  -2    2.79    1.60
   7   7  -2   15.92    1.67
  -7  -7   2   11.49    4.77
  -6  -7   2   97.64    9.49
  -5  -7   2   78.34    8.10
  -4  -7   2  169.27   11.48
  -3  -7   2   23.80    4.54
  -2  -7   2  317.48   15.87
   0   7  -2  416.26   14.20
   0   7  -2  437.06   14.24
  -1   7  -2   47.36    3.54
  -1   7  -2   57.52    3.93
   1  -7   2   59.47    3.78
  -2   7  -2  294.39   11.64
   2  -7   2  287.41   12.28
   3  -7   2   17.38    3.78
  -3   7  -2   19.44    3.12
  -4   7  -2  161.00    8.76
   4  -7   2  164.21    9.94
  -5   7  -2   60.28    5.75
   5  -7   2   73.79    7.23
   6  -7   2   84.21    8.32
  -6   7  -2   98.67    7.55
   7  -7   2   18.07    5.23
  -7   7  -2   21.67    4.46
  -8   7  -2   -1.01    2.67
   8  -7   2   -2.06    3.79
   9  -7   2  157.77   13.08
  10  -7   2    4.56    5.08
 -15  -6   2   -1.38    5.57
 -14  -6   2    9.32    6.25
  14   6  -2   17.48    5.00
  13   6  -2    6.86    3.44
 -13  -6   2    1.47    5.17
  12   6  -2   43.10    5.55
 -12  -6   2   32.42    8.26
  11   6  -2    7.03    2.89
 -11  -6   2   -0.04    4.36
  10   6  -2   36.52    4.34
 -10  -6   2   43.96    8.45
  -9  -6   2    1.88    3.64
   9   6  -2   -0.03    1.82
   8   6  -2   53.86    3.96
  -8  -6   2   68.34    8.90
   7   6  -2   89.53    4.49
  -7  -6   2  105.10    9.93
  -6  -6   2    7.89    3.84
  -5  -6   2   54.98    6.65
  -4  -6   2   47.37    5.93
  -3  -6   2  514.09   23.13
  -2  -6   2   59.53    5.66
   0   6  -2  150.95    5.61
   0   6  -2  138.75    5.48
  -1   6  -2 1127.33   34.88
  -1   6  -2 1122.55   34.71
   1  -6   2 1059.01   35.92
  -2   6  -2   52.52    3.78
   2  -6   2   47.17    4.33
  -2   6  -2   53.11    3.99
  -3   6  -2  506.37   18.51
   3  -6   2  509.11   20.03
   4  -6   2   47.80    5.46
  -4   6  -2   42.51    4.29
  -5   6  -2   58.38    5.41
   5  -6   2   60.44    6.53
  -6   6  -2    5.45    2.57
   6  -6   2   10.22    3.83
  -7   6  -2   91.72    7.53
   7  -6   2   88.48    8.86
   8  -6   2   59.84    8.08
  -8   6  -2   50.41    6.24
   9  -6   2   -0.01    4.27
  10  -6   2   46.94    8.65
 -15  -5   2   15.99    8.44
  14   5  -2    0.84    3.57
 -14  -5   2   -1.48    4.84
  13   5  -2   16.51    4.56
 -13  -5   2   15.43    6.63
 -12  -5   2   -2.37    3.96
  12   5  -2    4.97    3.13
  11   5  -2   38.69    4.97
 -11  -5   2   23.34    6.94
 -10  -5   2    3.23    4.14
  10   5  -2    4.15    2.38
   9   5  -2  137.92    7.50
  -9  -5   2  124.82   12.03
  -8  -5   2   85.05    9.43
   8   5  -2   77.22    4.98
   7   5  -2   91.43    4.74
  -7  -5   2   72.94    8.51
  -6  -5   2   59.93    7.15
   6   5  -2   56.24    2.86
   6   5  -2   50.01    2.84
  -5  -5   2   58.33    6.62
  -4  -5   2  406.08   19.49
  -3  -5   2   72.54    6.25
   0   5  -2 1159.00   34.61
   0   5  -2 1118.83   34.55
  -1   5  -2   43.06    2.83
   1  -5   2   38.95    3.19
  -1   5  -2   44.11    3.03
  -2   5  -2 1428.07   44.39
   2  -5   2 1398.74   46.65
   3  -5   2   68.43    5.62
  -3   5  -2   71.91    4.70
   4  -5   2  383.02   14.90
  -4   5  -2  394.68   15.41
   4  -5   2  397.91   16.98
  -5   5  -2   74.37    5.80
   5  -5   2   75.67    5.48
   5  -5   2   73.32    6.99
   6  -5   2   48.16    4.89
  -6   5  -2   64.81    5.72
   6  -5   2   55.22    6.59
   7  -5   2   95.36    8.91
  -7   5  -2   82.70    6.99
  -8   5  -2   80.01    7.22
   8  -5   2   86.62    9.25
   9  -5   2  120.67   11.25
 -16  -4   2    7.30    7.17
 -15  -4   2   -1.76    2.77
 -15  -4   2    5.83    5.95
  14   4  -2   14.46    4.87
 -14  -4   2   13.32    7.03
 -14  -4   2   11.67    3.43
  13   4  -2   -2.18    3.09
 -13  -4   2    5.18    5.12
 -13  -4   2    0.67    2.61
 -12  -4   2   -1.95    4.09
 -12  -4   2    8.86    2.91
  12   4  -2   -0.63    2.66
 -11  -4   2    5.34    4.54
  11   4  -2    0.30    2.46
 -11  -4   2   -0.68    1.95
 -10  -4   2   64.98    4.73
 -10  -4   2   70.84    9.57
  10   4  -2   63.54    5.76
   9   4  -2   36.04    4.16
  -9  -4   2   37.84    3.43
  -9  -4   2   45.83    7.78
  -8  -4   2   38.31    6.92
  -8  -4   2   52.09    3.66
   8   4  -2   51.27    4.26
  -8  -4   2   51.84    3.48
  -7  -4   2  162.08   11.70
   7   4  -2  161.44    7.31
   6   4  -2   39.34    2.86
   6   4  -2   39.13    2.84
  -6  -4   2   54.11    6.45
  -5  -4   2  426.11   19.50
   5   4  -2  380.02   12.29
   5   4  -2  378.82   12.23
  -4  -4   2  657.88   28.04
   0   4  -2   97.45    3.48
   0   4  -2   97.84    3.49
   1  -4   2 1269.92   43.30
  -1   4  -2 1376.94   41.44
  -1   4  -2 1394.10   41.55
   2  -4   2  198.33    9.28
  -2   4  -2  217.49    8.43
   3  -4   2  278.35   10.78
  -3   4  -2  269.67   10.96
   3  -4   2  290.37   12.41
  -4   4  -2  664.36   23.22
   4  -4   2  672.23   22.94
   4  -4   2  646.64   25.00
   5  -4   2  362.21   16.83
  -5   4  -2  393.86   15.50
  -6   4  -2   49.28    4.87
   6  -4   2   45.44    4.78
   6  -4   2   55.02    6.49
   7  -4   2  137.65    8.72
   7  -4   2  169.11   11.19
  -7   4  -2  167.55    9.45
  -8   4  -2   55.05    5.93
   8  -4   2   62.70    6.34
   8  -4   2   49.96    7.54
   9  -4   2   27.82    5.16
 -16  -3   2    1.54    6.03
 -16  -3   2    1.40    3.73
 -15  -3   2    2.34    5.72
 -15  -3   2    6.62    4.01
  15   3  -2    7.06    5.02
 -14  -3   2    2.26    3.37
 -14  -3   2    3.53    5.10
  14   3  -2    6.12    4.12
 -13  -3   2   13.32    6.12
 -13  -3   2   16.51    4.22
  13   3  -2    8.01    4.01
  12   3  -2    3.17    3.05
 -12  -3   2    3.86    4.88
 -12  -3   2    4.44    3.19
  11   3  -2   -0.92    2.50
 -11  -3   2   -0.42    2.72
 -11  -3   2    3.25    4.42
  10   3  -2    3.97    2.59
 -10  -3   2   15.48    5.42
 -10  -3   2   10.88    3.11
   9   3  -2   30.98    3.97
  -9  -3   2   26.08    6.30
  -9  -3   2   25.39    3.59
   8   3  -2  181.63    9.00
  -8  -3   2  200.29   13.60
  -8  -3   2  193.28    9.05
   7   3  -2   17.04    2.64
  -7  -3   2   20.03    4.76
  -7  -3   2   12.65    2.31
   6   3  -2  488.64   16.89
  -6  -3   2  487.70   23.19
  -6  -3   2  501.38   17.09
   6   3  -2  486.88   16.84
  -5  -3   2   65.12    3.29
  -5  -3   2   66.88    6.48
   5   3  -2   68.87    3.57
   5   3  -2   71.74    3.55
  -4  -3   2  307.25   14.63
   4   3  -2  282.18    9.14
   0   3  -2 3338.85  101.20
  -1   3  -2  171.79    6.15
  -1   3  -2  154.13    6.19
  -2   3  -2  582.14   19.23
  -3   3  -2   -1.51    0.83
   3  -3   2    0.16    1.09
   4  -3   2  272.50   12.94
   4  -3   2  285.82   11.59
  -4   3  -2  310.82   11.91
  -5   3  -2   71.82    5.31
   5  -3   2   72.67    6.49
   5  -3   2   74.19    5.15
  -6   3  -2  501.37   19.16
   6  -3   2  513.30   21.38
   6  -3   2  482.16   19.01
   7  -3   2   19.51    5.14
  -7   3  -2   26.55    3.96
   7  -3   2   17.79    3.66
   8  -3   2  181.59   10.35
  -8   3  -2  168.89    9.96
   8  -3   2  192.32   12.68
   9  -3   2   30.59    5.01
  10  -3   2    9.12    3.83
  11  -3   2    7.27    4.14
 -16  -2   2    1.72    4.15
 -16  -2   2    3.39    6.52
  15   2  -2    2.70    4.58
 -15  -2   2    5.00    3.97
 -15  -2   2    7.16    6.03
 -14  -2   2   -3.70    4.23
  14   2  -2    6.51    4.39
 -14  -2   2    1.33    3.63
 -13  -2   2    2.07    4.77
  13   2  -2    2.69    3.34
 -13  -2   2    3.75    3.35
  12   2  -2    9.21    3.97
 -12  -2   2    8.98    4.07
 -12  -2   2    3.53    4.49
 -11  -2   2    7.66    4.57
 -11  -2   2   11.66    3.83
  11   2  -2    7.86    3.34
 -10  -2   2   85.06    7.04
 -10  -2   2   74.52    9.36
  10   2  -2   82.69    6.74
  -9  -2   2   55.81    7.70
   9   2  -2   43.82    4.74
  -9  -2   2   60.04    5.64
  -8  -2   2   49.65    6.86
   8   2  -2   45.98    4.50
  -8  -2   2   48.97    4.84
  -7  -2   2  289.79   12.54
  -7  -2   2  300.89   16.57
   7   2  -2  303.59   12.21
   6   2  -2   59.51    3.92
  -6  -2   2   53.07    6.14
   6   2  -2   52.45    3.85
  -6  -2   2   52.18    4.09
  -5  -2   2 1451.68   46.90
  -5  -2   2 1418.26   55.78
   5   2  -2 1488.87   45.21
   5   2  -2 1458.94   45.22
   4   2  -2  202.66    7.32
  -4  -2   2  196.61    7.70
   4   2  -2  199.85    7.28
   3   2  -2  591.82   18.00
   3   2  -2  576.38   17.95
   0   2  -2  269.25    8.58
  -1   2  -2 1146.19   35.07
  -2   2  -2   53.03    3.07
   2  -2   2   51.50    3.08
  -3   2  -2  576.81   19.51
   3  -2   2  577.96   19.46
  -4   2  -2  203.52    8.92
   4  -2   2  211.60    8.97
  -5   2  -2 1411.04   45.50
   5  -2   2 1418.54   45.48
   6  -2   2   52.65    4.69
  -6   2  -2   52.56    4.50
  -7   2  -2  283.24   12.75
   7  -2   2  274.27   12.78
  -7   2  -2  307.10   15.57
   8  -2   2   42.23    4.91
  -8   2  -2   35.12    5.71
  -9   2  -2   70.41    8.01
   9  -2   2   53.13    5.98
  10  -2   2   86.60    7.81
  11  -2   2   14.52    4.45
  12  -2   2    8.11    4.34
  16   1  -2   -0.92    5.43
 -16  -1   2   -5.24    5.33
 -16  -1   2    1.77    4.49
  15   1  -2   -2.70    4.19
 -15  -1   2    5.70    4.38
 -15  -1   2    2.91    5.94
 -14  -1   2    0.92    4.97
  14   1  -2    8.15    4.83
 -14  -1   2    2.00    4.26
 -13  -1   2   -2.27    4.43
 -13  -1   2    0.82    3.89
  13   1  -2    2.71    3.62
 -12  -1   2    2.08    3.63
 -12  -1   2    3.34    4.34
  12   1  -2    3.25    3.52
 -11  -1   2    4.10    3.74
  11   1  -2    3.08    3.14
 -11  -1   2    7.32    5.06
  10   1  -2   39.49    5.10
 -10  -1   2   46.59    7.57
  -9  -1   2   42.21    6.84
   9   1  -2   36.73    4.67
   8   1  -2   67.53    5.55
  -8  -1   2   72.31    7.92
  -7  -1   2   69.66    7.10
   7   1  -2   53.26    4.46
   6   1  -2 1078.52   35.44
  -6  -1   2 1110.26   43.71
  -5  -1   2   50.24    5.21
   5   1  -2   38.47    3.15
   4   1  -2 1371.77   42.70
   4   1  -2 1389.86   42.78
   3   1  -2  168.12    6.21
   3   1  -2  163.78    6.18
   2   1  -2 1151.20   34.72
   2   1  -2 1136.16   34.67
   0   1  -2 7308.53  209.22
   0   1  -2 6584.62  207.89
   1  -1   2   20.72    1.52
  -1   1  -2   20.92    1.44
  -2   1  -2 1228.38   36.71
   2  -1   2 1142.85   36.62
  -3   1  -2  174.53    7.14
   3  -1   2  170.29    7.09
  -4   1  -2 1199.05   40.02
   4  -1   2 1338.81   40.36
  -5   1  -2   50.00    4.88
   5  -1   2   42.35    3.72
  -5   1  -2   43.09    3.75
  -6   1  -2 1091.89   36.00
  -6   1  -2 1083.80   42.94
   6  -1   2 1102.62   36.31
  -7   1  -2   63.49    6.49
   7  -1   2   58.10    5.07
  -7   1  -2   46.97    4.54
   8  -1   2   53.81    5.37
  -8   1  -2   67.16    7.24
   9  -1   2   39.65    5.10
  -9   1  -2   33.37    6.17
 -10   1  -2   53.99    7.74
  10  -1   2   44.05    5.85
 -11   1  -2    2.07    4.39
  11  -1   2    4.80    3.66
 -12   1  -2   -4.71    4.28
  12  -1   2    3.71    3.80
  13  -1   2    2.25    3.87
  14  -1   2    3.55    4.71
 -16   0   2   -4.07    5.79
 -16   0   2    1.95    4.95
  16   0  -2    4.12    5.35
  15   0  -2    1.75    4.85
 -15   0   2    4.19    5.78
 -15   0   2    2.55    4.83
 -14   0   2    2.28    5.17
 -14   0   2    7.69    4.74
  14   0  -2   -1.19    3.89
 -13   0   2    0.14    4.53
  13   0  -2   -1.09    3.33
 -13   0   2   -0.24    3.51
 -12   0   2   -1.18    3.77
  12   0  -2    1.35    3.52
  11   0  -2   16.44    4.35
 -11   0   2   25.96    6.48
 -10   0   2   17.89    5.31
  10   0  -2   10.94    3.65
   9   0  -2   16.98    3.68
  -9   0   2    8.31    4.01
   8   0  -2   83.10    6.07
  -8   0   2   74.85    7.80
   7   0  -2  425.39   16.84
  -7   0   2  448.26   21.07
  -6   0   2  154.12    9.91
   6   0  -2  152.00    7.71
  -5   0   2 1153.62   44.28
   5   0  -2 1136.39   36.78
   4   0  -2   98.07    4.97
   3   0  -2 3203.58   92.14
  -3   0   2 2912.05   91.75
   2   0  -2  262.26    8.92
  -2   0   2  250.04    8.75
  -1   0   2 6493.04  189.70
   1   0  -2 6250.21  189.62
  -1   0  -2 7106.89  218.66
   1   0   2 7617.29  218.92
  -2   0  -2  267.57    9.22
   2   0   2  265.16    9.28
  -3   0  -2 3048.73   95.05
   3   0   2 3272.55   95.29
  -4   0  -2  101.08    4.97
  -5   0  -2 1142.70   43.07
   5   0   2 1119.94   35.92
  -5   0  -2 1073.95   35.42
  -6   0  -2  143.39    9.63
  -6   0  -2  158.94    7.51
   6   0   2  150.50    7.79
  -7   0  -2  439.85   20.67
  -7   0  -2  417.35   16.03
   7   0   2  431.11   16.83
   8   0   2   77.52    6.07
  -8   0  -2   71.95    7.65
   9   0   2   14.56    3.59
  -9   0  -2   19.43    5.31
 -10   0  -2   13.72    5.02
  10   0   2   11.07    3.51
 -11   0  -2   19.69    6.09
  11   0   2   19.96    4.71
 -12   0  -2   -3.31    4.02
  12   0   2    3.52    3.52
 -13   0  -2    4.93    5.46
  13   0   2    1.41    3.81
  14   0   2    2.25    4.13
  15   0   2    9.52    5.56
 -16   1   2    2.82    5.49
 -16   1   2   -5.09    6.16
 -15   1   2   -5.21    4.60
 -15   1   2    0.22    5.66
  14  -1  -2    2.77    4.51
 -14   1   2    3.49    4.91
 -14   1   2   -1.01    4.97
 -13   1   2    2.35    5.12
  13  -1  -2    1.00    4.04
  12  -1  -2    0.49    3.39
 -12   1   2    0.77    4.51
 -11   1   2    3.30    4.05
  11  -1  -2    1.24    2.87
 -10   1   2   50.23    7.37
  10  -1  -2   45.17    5.80
   9  -1  -2   37.45    4.90
  -9   1   2   40.77    6.36
  -8   1   2   67.39    7.16
   8  -1  -2   63.36    5.77
  -7   1   2   52.05    4.61
  -7   1   2   63.55    6.54
   7  -1  -2   56.82    5.11
  -6   1   2 1135.01   35.62
   6  -1  -2 1036.42   35.78
  -6   1   2 1064.15   42.42
   5  -1  -2   39.60    3.73
  -5   1   2   48.97    3.78
  -4   1   2 1303.86   39.82
   4  -1  -2 1211.84   39.86
  -3   1   2  177.25    7.05
   3  -1  -2  164.85    7.05
  -2   1   2 1120.61   35.84
   2  -1  -2 1200.48   35.99
   1  -1  -2   19.43    1.47
  -1   1   2   18.67    1.49
   0   1   2 7460.47  222.07
   1   1   2   21.24    1.29
   1   1   2   19.48    1.21
   2   1   2 1202.66   37.17
   2   1   2 1238.13   37.28
   3   1   2  159.88    6.26
   4   1   2 1224.19   38.36
  -5  -1  -2   41.30    4.73
   5   1   2   46.32    3.46
  -6  -1  -2 1107.87   43.36
   6   1   2 1070.12   35.50
   7   1   2   64.11    4.93
  -7  -1  -2   45.15    6.05
   8   1   2   63.53    5.43
  -8  -1  -2   77.16    7.87
   9   1   2   42.36    5.00
  -9  -1  -2   39.13    6.72
 -10  -1  -2   38.01    6.99
  10   1   2   57.20    5.90
  11   1   2    5.29    3.33
 -11  -1  -2    7.40    4.61
  12   1   2    3.06    3.49
 -12  -1  -2   -1.63    3.92
 -13  -1  -2    0.74    4.32
  13   1   2   -0.41    3.43
  14   1   2   -0.92    3.85
 -14  -1  -2    5.95    5.95
  15   1   2    2.42    4.47
 -16  -1  -2    0.19    4.40
  16   1   2    9.87    6.36
 -16   2   2    0.35    5.93
 -15   2   2    0.42    5.43
 -14   2   2   -2.74    5.14
 -13   2   2   -1.17    4.61
  13  -2  -2   -1.98    3.73
 -12   2   2   10.09    5.21
  12  -2  -2    3.99    4.07
 -11   2   2    5.96    4.34
  11  -2  -2    2.86    3.55
  10  -2  -2   70.75    7.23
 -10   2   2   83.34    8.78
   9  -2  -2   54.79    6.10
  -9   2   2   59.57    7.23
   8  -2  -2   45.52    5.05
  -8   2   2   42.12    6.07
  -7   2   2  285.83   14.83
   7  -2  -2  282.61   12.88
  -7   2   2  280.76   12.44
   6  -2  -2   50.79    4.67
  -6   2   2   60.94    5.61
  -6   2   2   54.88    4.65
   5  -2  -2 1381.54   44.64
  -5   2   2 1385.17   44.47
  -4   2   2  189.78    8.33
   4  -2  -2  188.90    8.35
   3  -2  -2  562.21   19.38
  -3   2   2  587.48   19.49
  -2   2   2   49.38    3.12
   2  -2  -2   51.12    3.06
   1  -2  -2 1112.72   35.64
  -1   2   2 1223.28   35.98
   0   2   2  251.78    8.40
   1   2   2 1094.32   34.00
   1   2   2 1149.02   34.12
   2   2   2   52.64    2.21
   2   2   2   46.16    2.12
   3   2   2  584.65   18.44
   3   2   2  579.82   18.47
   4   2   2  204.14    7.75
   4   2   2  199.07    7.68
   5   2   2 1438.16   44.58
   5   2   2 1434.09   44.58
  -5  -2  -2 1393.42   54.39
  -6  -2  -2   64.13    6.42
   6   2   2   47.23    3.82
   6   2   2   53.47    4.03
   7   2   2  286.09   12.23
  -7  -2  -2  317.76   16.65
   8   2   2   36.26    4.10
  -8  -2  -2   55.63    6.95
  -9  -2  -2   70.67    8.44
   9   2   2   58.93    5.53
 -10  -2  -2   70.34    9.03
  10   2   2   86.44    6.99
 -11  -2  -2   12.09    5.04
  11   2   2    7.32    3.41
 -12  -2  -2   11.96    5.36
  12   2   2    7.32    3.92
  13   2   2    1.35    3.34
 -13  -2  -2    0.28    4.35
 -14  -2  -2    0.62    5.35
  14   2   2    1.97    3.87
 -14  -2  -2    1.00    3.54
  15   2   2    5.46    4.76
 -15  -2  -2    6.06    4.29
 -15  -2  -2   -2.19    5.35
 -16  -2  -2   -0.61    4.26
 -16   3   2    1.62    6.38
 -13   3   2    6.35    5.77
 -12   3   2    3.43    4.45
 -11   3   2    1.83    4.35
  11  -3  -2    2.80    3.58
  10  -3  -2    5.24    3.61
 -10   3   2    3.07    4.20
  -9   3   2   22.80    5.15
   9  -3  -2   28.27    4.73
  -8   3   2  203.80   12.37
   8  -3  -2  193.77   10.81
   8  -3  -2  187.50   12.67
   7  -3  -2   18.37    3.55
   7  -3  -2    7.00    3.95
  -7   3   2   19.69    4.04
  -7   3   2   24.96    3.89
   6  -3  -2  494.33   21.06
  -6   3   2  502.19   21.27
   6  -3  -2  477.88   18.75
  -6   3   2  481.14   18.79
   5  -3  -2   66.75    5.05
  -5   3   2   74.68    5.13
   5  -3  -2   65.94    6.25
   4  -3  -2  306.79   11.90
  -4   3   2  278.46   11.70
  -3   3   2   -0.49    1.01
   3  -3  -2    0.54    1.12
  -2   3   2  562.08   19.07
   2  -3  -2  574.94   18.78
  -1   3   2  164.47    6.49
   0   3   2 3293.45   97.89
   0   3   2 3264.58   98.11
   3   3   2    0.20    0.54
   3   3   2    0.41    0.50
  -4  -3  -2  297.68   14.40
   4   3   2  292.52   10.04
   4   3   2  290.74   10.08
  -5  -3  -2   62.07    6.34
   5   3   2   74.05    4.00
   5   3   2   71.96    3.97
   6   3   2  484.00   17.07
   6   3   2  484.90   17.09
  -6  -3  -2  487.36   22.73
   7   3   2   15.25    2.65
  -7  -3  -2   25.50    5.12
   8   3   2  171.02    8.84
  -8  -3  -2  182.82   12.52
   9   3   2   32.44    3.96
  -9  -3  -2   22.28    5.85
 -10  -3  -2   10.77    4.80
  10   3   2    9.59    3.27
  11   3   2    5.10    3.14
 -11  -3  -2    0.03    4.01
 -12  -3  -2    3.01    4.42
  12   3   2   -4.38    2.74
 -13  -3  -2   24.03    7.21
  13   3   2    4.12    3.51
 -13  -3  -2   12.65    4.18
  14   3   2    1.81    3.67
 -14  -3  -2    0.63    3.20
 -14  -3  -2    1.16    5.08
 -15  -3  -2   17.24    7.29
 -15  -3  -2    4.72    3.87
  15   3   2    2.31    4.46
 -16  -3  -2    0.23    3.92
 -16  -3  -2    0.58    6.36
 -16   4   2   -0.17    6.92
 -10   4   2   76.00    8.54
   9  -4  -2   44.07    5.86
  -9   4   2   43.87    6.49
  -8   4   2   49.43    5.85
   8  -4  -2   59.00    6.10
  -8   4   2   70.99    7.09
   8  -4  -2   50.47    7.41
   7  -4  -2  145.10    8.96
  -7   4   2  155.10    9.90
  -7   4   2  177.02    9.68
   7  -4  -2  161.76   11.12
   6  -4  -2   39.85    5.69
   6  -4  -2   38.32    4.38
  -6   4   2   43.77    4.75
  -5   4   2  386.05   15.85
   5  -4  -2  408.97   17.86
   5  -4  -2  395.89   15.68
   4  -4  -2  653.04   25.30
  -4   4   2  656.48   23.44
   4  -4  -2  685.83   23.18
  -3   4   2  297.81   11.54
   3  -4  -2  279.93   12.54
   3  -4  -2  275.26   10.96
   2  -4  -2  194.38    9.02
  -2   4   2  201.69    8.33
  -1   4   2 1224.61   39.47
   1  -4  -2 1310.48   41.29
  -1   4   2 1276.05   39.28
   0   4   2   99.32    4.06
   0   4   2  103.05    4.27
   0  -4  -2   97.44    4.55
   1   4   2 1327.03   40.22
  -4  -4  -2  653.73   27.64
   4   4   2  680.51   20.52
   4   4   2  642.48   20.42
   5   4   2  377.59   13.18
  -5  -4  -2  402.10   19.00
   5   4   2  392.74   13.18
  -6  -4  -2   43.56    2.90
  -6  -4  -2   40.63    5.86
   6   4   2   48.81    3.40
   6   4   2   48.75    3.46
  -7  -4  -2  150.65    7.01
   7   4   2  168.89    7.71
  -7  -4  -2  159.37   11.45
   8   4   2   57.06    4.65
  -8  -4  -2   42.68    7.05
   9   4   2   31.17    4.07
  -9  -4  -2   43.06    7.32
  10   4   2   53.71    5.18
 -10  -4  -2   73.16    5.39
 -10  -4  -2   61.46    8.80
 -11  -4  -2   -2.01    3.52
 -11  -4  -2   -0.98    2.18
  11   4   2   -0.43    2.41
 -12  -4  -2    6.76    5.17
 -12  -4  -2    3.85    2.94
  12   4   2    6.08    3.63
 -13  -4  -2    3.69    5.13
  13   4   2    4.45    3.51
 -13  -4  -2    0.25    2.77
  14   4   2   12.33    4.77
 -14  -4  -2   13.12    6.52
 -14  -4  -2   11.20    3.62
 -15  -4  -2    2.81    5.80
 -16  -4  -2   -0.81    6.14
 -16  -4  -2    5.01    3.54
   9  -5  -2  118.45   11.23
   8  -5  -2  100.45    9.70
  -8   5   2   80.33    7.35
  -7   5   2   86.12    6.90
   7  -5  -2   70.88    8.11
   6  -5  -2   68.45    7.15
   6  -5  -2   56.37    5.24
  -6   5   2   59.51    5.64
   5  -5  -2   70.08    6.88
  -5   5   2   71.80    5.83
   5  -5  -2   80.94    5.69
   4  -5  -2  363.27   14.24
  -4   5   2  364.41   14.86
   4  -5  -2  381.71   16.46
  -3   5   2   78.26    5.07
   3  -5  -2   64.42    5.60
   2  -5  -2 1407.72   47.53
  -2   5   2 1470.15   45.60
   1  -5  -2   51.31    3.68
  -1   5   2   47.13    3.19
  -1   5   2   33.68    2.76
   0   5   2 1104.05   34.42
   0   5   2 1107.63   34.69
   0  -5  -2 1147.06   35.91
   1   5   2   44.22    2.05
   1   5   2   48.04    2.18
  -4  -5  -2  410.24   19.21
   5   5   2   73.61    3.42
  -5  -5  -2   63.60    6.69
   5   5   2   68.86    3.31
   6   5   2   58.77    3.57
   6   5   2   52.26    3.41
  -6  -5  -2   67.14    7.21
  -7  -5  -2   77.76    8.44
   7   5   2   80.23    4.86
  -8  -5  -2   87.25    9.40
   8   5   2   85.91    5.60
   9   5   2  145.27    7.99
  -9  -5  -2  140.17   12.10
  10   5   2    3.65    2.56
 -10  -5  -2    5.49    4.50
  11   5   2   25.85    4.47
 -11  -5  -2   31.99    7.43
  12   5   2    2.82    3.13
 -12  -5  -2    4.33    5.35
  13   5   2   11.44    4.09
 -13  -5  -2   11.13    6.15
  14   5   2   -0.65    3.37
 -14  -5  -2   -0.69    5.08
 -15  -5  -2   11.46    7.54
   9  -6  -2    1.43    4.66
   8  -6  -2   55.28    8.02
  -8   6   2   62.06    6.76
   7  -6  -2  103.47    9.50
  -7   6   2   77.41    7.17
  -6   6   2   11.26    3.25
   6  -6  -2    5.01    3.75
   5  -6  -2   46.05    6.08
  -5   6   2   65.25    5.64
  -4   6   2   50.53    4.74
   4  -6  -2   49.20    5.62
   3  -6  -2  493.08   19.25
  -3   6   2  462.13   17.78
  -2   6   2   52.56    4.17
   2  -6  -2   64.32    4.99
  -1   6   2 1062.47   34.77
   1  -6  -2 1128.75   36.17
  -1   6   2 1075.26   34.52
   0  -6  -2  150.78    6.29
   0   6   2  154.41    6.38
   0   6   2  152.05    6.19
   1   6   2 1074.92   33.33
   1   6   2 1099.41   33.17
  -3  -6  -2  506.36   22.15
  -4  -6  -2   53.88    5.97
  -5  -6  -2   58.33    6.58
   6   6   2    9.49    1.59
  -6  -6  -2   20.15    4.81
   6   6   2   12.43    1.70
  -7  -6  -2   89.33    9.13
   7   6   2   81.07    4.64
   8   6   2   56.81    4.25
  -8  -6  -2   47.32    7.56
  -9  -6  -2    1.79    3.67
   9   6   2    1.44    2.08
  10   6   2   56.50    5.33
 -10  -6  -2   46.58    8.52
 -11  -6  -2   -3.85    3.83
  11   6   2    1.40    2.58
 -12  -6  -2   12.79    6.10
  12   6   2   21.53    4.51
 -13  -6  -2    5.79    5.57
  13   6   2    4.39    3.49
 -14  -6  -2    8.08    6.41
  14   6   2    4.67    4.09
 -15  -6  -2    0.75    5.71
  10  -7  -2    2.99    5.34
   9  -7  -2  124.63   11.94
   8  -7  -2   -2.37    3.63
  -8   7   2    1.17    3.06
   7  -7  -2   11.49    4.71
  -7   7   2   15.72    4.26
  -6   7   2   96.89    7.67
   6  -7  -2   89.34    8.67
   5  -7  -2   76.25    7.52
  -5   7   2   82.68    6.73
  -4   7   2  154.13    8.79
   4  -7  -2  169.50    9.96
  -3   7   2   16.09    3.02
   3  -7  -2   16.85    3.73
   2  -7  -2  303.40   12.87
  -2   7   2  293.98   12.26
   1  -7  -2   62.07    4.25
  -1   7   2   51.56    3.90
  -1   7   2   60.57    4.20
   0   7   2  433.24   14.86
   0   7   2  418.43   14.53
   0  -7  -2  419.77   14.42
   1   7   2   56.01    3.11
  -3  -7  -2   20.37    4.00
  -4  -7  -2  160.49   10.51
  -5  -7  -2   74.36    7.59
   6   7   2   88.87    4.16
   6   7   2   93.25    4.17
  -6  -7  -2   95.93    9.17
  -7  -7  -2   12.60    4.69
   7   7   2   11.26    2.00
  -8  -7  -2   -3.38    3.00
   8   7   2    0.90    1.74
  -9  -7  -2  134.38   12.75
   9   7   2  148.02    7.86
 -10  -7  -2   -1.23    4.06
  10   7   2    0.92    2.26
 -11  -7  -2   31.44    7.85
  11   7   2   32.24    4.53
 -12  -7  -2    3.00    4.62
  12   7   2    6.71    2.84
  13   7   2   13.36    4.24
 -13  -7  -2   10.69    6.32
 -14  -7  -2    0.10    5.57
  11  -8  -2    7.84    6.63
  10  -8  -2   53.19    9.49
   9  -8  -2    6.81    5.44
  -8   8   2  221.45   13.16
   8  -8  -2  211.68   14.61
  -7   8   2    1.54    2.60
   7  -8  -2    1.59    4.00
   6  -8  -2   48.36    6.84
  -6   8   2   57.77    6.25
  -5   8   2   80.46    6.88
   5  -8  -2   78.28    7.69
   4  -8  -2   43.83    5.73
  -4   8   2   48.23    5.17
   3  -8  -2  188.49   10.13
  -3   8   2  175.69    9.31
   2  -8  -2   36.67    4.11
  -2   8   2   32.28    3.78
  -1   8   2   70.65    4.83
   1  -8  -2   80.99    4.96
   0   8   2   75.97    4.56
   1   8   2   66.92    3.75
   1   8   2   58.27    3.50
   2   8   2   40.82    2.47
  -2  -8  -2   36.49    4.73
   2   8   2   40.77    2.36
  -3  -8  -2  187.67   11.30
  -4  -8  -2   50.27    6.35
  -5  -8  -2   99.15    9.09
   6   8   2   63.51    3.18
  -6  -8  -2   61.74    7.77
  -7  -8  -2   -0.53    3.21
   7   8   2   -0.08    1.35
  -8  -8  -2  203.25   15.15
   8   8   2  222.12    9.42
  -9  -8  -2    3.49    4.65
   9   8   2    4.03    2.22
 -10  -8  -2   32.77    7.85
  10   8   2   53.79    5.01
 -11  -8  -2   -5.71    4.19
  11   8   2   -1.73    2.32
 -12  -8  -2   22.58    7.92
  12   8   2   32.97    5.12
  13   8   2    2.42    3.48
 -13  -8  -2    0.38    5.13
 -14  -8  -2    3.29    6.34
  11  -9  -2   29.39    8.16
  10  -9  -2    3.64    5.22
   9  -9  -2   17.47    6.12
   8  -9  -2    9.77    5.50
  -8   9   2    6.91    3.88
   7  -9  -2  154.39   11.98
  -7   9   2  166.24   11.07
   6  -9  -2    1.35    3.31
  -6   9   2    0.37    2.48
  -5   9   2  138.04    9.15
   5  -9  -2  134.67    9.83
   4  -9  -2   43.02    5.64
  -4   9   2   36.38    4.89
   3  -9  -2   27.84    4.31
  -3   9   2   27.94    4.05
   2  -9  -2   63.29    5.20
  -2   9   2   54.92    5.00
   1  -9  -2   44.72    3.58
  -1   9   2   44.36    4.19
   0   9   2   15.56    2.50
   1   9   2   42.37    3.29
   2   9   2   51.49    3.23
   3   9   2   30.81    2.15
  -4  -9  -2   54.32    6.78
  -5  -9  -2  124.24   10.36
  -6  -9  -2    2.82    3.61
   6   9   2    1.80    1.06
  -7  -9  -2  145.42   12.07
   7   9   2  140.48    6.19
  -8  -9  -2    0.46    3.63
   8   9   2    5.85    2.00
  -9  -9  -2   21.94    6.98
   9   9   2   30.69    3.67
  10   9   2   -1.63    2.09
 -10  -9  -2   -0.42    4.33
 -11  -9  -2   30.95    8.26
  11   9   2   24.29    4.12
  12   9   2   -0.32    2.91
 -12  -9  -2    1.99    5.56
 -13  -9  -2   15.08    7.77
  12 -10  -2   47.60   10.87
  11 -10  -2   -4.19    5.31
  10 -10  -2   23.90    7.44
   9 -10  -2   -8.40    3.83
  -8  10   2   46.19    7.04
   8 -10  -2   51.21    8.42
   7 -10  -2    4.25    4.33
  -7  10   2   -3.81    2.70
  -6  10   2   39.04    5.92
   6 -10  -2   30.77    6.31
   5 -10  -2    6.78    3.87
  -5  10   2    4.09    2.98
   4 -10  -2   68.37    6.78
  -4  10   2   66.31    6.40
  -3  10   2   12.02    3.29
   3 -10  -2   13.12    3.46
   2 -10  -2   84.32    5.70
  -2  10   2   74.30    6.02
  -1  10   2   47.79    4.58
   1 -10  -2   47.99    3.28
   0  10   2   12.50    2.54
   1  10   2   43.58    3.70
   2  10   2   81.58    4.62
   3  10   2   10.40    1.75
  -6 -10  -2   49.58    7.67
   7  10   2    4.39    1.60
  -7 -10  -2    2.42    4.24
   8  10   2   55.56    4.06
  -8 -10  -2   37.34    7.92
  -9 -10  -2    4.05    4.82
   9  10   2    0.10    2.07
  10  10   2   28.14    3.89
 -10 -10  -2   13.11    6.11
  11  10   2   -2.46    2.50
 -11 -10  -2    8.88    6.39
 -12 -10  -2   26.08    8.44
 -13 -10  -2    5.11    6.33
  12 -11  -2   -0.11    7.13
  11 -11  -2   33.12    9.07
  10 -11  -2   -1.97    5.37
   9 -11  -2   29.57    7.30
   8 -11  -2    6.58    5.09
  -8  11   2    3.00    3.70
  -7  11   2   28.70    5.92
   7 -11  -2   31.52    6.84
   6 -11  -2    3.13    3.83
  -6  11   2   -0.78    3.13
   5 -11  -2   20.64    5.13
  -5  11   2   21.97    4.73
  -4  11   2    4.41    3.10
   4 -11  -2    3.73    3.08
   3 -11  -2    0.52    2.66
  -3  11   2   -0.52    2.33
   2 -11  -2   11.15    2.65
  -2  11   2    5.83    2.55
  -1  11   2    4.22    2.25
   0  11   2   21.45    3.31
   1  11   2    2.95    2.02
   2  11   2   15.00    2.52
   3  11   2    1.70    1.56
   4  11   2    2.31    1.38
   5  11   2   24.41    2.20
   6  11   2    0.11    1.31
   7  11   2   28.45    2.76
  -8 -11  -2    0.18    4.38
   8  11   2    2.57    1.88
   9  11   2   25.03    3.50
  -9 -11  -2   30.02    7.95
  10  11   2    0.40    2.57
 -10 -11  -2   -1.19    5.17
 -11 -11  -2   28.60    8.78
  11  11   2   29.03    4.53
 -12 -11  -2    4.79    6.59
  11 -12  -2    2.71    6.89
  10 -12  -2   19.32    6.98
   9 -12  -2    0.89    5.03
  -8  12   2   35.31    7.05
   8 -12  -2   32.40    7.32
   7 -12  -2    4.86    4.42
  -7  12   2    5.01    4.19
   6 -12  -2   22.34    5.59
  -6  12   2   19.72    5.13
   5 -12  -2    0.34    3.10
  -5  12   2    3.68    3.27
   4 -12  -2    2.75    3.16
  -4  12   2    4.77    3.22
   3 -12  -2    0.60    2.57
  -3  12   2    4.58    3.16
  -2  12   2    3.96    2.80
  -1  12   2    5.28    2.81
   0  12   2   -0.73    2.04
   1  12   2    4.04    2.34
   2  12   2    4.99    2.19
   3  12   2    4.43    1.97
   4  12   2    3.60    1.81
   5  12   2    4.92    1.69
   6  12   2   26.74    2.66
   7  12   2    5.98    2.01
   8  12   2   23.47    3.10
   9  12   2    3.70    2.50
  10  12   2   30.17    4.25
 -11 -12  -2    5.08    6.63
  10 -13  -2   -0.53    5.50
   9 -13  -2   22.03    6.95
   8 -13  -2    0.79    4.76
  -8  13   2   -1.22    4.09
  -7  13   2   15.55    5.15
   7 -13  -2   10.67    4.97
  -6  13   2    0.48    3.26
   6 -13  -2   -0.72    3.69
   5 -13  -2   10.44    4.09
  -5  13   2    8.21    3.99
  -4  13   2    2.52    3.14
   4 -13  -2    2.16    2.97
   3 -13  -2   10.54    2.65
  -3  13   2   13.74    4.10
  -2  13   2    7.35    3.35
  -1  13   2    1.48    2.68
   0  13   2    3.74    2.77
   1  13   2    2.16    2.39
   2  13   2    2.13    2.25
   3  13   2    7.60    2.42
   4  13   2    0.06    1.77
   5  13   2   11.90    2.32
   6  13   2   -0.50    1.67
   7  13   2   12.53    2.42
   8  13   2    2.34    2.16
   9  13   2   16.14    3.37
   8 -14  -2    5.25    5.26
  -7  14   2    1.90    4.46
   7 -14  -2    1.52    4.24
  -6  14   2   15.71    5.22
   6 -14  -2   10.88    4.59
  -5  14   2   -0.16    3.38
   5 -14  -2    1.70    3.25
  -4  14   2   12.00    4.43
   4 -14  -2   17.21    3.38
  -3  14   2    5.63    3.82
  -2  14   2    6.28    3.46
  -1  14   2    7.96    3.54
   0  14   2   -0.87    2.34
   1  14   2    8.55    3.19
   2  14   2    0.58    2.36
   3  14   2    1.62    2.24
   4  14   2   11.02    2.76
   5  14   2    0.59    2.11
   6  14   2    8.01    2.52
   7  14   2    0.44    2.15
   8  14   2   11.69    3.10
   6 -15  -2    1.66    3.81
   5 -15  -2    9.73    3.36
  -3  15   2    3.63    3.81
  -2  15   2    2.16    3.09
  -1  15   2    0.82    2.83
   0  15   2    4.30    3.03
   1  15   2    2.62    2.90
   2  15   2    0.43    2.44
   3  15   2    5.90    2.97
   4  15   2    4.27    2.68
   5  15   2   10.04    3.02
   4  15  -3    6.38    2.61
   3  15  -3    7.96    2.96
   2  15  -3    6.57    3.08
   1  15  -3    7.40    3.09
   0  15  -3    4.73    3.04
  -1  15  -3   11.07    3.70
  -2  15  -3    4.85    3.50
  -3  15  -3    2.51    3.48
   6 -15   3    3.00    3.36
   4  14  -3    9.33    2.37
   3  14  -3    6.53    2.42
   2  14  -3   25.30    3.53
   1  14  -3   26.58    3.87
   0  14  -3   28.81    4.37
  -1  14  -3   28.19    4.65
  -2  14  -3   24.16    4.70
  -3  14  -3    5.68    3.38
  -4  14  -3    4.71    3.63
  -5  14  -3    3.77    4.06
   5 -14   3    9.48    3.56
   6 -14   3    3.63    3.75
  -6  14  -3    9.22    4.51
  -7  14  -3    3.39    4.59
   7 -14   3    1.15    3.94
   8 -14   3   -1.28    4.10
   3  13  -3   23.42    2.75
   2  13  -3   28.67    3.33
   1  13  -3   30.65    3.72
   0  13  -3   70.73    5.75
  -1  13  -3   38.69    4.78
  -2  13  -3   19.10    4.16
  -3  13  -3   13.25    3.86
   4 -13   3   20.79    3.72
  -4  13  -3   20.66    4.76
  -5  13  -3   12.89    4.36
   5 -13   3   13.87    4.01
   6 -13   3   13.52    4.53
  -6  13  -3    6.51    3.95
  -7  13  -3   -3.67    3.29
   7 -13   3    7.71    4.48
  -8  13  -3   -4.58    3.51
   8 -13   3    5.16    4.67
  -9  13  -3    3.24    5.12
   9 -13   3    5.53    5.01
  10 -13   3    1.57    5.37
 -11 -12   3   -0.71    6.07
  10  12  -3    0.33    2.39
 -10 -12   3    3.56    6.03
  -9 -12   3    5.26    5.65
   3  12  -3   78.20    4.09
   2  12  -3   68.02    4.31
   1  12  -3   66.22    4.69
   0  12  -3    4.00    2.27
  -1  12  -3   71.05    5.80
  -2  12  -3   50.55    5.29
  -3  12  -3   66.36    6.39
   3 -12   3   61.99    4.83
  -4  12  -3   61.91    6.64
   4 -12   3   49.55    5.43
  -5  12  -3   34.07    5.53
   5 -12   3   27.12    5.00
   6 -12   3   16.59    5.10
  -6  12  -3   17.06    4.76
   7 -12   3    5.64    4.58
  -7  12  -3   11.17    4.59
   8 -12   3    6.42    5.28
  -8  12  -3    9.82    4.70
  -9  12  -3   -1.79    3.91
   9 -12   3    0.24    4.93
  10 -12   3   -4.57    4.97
  11 -12   3    2.70    6.31
 -12 -11   3    1.11    5.96
  11  11  -3    1.99    2.91
 -11 -11   3    2.48    5.83
  10  11  -3   -2.05    2.17
 -10 -11   3    9.48    6.30
   9  11  -3   14.63    2.42
  -9 -11   3   21.94    7.15
  -8 -11   3   16.00    6.53
  -7 -11   3   31.05    7.77
  -6 -11   3   18.37    5.99
   2  11  -3   53.84    3.39
   1  11  -3   69.33    4.49
   0  11  -3  137.83    7.14
  -1  11  -3   75.49    5.54
  -2  11  -3   53.55    5.15
   3 -11   3   78.72    5.83
  -3  11  -3   81.09    6.54
   4 -11   3   35.90    5.01
  -4  11  -3   41.76    5.38
  -5  11  -3   55.31    6.34
   5 -11   3   57.33    6.63
  -6  11  -3   13.09    4.24
   6 -11   3   17.36    5.08
  -7  11  -3   19.84    5.05
   7 -11   3   24.02    5.99
  -8  11  -3   10.85    4.66
   8 -11   3    2.51    4.78
  -9  11  -3   15.57    5.50
   9 -11   3    9.87    5.61
  10 -11   3    2.11    5.23
  11 -11   3   12.50    6.97
  12 -11   3    3.13    6.74
 -13 -10   3   -4.80    5.38
  12  10  -3    5.91    3.37
 -12 -10   3    3.78    5.80
  11  10  -3    1.45    2.48
 -11 -10   3   -4.35    4.57
 -10 -10   3   16.13    6.73
  10  10  -3   23.70    3.38
  -9 -10   3   20.56    6.82
   9  10  -3   13.24    2.43
  -8 -10   3   19.00    6.58
  -7 -10   3   24.37    6.80
  -6 -10   3   30.09    6.89
  -5 -10   3   53.65    7.81
  -4 -10   3   39.80    6.76
   2  10  -3   88.00    3.79
   1  10  -3   42.16    3.17
   0  10  -3   50.98    3.92
  -1  10  -3   42.57    3.97
   2 -10   3   87.99    5.21
  -2  10  -3   80.51    5.84
   3 -10   3   60.39    5.38
  -3  10  -3   66.57    5.76
   4 -10   3   40.68    5.27
  -4  10  -3   48.04    5.34
   5 -10   3   60.34    6.86
  -5  10  -3   43.07    5.63
  -6  10  -3   16.28    4.28
   6 -10   3   32.26    6.22
  -7  10  -3   13.50    4.33
   7 -10   3   27.62    6.32
  -8  10  -3   22.93    5.41
   8 -10   3   28.31    6.87
  -9  10  -3   19.57    5.68
   9 -10   3   10.91    5.89
  10 -10   3    9.09    6.21
  11 -10   3    6.48    6.05
  12 -10   3    3.81    7.01
  13 -10   3    4.68    7.25
 -13  -9   3   -4.27    5.52
 -12  -9   3    4.38    6.44
  12   9  -3   -1.31    2.63
 -11  -9   3   10.26    5.85
  11   9  -3    8.23    3.22
 -10  -9   3   20.45    7.20
  10   9  -3   19.22    3.22
  -9  -9   3    9.20    5.77
   9   9  -3    6.85    2.18
   8   9  -3   69.14    3.67
  -8  -9   3   78.59   10.23
  -7  -9   3   32.90    7.36
  -6  -9   3   66.85    8.81
  -5  -9   3   92.01    9.66
  -4  -9   3  159.30   11.91
  -3  -9   3  100.06    9.05
  -2  -9   3  181.69   11.84
   1   9  -3  193.95    7.31
   0   9  -3   33.95    2.95
  -1   9  -3  179.96    8.23
   2  -9   3  157.48    7.93
  -2   9  -3  166.14    8.26
   3  -9   3  101.73    7.01
  -3   9  -3  104.62    6.71
   4  -9   3  135.32    9.06
  -4   9  -3  142.19    8.52
   5  -9   3   72.53    7.46
  -5   9  -3   80.95    6.90
   6  -9   3   76.76    8.23
  -6   9  -3   73.00    7.07
  -7   9  -3    8.88    3.64
   7  -9   3   30.18    6.53
  -8   9  -3   61.38    7.39
   8  -9   3   76.46    9.36
  -9   9  -3   10.63    4.50
   9  -9   3    4.80    5.18
  10  -9   3   12.93    6.45
  11  -9   3    3.69    6.29
  12  -9   3   -1.02    6.50
 -14  -8   3   -1.90    5.42
  13   8  -3   -1.60    2.88
 -13  -8   3    6.69    5.74
 -12  -8   3    2.39    4.90
  12   8  -3    6.66    3.24
  11   8  -3   10.92    3.36
 -11  -8   3   13.10    6.01
  10   8  -3   18.07    3.31
 -10  -8   3   20.48    6.64
  -9  -8   3   68.85    9.99
   9   8  -3   63.25    4.55
  -8  -8   3   15.47    5.76
   8   8  -3    8.15    1.79
  -7  -8   3   49.44    8.03
  -6  -8   3   63.78    8.28
  -5  -8   3  159.78   11.97
  -4  -8   3  326.99   17.97
  -3  -8   3  271.11   15.45
  -2  -8   3  240.88   13.68
  -1  -8   3  213.78   12.22
   1   8  -3  222.53    7.48
   1   8  -3  213.91    7.45
   0   8  -3  172.99    7.00
   0   8  -3  157.00    6.71
   1  -8   3  206.68    8.01
   1  -8   3  196.43    7.95
  -1   8  -3  203.64    8.60
   2  -8   3  231.21   10.41
  -2   8  -3  230.43   10.08
   3  -8   3  237.57   11.52
  -3   8  -3  227.67   10.62
   4  -8   3  344.23   15.48
  -4   8  -3  300.44   13.85
   5  -8   3  160.01   10.53
  -5   8  -3  163.78    9.53
  -6   8  -3   65.71    6.38
   6  -8   3   59.15    7.42
   7  -8   3   55.63    7.81
  -7   8  -3   39.93    5.69
   8  -8   3   11.88    5.41
  -8   8  -3    9.40    3.80
   9  -8   3   76.19    9.78
  10  -8   3    8.76    5.83
  11  -8   3   11.93    6.66
 -14  -7   3   -0.53    5.49
 -13  -7   3   10.38    6.26
  13   7  -3    1.60    3.54
  12   7  -3   16.36    4.02
 -12  -7   3    8.81    6.57
 -11  -7   3   36.98    8.41
  11   7  -3   32.28    4.48
  10   7  -3   28.95    3.87
 -10  -7   3   33.84    8.23
   9   7  -3   17.60    2.85
  -9  -7   3   29.07    7.03
   8   7  -3   47.92    3.59
  -8  -7   3   66.41    9.02
  -7  -7   3   19.52    5.82
  -6  -7   3   71.35    8.40
  -5  -7   3  150.03   11.18
  -4  -7   3  161.75   11.20
  -3  -7   3  161.03   10.78
  -2  -7   3  417.80   19.71
  -1  -7   3  174.52   10.24
   0   7  -3   72.55    3.70
   0   7  -3   67.71    3.53
  -1   7  -3  184.21    7.67
   1  -7   3  167.69    7.59
   1  -7   3  179.71    7.70
  -1   7  -3  208.55    8.13
   2  -7   3  399.03   15.44
  -2   7  -3  381.49   14.50
  -3   7  -3  130.32    7.06
   3  -7   3  130.17    8.19
   4  -7   3  163.48    9.91
  -4   7  -3  166.73    8.86
  -5   7  -3  151.66    8.76
   5  -7   3  140.43    9.65
  -6   7  -3   58.20    6.01
   6  -7   3   60.66    7.20
  -7   7  -3   33.29    5.05
   7  -7   3   30.09    6.33
  -8   7  -3   42.22    5.99
   8  -7   3   46.88    7.61
   9  -7   3   13.21    5.40
  10  -7   3   30.66    7.45
 -15  -6   3    5.70    6.40
  14   6  -3    6.93    4.13
 -14  -6   3    6.85    5.79
 -13  -6   3   17.18    7.01
  13   6  -3    8.78    4.01
 -12  -6   3   26.70    8.15
  12   6  -3   16.28    4.09
  11   6  -3   14.61    3.47
 -11  -6   3   18.86    6.53
 -10  -6   3   26.28    6.94
  10   6  -3   26.93    3.89
  -9  -6   3   67.36    9.42
   9   6  -3   71.24    4.92
   8   6  -3   53.47    3.95
  -8  -6   3   64.36    8.68
   7   6  -3   68.34    3.75
  -7  -6   3   72.58    8.63
  -6  -6   3  206.34   13.70
  -5  -6   3   55.63    6.84
  -4  -6   3  241.04   13.98
  -3  -6   3  264.63   14.30
  -2  -6   3   45.47    5.08
   0   6  -3  652.50   20.16
   0   6  -3  622.01   20.03
  -1   6  -3  460.00   15.86
  -1   6  -3  477.77   16.10
   1  -6   3  464.65   16.57
  -2   6  -3   40.31    3.57
  -2   6  -3   38.24    3.25
   2  -6   3   31.40    3.64
   3  -6   3  235.83   11.58
  -3   6  -3  250.36   10.51
   4  -6   3  210.10   11.58
  -4   6  -3  244.96   10.81
  -5   6  -3   57.01    5.27
   5  -6   3   50.32    6.10
  -6   6  -3  185.64   10.23
   6  -6   3  179.68   11.46
  -7   6  -3   67.88    6.48
   7  -6   3   70.80    8.11
  -8   6  -3   77.45    7.30
   8  -6   3   55.29    7.94
   9  -6   3   80.43    9.66
  10  -6   3   26.98    7.18
 -15  -5   3    0.74    5.74
  14   5  -3   14.87    4.85
 -14  -5   3   10.73    6.49
  13   5  -3   14.43    4.48
 -13  -5   3   19.17    6.59
 -12  -5   3   26.88    7.43
  12   5  -3   21.07    4.42
  11   5  -3   55.31    5.66
 -11  -5   3   49.55    9.14
  10   5  -3   50.24    5.03
 -10  -5   3   77.37   10.16
   9   5  -3   78.94    5.57
  -9  -5   3   91.73   10.34
  -8  -5   3  161.90   12.82
   8   5  -3  173.98    8.00
   7   5  -3  155.47    6.68
  -7  -5   3  141.16   11.43
   6   5  -3   50.71    2.69
   6   5  -3   45.90    2.59
  -6  -5   3   48.07    6.59
  -5  -5   3  287.54   15.89
  -4  -5   3  447.73   21.20
  -3  -5   3  642.10   27.44
   0   5  -3  956.31   30.03
   0   5  -3 1014.60   30.14
   1  -5   3   93.11    5.10
  -1   5  -3   97.06    4.53
  -1   5  -3  103.40    4.82
   2  -5   3  314.40   12.64
  -2   5  -3  291.83   11.29
   3  -5   3  610.69   23.10
  -3   5  -3  620.18   21.45
   4  -5   3  403.28   17.88
   4  -5   3  441.60   16.07
  -4   5  -3  428.88   16.46
   5  -5   3  284.13   14.02
   5  -5   3  284.11   12.04
  -5   5  -3  259.28   12.12
  -6   5  -3   35.67    4.54
   6  -5   3   42.76    5.98
   6  -5   3   50.11    4.88
  -7   5  -3  157.45    9.56
   7  -5   3  166.61   11.37
  -8   5  -3  164.24   10.29
   8  -5   3  170.64   12.30
   9  -5   3   83.33    9.67
 -16  -4   3    3.90    7.03
 -15  -4   3   -0.24    5.58
 -15  -4   3    5.46    3.01
  14   4  -3   11.83    4.85
 -14  -4   3   21.23    7.51
 -14  -4   3    7.50    3.10
  13   4  -3   22.72    5.22
 -13  -4   3   10.23    6.20
 -13  -4   3   21.57    3.71
 -12  -4   3   69.57   10.54
  12   4  -3   56.31    6.44
 -12  -4   3   64.69    5.20
  11   4  -3   39.33    5.15
 -11  -4   3   45.60    8.61
 -11  -4   3   35.69    3.84
 -10  -4   3   45.79    8.23
  10   4  -3   42.36    4.74
 -10  -4   3   43.07    3.87
  -9  -4   3  137.00    6.60
   9   4  -3  151.88    8.16
  -9  -4   3  148.97   12.23
  -8  -4   3  328.33   19.30
  -8  -4   3  345.14   12.06
   8   4  -3  330.07   13.32
  -7  -4   3  157.72   11.67
   7   4  -3  168.82    7.44
  -6  -4   3  220.35   13.84
   6   4  -3  227.72    8.71
   6   4  -3  244.96    8.84
  -5  -4   3  432.67   21.20
   5   4  -3  454.57   14.13
   5   4  -3  442.29   14.06
  -4  -4   3  450.02   20.89
  -3  -4   3  354.72   16.77
   0   4  -3   67.94    2.61
   0   4  -3   60.52    2.60
   1  -4   3  970.42   33.00
  -1   4  -3 1062.16   31.67
  -1   4  -3  990.16   31.31
  -2   4  -3 1232.53   38.62
   2  -4   3 1227.09   40.85
   3  -4   3  340.99   12.80
   3  -4   3  339.56   14.48
  -3   4  -3  359.23   13.19
   4  -4   3  477.31   17.33
  -4   4  -3  457.84   17.45
   4  -4   3  482.80   19.36
   5  -4   3  462.69   17.21
  -5   4  -3  424.51   17.13
   5  -4   3  441.31   19.15
   6  -4   3  228.39   13.00
   6  -4   3  254.02   11.42
  -6   4  -3  226.97   11.25
  -7   4  -3  153.82    9.31
   7  -4   3  164.93   11.36
   7  -4   3  183.65    9.81
   8  -4   3  303.03   14.77
   8  -4   3  320.79   17.47
  -8   4  -3  328.41   15.15
   9  -4   3  159.05   12.38
 -16  -3   3   -2.17    5.71
 -16  -3   3    1.08    3.54
 -15  -3   3    3.67    5.85
  15   3  -3    7.10    5.02
 -15  -3   3    7.13    4.01
  14   3  -3   16.89    5.25
 -14  -3   3    4.74    5.79
 -14  -3   3   13.16    4.10
 -13  -3   3   25.08    7.40
 -13  -3   3   26.10    4.70
  13   3  -3   18.70    4.78
 -12  -3   3   71.38   10.56
 -12  -3   3   78.14    6.75
  12   3  -3   76.33    7.31
  11   3  -3   87.59    7.33
 -11  -3   3   76.36    6.38
 -11  -3   3   91.69   10.88
 -10  -3   3   76.47    5.70
  10   3  -3   60.41    5.81
 -10  -3   3   59.75    8.88
  -9  -3   3  103.51    6.56
   9   3  -3  114.02    7.06
  -9  -3   3  120.24   11.15
  -8  -3   3  238.30   15.58
  -8  -3   3  260.11   11.03
   8   3  -3  259.67   11.21
  -7  -3   3  127.29    6.59
  -7  -3   3  146.56   10.82
  -7  -3   3  138.28    6.90
   7   3  -3  148.40    7.02
  -6  -3   3  238.52    9.45
   6   3  -3  259.67    9.73
  -6  -3   3  224.16   13.84
   6   3  -3  261.03    9.73
   5   3  -3  617.26   19.82
   5   3  -3  614.93   19.81
  -5  -3   3  608.48   19.99
  -5  -3   3  629.50   27.10
   4   3  -3  364.71   11.44
  -4  -3   3  354.45   17.21
   0   3  -3  751.05   22.50
   0   3  -3  720.39   22.40
  -1   3  -3  513.91   16.29
  -1   3  -3  482.08   15.98
  -2   3  -3  260.68    9.66
  -3   3  -3  488.54   17.28
   3  -3   3  502.71   17.27
   4  -3   3  349.76   15.12
  -4   3  -3  338.42   13.54
   4  -3   3  372.88   13.71
   5  -3   3  624.51   21.88
  -5   3  -3  567.39   21.70
   5  -3   3  646.02   24.18
   6  -3   3  264.66   13.75
   6  -3   3  275.22   12.11
  -6   3  -3  259.36   12.05
  -7   3  -3  142.36    8.39
   7  -3   3  152.73   10.26
   7  -3   3  140.47    8.54
   8  -3   3  270.98   15.48
  -8   3  -3  263.91   13.03
   8  -3   3  271.33   13.14
   9  -3   3   96.42    7.76
  10  -3   3   61.89    7.00
 -16  -2   3    7.65    4.63
 -16  -2   3   10.45    7.30
 -15  -2   3   -0.97    5.16
  15   2  -3    8.60    5.12
 -15  -2   3    5.27    4.12
 -14  -2   3   32.99    8.42
 -14  -2   3   13.49    4.72
  14   2  -3   20.98    5.78
  13   2  -3   16.72    4.69
 -13  -2   3   27.57    7.76
 -13  -2   3   25.10    5.15
  12   2  -3   58.49    6.81
 -12  -2   3   50.66    9.03
 -12  -2   3   65.32    6.85
 -11  -2   3   51.09    5.97
 -11  -2   3   49.30    8.29
  11   2  -3   45.49    5.72
 -10  -2   3   92.45    7.28
 -10  -2   3   94.60   10.32
  10   2  -3   83.28    6.87
   9   2  -3  159.55    8.99
  -9  -2   3  166.07    9.37
  -9  -2   3  173.46   12.71
   8   2  -3  241.50   10.84
  -8  -2   3  219.55   14.39
  -8  -2   3  235.14   11.15
   7   2  -3  419.01   15.65
  -7  -2   3  420.28   16.26
  -7  -2   3  395.44   20.64
  -6  -2   3   35.25    3.43
  -6  -2   3   22.97    4.49
   6   2  -3   46.55    3.48
   6   2  -3   44.39    3.45
   5   2  -3  307.67   11.14
  -5  -2   3  308.44   11.66
   5   2  -3  300.53   11.12
  -5  -2   3  307.36   15.57
  -4  -2   3 1255.19   47.61
   4   2  -3 1223.31   37.99
  -4  -2   3 1247.17   39.46
   4   2  -3 1224.62   37.98
   3   2  -3  273.40    8.80
   3   2  -3  272.29    8.80
   0   2  -3 2530.86   75.85
  -1   2  -3  184.66    6.61
   2  -2   3 1291.96   39.78
  -2   2  -3 1275.32   39.73
   3  -2   3  250.04    9.95
  -3   2  -3  272.20   10.14
  -4   2  -3 1264.22   39.48
   4  -2   3 1192.75   39.25
  -5   2  -3  306.72   12.28
   5  -2   3  281.83   11.96
   6  -2   3   44.26    4.23
  -6   2  -3   29.40    3.69
   7  -2   3  412.78   16.53
  -7   2  -3  380.95   16.05
   8  -2   3  263.20   12.74
   9  -2   3  188.90   10.86
  10  -2   3   79.04    7.61
  11  -2   3   48.66    6.62
  12  -2   3   47.67    7.07
 -16  -1   3    9.59    5.09
 -16  -1   3    7.73    6.90
 -15  -1   3    2.20    4.02
  15   1  -3    3.60    4.83
 -15  -1   3   13.61    7.12
  14   1  -3   16.83    5.47
 -14  -1   3   27.32    8.15
 -14  -1   3   33.33    6.56
 -13  -1   3   19.56    5.76
  13   1  -3   40.87    6.54
 -13  -1   3   32.26    7.76
  12   1  -3   72.80    7.73
 -12  -1   3   76.85    8.08
 -12  -1   3   71.14    9.91
 -11  -1   3   78.69    7.79
 -11  -1   3   72.07    9.60
  11   1  -3   66.95    6.93
 -10  -1   3   48.43    6.02
 -10  -1   3   40.88    7.42
  10   1  -3   47.19    5.42
   9   1  -3  188.71   10.21
  -9  -1   3  187.46   10.77
  -9  -1   3  206.94   13.88
  -8  -1   3  219.50   10.98
  -8  -1   3  224.05   13.80
   8   1  -3  183.81    9.79
   7   1  -3  182.64    8.75
  -7  -1   3  179.07   11.60
  -7  -1   3  178.52    9.38
  -6  -1   3  432.06   17.22
   6   1  -3  458.95   16.44
  -6  -1   3  450.15   21.07
  -5  -1   3   97.34    5.68
  -5  -1   3   79.42    6.75
   5   1  -3  104.11    5.17
   4   1  -3 1031.43   31.71
  -4  -1   3  977.31   33.09
   4   1  -3 1001.10   31.65
   3   1  -3  501.01   16.34
   3   1  -3  510.94   16.38
   2   1  -3  175.57    6.14
   2   1  -3  181.96    6.18
   1   1  -3    7.92    0.79
   1   1  -3    7.83    0.77
   0   1  -3   22.93    1.36
  -1   1  -3    4.78    0.91
  -2   1  -3  167.18    6.47
   3  -1   3  485.23   17.13
  -3   1  -3  529.20   17.23
   4  -1   3 1028.25   32.10
  -4   1  -3  945.22   31.80
  -5   1  -3   97.25    5.60
   5  -1   3  100.62    5.81
  -6   1  -3  449.47   21.26
  -6   1  -3  491.21   17.81
   6  -1   3  482.58   17.99
  -7   1  -3  183.10    9.20
   7  -1   3  200.54    9.78
  -7   1  -3  180.99   11.58
   8  -1   3  180.54   10.03
  -8   1  -3  221.20   13.19
  -9   1  -3  202.67   13.39
   9  -1   3  181.89   10.52
 -10   1  -3   48.97    7.43
  10  -1   3   39.33    5.49
  11  -1   3   77.86    7.91
  12  -1   3   74.78    8.07
  13  -1   3   17.50    5.37
  14  -1   3   18.23    5.55
 -16   0   3   14.57    6.03
 -16   0   3    2.87    6.88
  16   0  -3   15.70    6.83
 -15   0   3   10.24    5.28
 -15   0   3    7.81    6.19
  15   0  -3    8.12    5.01
 -14   0   3   31.35    8.14
  14   0  -3   22.63    5.71
 -14   0   3   12.95    5.64
  13   0  -3   86.29    8.98
 -13   0   3   89.44    9.55
 -13   0   3   80.01   10.96
 -12   0   3   10.66    4.99
  12   0  -3    9.48    4.22
 -12   0   3   14.88    5.89
  11   0  -3  137.76    9.55
 -11   0   3  122.01   11.79
  10   0  -3   61.34    6.21
 -10   0   3   46.27    7.51
  -9   0   3   32.51    6.02
   9   0  -3   24.04    4.19
  -8   0   3  152.65   11.23
   8   0  -3  178.41    9.25
  -7   0   3   61.55    6.81
   7   0  -3   74.97    5.32
  -6   0   3  618.01   27.43
   6   0  -3  661.47   22.66
  -5   0   3  990.01   38.92
   5   0  -3  987.99   32.26
   4   0  -3   59.82    3.77
  -3   0   3  628.07   21.60
   3   0  -3  736.94   22.11
   2   0  -3 2462.82   75.04
  -2   0   3 2521.38   74.97
   1   0  -3   20.41    1.44
  -1   0   3   23.10    1.50
   0   0   3   -0.23    0.40
   0   0  -3   -0.44    0.31
   1   0   3   20.12    1.57
  -1   0  -3   20.84    1.41
  -2   0  -3 2430.62   75.20
   2   0   3 2571.05   75.45
  -3   0  -3  721.93   23.37
   3   0   3  731.51   23.52
   4   0   3   72.77    4.19
  -4   0  -3   59.92    3.82
  -5   0  -3  946.53   38.12
  -5   0  -3  992.97   31.61
   6   0   3  629.38   21.98
  -6   0  -3  598.06   21.30
  -6   0  -3  618.88   26.60
  -7   0  -3   63.24    4.87
  -7   0  -3   64.77    6.86
   7   0   3   74.50    5.32
  -8   0  -3  157.26   11.18
   8   0   3  152.32    8.78
  -9   0  -3   25.60    5.85
   9   0   3   26.49    4.38
  10   0   3   55.86    6.14
 -10   0  -3   51.75    7.87
  11   0   3  154.52   10.25
 -11   0  -3  144.64   12.68
  12   0   3   24.56    5.33
 -12   0  -3    7.79    5.15
  13   0   3   80.54    8.81
  14   0   3   34.49    7.19
  15   0   3    6.09    5.32
 -16   1   3    3.82    5.53
 -16   1   3    2.80    7.01
 -15   1   3    3.49    6.09
 -15   1   3    6.08    5.74
 -14   1   3   11.93    5.78
  14  -1  -3   29.59    6.86
 -14   1   3   23.63    7.79
 -13   1   3   30.46    7.05
  13  -1  -3   31.56    6.66
 -13   1   3   41.24    8.39
 -12   1   3   87.78   10.41
  12  -1  -3   67.88    7.94
  11  -1  -3   78.22    7.88
 -11   1   3   87.46    9.74
  10  -1  -3   40.82    5.60
 -10   1   3   34.47    6.64
  -9   1   3  191.07   12.96
   9  -1  -3  196.41   10.83
  -8   1   3  193.25   12.59
   8  -1  -3  213.84   10.74
   7  -1  -3  189.15    9.75
  -7   1   3  209.75    9.58
  -7   1   3  190.22   11.77
  -6   1   3  479.98   17.38
  -6   1   3  464.34   21.09
   6  -1  -3  460.87   17.70
  -5   1   3  101.06    5.58
   5  -1  -3   98.59    5.72
  -4   1   3 1016.68   31.91
   4  -1  -3  960.15   32.03
  -3   1   3  500.01   16.96
   3  -1  -3  504.05   17.06
  -2   1   3  181.44    6.73
   2  -1  -3  159.54    6.54
   1  -1  -3    6.88    1.08
  -1   1   3    5.03    1.06
   0   1   3   20.85    1.48
   0  -1  -3   20.02    1.35
   1   1   3    5.63    0.98
   2   1   3  169.28    6.29
   3   1   3  541.79   17.82
   4   1   3  967.53   30.93
   5   1   3  100.70    5.46
  -5  -1  -3   99.40    7.20
   6   1   3  457.37   17.06
  -6  -1  -3  470.08   21.38
  -7  -1  -3  188.64   11.92
  -8  -1  -3  193.41   12.69
   8   1   3  183.65    9.63
  -9  -1  -3  187.17   13.12
   9   1   3  202.00   10.62
 -10  -1  -3   47.07    7.60
  10   1   3   36.68    5.12
 -11  -1  -3   68.26    9.04
  11   1   3   65.07    6.79
  12   1   3   75.81    7.90
 -12  -1  -3   79.82   10.39
 -13  -1  -3   38.54    8.65
  13   1   3   40.88    6.72
  14   1   3   28.80    6.59
  15   1   3    2.17    4.76
  16   1   3    8.41    6.15
 -16  -1  -3    3.32    4.47
 -16   2   3    1.16    6.25
 -15   2   3    7.47    5.86
 -15   2   3   10.97    7.44
 -14   2   3   25.73    7.83
 -14   2   3   27.51    7.53
 -13   2   3   23.12    7.27
  13  -2  -3   27.15    6.17
  12  -2  -3   66.45    7.96
 -12   2   3   61.93    8.87
  11  -2  -3   47.58    6.39
 -11   2   3   65.46    8.49
 -10   2   3   94.86    9.46
  10  -2  -3   90.69    8.01
   9  -2  -3  168.23   10.13
  -9   2   3  165.85   11.90
  -8   2   3  229.88   13.57
   8  -2  -3  228.87   11.63
  -7   2   3  420.33   19.74
  -7   2   3  408.09   16.52
  -6   2   3   43.54    4.87
   6  -2  -3   31.81    3.87
  -6   2   3   36.69    3.86
   5  -2  -3  315.33   12.65
  -5   2   3  299.74   12.38
  -4   2   3 1193.82   38.74
   4  -2  -3 1223.76   38.86
   3  -2  -3  263.85   10.35
  -3   2   3  272.58   10.37
  -2   2   3 1288.25   40.48
   2  -2  -3 1315.29   40.42
   1  -2  -3  183.16    6.53
  -1   2   3  166.63    6.59
   0   2   3 2454.06   73.74
   1   2   3  182.92    6.21
   1   2   3  180.80    6.32
   2   2   3 1248.41   39.20
   2   2   3 1339.79   39.40
   3   2   3  262.11    9.25
   3   2   3  262.09    9.18
   4   2   3 1244.36   38.93
   4   2   3 1254.98   39.01
   5   2   3  321.14   11.80
   5   2   3  310.14   11.72
  -5  -2  -3  297.55   15.19
   6   2   3   32.32    3.24
  -6  -2  -3   33.20    4.89
   7   2   3  389.97   15.34
  -7  -2  -3  404.42   19.95
  -8  -2  -3  245.46   14.52
   8   2   3  207.46   10.41
  -9  -2  -3  158.11   12.04
 -10  -2  -3  100.33   10.37
  10   2   3   88.65    7.35
 -11  -2  -3   54.24    8.64
  11   2   3   55.12    6.29
  12   2   3   48.25    6.34
 -12  -2  -3   54.63    9.28
  13   2   3   19.15    5.07
 -13  -2  -3   35.75    8.36
  14   2   3   15.96    5.31
 -14  -2  -3   30.84    8.49
  15   2   3    4.96    4.66
 -15  -2  -3   14.08    4.95
 -16  -2  -3    4.92    4.64
 -16   3   3    6.75    6.98
 -15   3   3    7.55    6.22
 -13   3   3   22.87    7.02
 -12   3   3   93.72   10.55
 -11   3   3   82.24    9.69
  11  -3  -3   99.10    8.92
  10  -3  -3   53.37    6.49
 -10   3   3   64.79    7.92
   9  -3  -3  115.48    8.25
  -9   3   3  113.18    9.31
   8  -3  -3  271.61   13.10
  -8   3   3  261.32   14.75
   7  -3  -3  146.16    8.50
  -7   3   3  146.86    9.61
   7  -3  -3  143.89   10.41
  -7   3   3  145.79    8.45
  -6   3   3  264.80   12.92
  -6   3   3  270.54   11.75
   6  -3  -3  245.12   13.33
   6  -3  -3  231.38   11.27
   5  -3  -3  620.57   22.19
  -5   3   3  636.98   22.31
   5  -3  -3  586.88   24.11
   4  -3  -3  332.36   13.35
  -4   3   3  363.27   13.69
  -3   3   3  461.16   17.24
   3  -3  -3  523.40   17.36
  -2   3   3  270.16   10.42
   2  -3  -3  283.71   10.22
  -1   3   3  554.84   18.24
   0   3   3  743.14   23.24
   0   3   3  737.23   23.04
   1   3   3  489.85   15.42
   1   3   3  497.32   15.56
   2   3   3  282.68    9.04
   2   3   3  273.18    9.09
   3   3   3  511.74   16.43
   3   3   3  518.11   16.38
  -4  -3  -3  350.22   15.83
   4   3   3  321.79   11.37
   4   3   3  326.60   11.43
  -5  -3  -3  612.17   26.76
   5   3   3  625.06   20.83
   5   3   3  634.40   20.81
  -6  -3  -3  254.61   14.01
   6   3   3  241.76   10.01
   6   3   3  242.17    9.98
  -7  -3  -3  157.02   10.82
   7   3   3  144.53    7.50
   8   3   3  246.49   11.08
  -8  -3  -3  237.09   15.06
   9   3   3  105.35    6.96
  -9  -3  -3   95.77    9.84
 -10  -3  -3   67.11    9.00
 -11  -3  -3   79.26   10.08
  11   3   3   68.25    6.73
 -12  -3  -3   76.11   10.44
  12   3   3   69.90    7.32
  13   3   3   32.46    5.97
 -13  -3  -3   29.05    7.93
  14   3   3   18.58    5.47
 -14  -3  -3    6.14    3.81
 -14  -3  -3    5.73    6.11
  15   3   3   13.54    5.70
 -15  -3  -3    3.80    6.32
 -15  -3  -3    7.20    4.20
 -16  -3  -3    0.79    3.90
 -16   4   3    5.24    6.86
 -15   4   3   11.52    7.06
 -10   4   3   55.95    7.49
  -9   4   3  130.15   10.16
   9  -4  -3  129.69    8.98
  -8   4   3  337.57   17.38
   8  -4  -3  369.60   18.68
   8  -4  -3  341.90   15.75
  -7   4   3  185.24    9.90
   7  -4  -3  154.27   11.09
   7  -4  -3  152.43    9.16
  -7   4   3  164.39   10.16
   6  -4  -3  211.73   12.45
   6  -4  -3  217.82   10.73
  -6   4   3  218.09   10.79
   5  -4  -3  433.54   19.06
  -5   4   3  427.10   17.09
   5  -4  -3  447.87   17.00
   4  -4  -3  452.51   16.63
  -4   4   3  446.87   16.92
   4  -4  -3  435.00   18.41
  -3   4   3  360.26   13.65
   3  -4  -3  346.78   13.11
   3  -4  -3  351.97   14.81
  -2   4   3 1265.60   39.51
   2  -4  -3 1214.67   41.30
   1  -4  -3  990.28   32.68
  -1   4   3  974.79   31.19
   0  -4  -3   70.13    3.80
   0   4   3   63.48    3.24
   0   4   3   69.47    3.48
   1   4   3 1011.62   30.44
   1   4   3 1030.43   30.65
  -1  -4  -3  952.42   31.66
   2   4   3 1171.00   36.84
   2   4   3 1273.54   37.02
   3   4   3  360.61   11.42
   3   4   3  353.72   11.45
  -4  -4  -3  461.99   20.48
   4   4   3  452.99   14.80
   4   4   3  453.89   14.86
  -5  -4  -3  445.57   20.68
  -5  -4  -3  442.27   14.82
   5   4   3  421.43   14.88
   5   4   3  454.43   15.09
   6   4   3  225.73    9.23
  -6  -4  -3  212.63   13.25
  -6  -4  -3  232.44    8.92
   6   4   3  223.93    9.14
   7   4   3  160.13    7.84
  -7  -4  -3  173.87    7.69
  -7  -4  -3  155.38   11.46
  -8  -4  -3  315.44   18.36
   8   4   3  337.44   13.65
  -9  -4  -3  161.43   12.03
   9   4   3  110.21    7.35
 -10  -4  -3   34.01    6.95
  10   4   3   37.82    4.88
  11   4   3   33.04    5.02
 -11  -4  -3   44.14    8.28
 -12  -4  -3   57.64    9.84
 -12  -4  -3   58.55    5.74
  12   4   3   66.13    7.01
 -13  -4  -3   11.32    5.78
  13   4   3   12.84    4.32
 -13  -4  -3   25.43    4.37
  14   4   3   23.23    5.54
 -14  -4  -3    8.86    3.62
 -14  -4  -3   14.43    7.10
  15   4   3    8.64    5.00
 -15  -4  -3    5.57    6.54
 -15  -4  -3    8.87    3.68
 -16  -4  -3   -1.10    6.57
 -16  -4  -3    6.93    3.77
   9  -5  -3  107.25   10.82
  -8   5   3  167.40   10.27
   8  -5  -3  162.09   12.13
  -7   5   3  148.66    9.28
   7  -5  -3  142.29   10.88
   6  -5  -3   50.90    5.07
   6  -5  -3   42.94    6.08
  -6   5   3   49.29    5.15
   5  -5  -3  264.47   12.14
   5  -5  -3  298.61   14.50
  -5   5   3  289.44   12.82
  -4   5   3  436.65   17.35
   4  -5  -3  461.78   16.84
   4  -5  -3  452.26   18.99
   3  -5  -3  620.36   22.95
   3  -5  -3  593.55   20.56
  -3   5   3  594.58   21.40
   2  -5  -3  297.18   12.88
  -2   5   3  322.61   12.20
  -1   5   3  107.36    5.25
  -1   5   3   99.12    4.95
   1  -5  -3   97.00    5.53
   0   5   3  971.85   30.78
   0   5   3  997.64   30.53
   0  -5  -3  963.18   31.84
   1   5   3  105.89    4.25
   1   5   3   97.15    4.01
  -1  -5  -3   99.86    4.10
   2   5   3  296.85    9.64
   2   5   3  310.16    9.77
   4   5   3  444.98   14.18
   4   5   3  437.93   14.11
  -4  -5  -3  445.23   20.35
   5   5   3  287.07    9.97
   5   5   3  266.37    9.94
  -5  -5  -3  305.87   15.45
   6   5   3   50.82    3.44
   6   5   3   47.56    3.39
  -6  -5  -3   50.50    6.42
   7   5   3  159.56    7.47
  -7  -5  -3  150.60   11.39
   8   5   3  152.32    7.96
  -8  -5  -3  168.27   12.48
   9   5   3   95.04    6.51
  -9  -5  -3   89.68   10.00
 -10  -5  -3   50.03    3.65
  10   5   3   51.03    5.22
 -10  -5  -3   31.48    7.17
 -11  -5  -3   72.60   10.20
 -11  -5  -3   55.97    4.15
  11   5   3   61.30    6.17
 -12  -5  -3   23.73    3.15
  12   5   3   25.04    4.96
 -12  -5  -3   33.74    7.88
 -13  -5  -3   11.95    6.48
  13   5   3    9.94    4.14
  14   5   3    4.17    4.17
 -14  -5  -3   15.79    6.66
 -15  -5  -3    0.83    6.03
   9  -6  -3   63.87    9.11
  -8   6   3   56.45    6.49
   8  -6  -3   48.05    7.76
  -7   6   3   59.45    6.40
   7  -6  -3   71.01    8.18
   6  -6  -3  178.02   11.78
  -6   6   3  196.85   10.61
  -5   6   3   52.71    5.11
   5  -6  -3   42.11    5.92
  -4   6   3  221.83   10.62
   4  -6  -3  212.30   11.51
  -3   6   3  244.37   10.94
   3  -6  -3  249.47   11.98
   2  -6  -3   38.67    4.14
  -2   6   3   28.20    3.16
  -1   6   3  476.87   16.77
  -1   6   3  478.32   16.47
   1  -6  -3  463.23   17.42
   0   6   3  651.08   21.13
   0  -6  -3  621.73   21.53
   0   6   3  647.68   20.82
   1   6   3  471.69   15.36
   1   6   3  477.16   15.61
   2   6   3   41.38    2.22
   2   6   3   45.68    2.16
  -3  -6  -3  237.14   12.41
  -4  -6  -3  225.79   12.78
   4   6   3  228.86    7.62
   5   6   3   50.43    2.83
  -5  -6  -3   46.50    6.04
   5   6   3   56.65    2.96
   6   6   3  189.83    7.59
  -6  -6  -3  176.11   12.16
  -7  -6  -3   68.57    7.98
   7   6   3   66.54    4.40
  -8  -6  -3   66.53    8.44
   8   6   3   56.32    4.49
  -9  -6  -3  100.46   10.53
   9   6   3   81.45    5.98
  10   6   3   27.39    4.12
 -10  -6  -3   38.99    7.85
 -11  -6  -3   21.77    6.73
  11   6   3   15.80    3.64
  12   6   3   10.73    3.81
 -12  -6  -3   20.41    6.99
  13   6   3    9.10    4.28
 -13  -6  -3   22.46    7.73
 -14  -6  -3    0.78    5.27
  14   6   3    3.18    4.05
 -15  -6  -3   -1.40    5.63
  10  -7  -3   26.14    7.45
   9  -7  -3   29.42    7.14
  -8   7   3   42.24    6.36
   8  -7  -3   51.86    7.97
  -7   7   3   21.89    4.62
   7  -7  -3   20.83    5.54
  -6   7   3   76.15    6.71
   6  -7  -3   58.34    7.34
  -5   7   3  139.29    8.71
   5  -7  -3  142.61    9.95
   4  -7  -3  165.17   10.11
  -4   7   3  155.59    8.87
  -3   7   3  123.54    7.35
   3  -7  -3  132.85    8.29
  -2   7   3  421.76   15.58
   2  -7  -3  374.19   15.93
  -1   7   3  170.99    8.18
  -1   7   3  183.43    8.16
   1  -7  -3  202.82    8.76
   0   7   3   82.10    4.46
   0   7   3   76.07    4.22
   0  -7  -3   63.88    3.89
   1   7   3  198.41    7.74
   2   7   3  403.11   13.22
   2   7   3  414.66   13.44
   3   7   3  145.00    5.17
  -3  -7  -3  145.53    9.33
  -4  -7  -3  151.74   10.20
  -5  -7  -3  136.75   10.57
   5   7   3  162.69    5.94
   5   7   3  161.89    6.01
  -6  -7  -3   68.51    7.77
   6   7   3   60.24    3.62
  -7  -7  -3   33.97    6.33
   7   7   3   33.77    3.11
   8   7   3   55.57    4.40
  -8  -7  -3   45.90    7.73
   9   7   3   20.19    3.42
  -9  -7  -3   14.79    5.36
  10   7   3   25.88    3.96
 -10  -7  -3   22.11    6.36
  11   7   3   26.07    4.40
 -11  -7  -3   13.99    5.96
 -12  -7  -3    5.86    5.11
  12   7   3    9.81    3.67
 -13  -7  -3   -2.10    4.76
  13   7   3    1.97    3.12
 -14  -7  -3   -0.31    5.92
  11  -8  -3   -0.45    5.84
  10  -8  -3   11.46    6.40
   9  -8  -3   72.28    9.86
   8  -8  -3   18.93    5.99
  -8   8   3   16.27    4.56
   7  -8  -3   38.67    7.00
  -7   8   3   40.07    5.80
   6  -8  -3   72.64    7.99
  -6   8   3   56.35    6.28
   5  -8  -3  182.16   11.30
  -5   8   3  164.63    9.99
   4  -8  -3  345.11   16.46
  -4   8   3  355.38   15.48
  -3   8   3  240.85   11.50
   3  -8  -3  243.24   12.18
  -2   8   3  253.57   11.15
   2  -8  -3  236.58   11.30
  -1   8   3  223.70    9.60
   1  -8  -3  199.59    9.21
   0   8   3  169.96    7.46
   0  -8  -3  149.40    6.31
   1   8   3  196.47    8.00
   2   8   3  228.94    8.58
  -2  -8  -3  227.40   12.09
   2   8   3  237.28    8.41
   3   8   3  260.26    8.79
   3   8   3  247.50    8.58
  -3  -8  -3  249.15   13.56
  -4  -8  -3  357.21   18.18
   5   8   3  168.47    6.16
   5   8   3  163.59    6.05
  -5  -8  -3  149.64   11.23
   6   8   3   67.60    3.64
  -6  -8  -3   49.40    7.20
   7   8   3   55.50    3.83
  -7  -8  -3   42.67    7.16
   8   8   3   11.58    2.57
  -8  -8  -3   11.45    5.03
  -9  -8  -3   77.19    9.91
   9   8   3   59.94    5.02
  10   8   3   17.49    3.52
 -10  -8  -3   15.88    6.07
  11   8   3   13.44    3.65
 -11  -8  -3   13.26    6.44
  12   8   3    7.96    3.41
 -12  -8  -3    5.01    5.57
  13   8   3   -3.73    2.81
 -13  -8  -3    0.45    5.89
 -14  -8  -3    2.27    6.19
  11  -9  -3   19.27    7.89
  10  -9  -3   17.49    7.00
   9  -9  -3    8.01    5.61
   8  -9  -3   67.27    8.99
  -8   9   3   57.71    7.53
  -7   9   3   27.32    5.42
   7  -9  -3   11.52    5.19
  -6   9   3   79.35    7.56
   6  -9  -3   88.06    8.86
   5  -9  -3   85.83    8.28
  -5   9   3   96.71    7.76
  -4   9   3  146.77    9.17
   4  -9  -3  159.82   10.19
  -3   9   3  108.39    7.31
   3  -9  -3  111.41    7.79
   2  -9  -3  153.26    8.52
  -2   9   3  163.28    8.59
   1  -9  -3  189.04    8.42
  -1   9   3  185.29    8.99
   0   9   3   28.63    3.21
   1   9   3  179.08    7.89
   2   9   3  193.27    7.84
   3   9   3  101.24    4.67
  -4  -9  -3  157.44   10.77
   4   9   3  141.33    5.69
   5   9   3   83.17    3.95
  -5  -9  -3   97.50    8.98
  -6  -9  -3   76.84    8.63
   6   9   3   67.58    3.81
  -7  -9  -3   22.64    6.22
   7   9   3   15.69    2.41
  -8  -9  -3   78.67    9.59
   8   9   3   63.37    4.73
  -9  -9  -3    4.13    4.86
   9   9   3    7.54    2.61
  10   9   3   16.10    3.51
 -10  -9  -3   30.65    7.81
 -11  -9  -3   10.03    6.00
  11   9   3   16.57    3.76
 -12  -9  -3    4.47    5.25
  12   9   3    5.16    3.19
 -13  -9  -3   -0.94    5.76
  12 -10  -3   -0.04    6.39
  11 -10  -3    4.97    5.94
  10 -10  -3   12.11    6.69
   9 -10  -3   15.00    6.34
  -8  10   3   26.99    6.15
   8 -10  -3   18.76    6.08
   7 -10  -3   23.26    6.13
  -7  10   3   27.28    5.76
  -6  10   3   27.15    5.24
   6 -10  -3   22.13    5.78
   5 -10  -3   51.55    6.86
  -5  10   3   53.93    6.26
  -4  10   3   48.89    5.72
   4 -10  -3   42.98    5.82
   3 -10  -3   65.84    6.12
  -3  10   3   76.31    6.45
   2 -10  -3  103.97    6.66
  -2  10   3  109.49    7.22
  -1  10   3   40.61    4.31
   1 -10  -3   42.53    3.31
   0  10   3   59.31    4.74
   1  10   3   45.13    3.87
   2  10   3   88.34    4.99
   3  10   3   69.68    4.12
   4  10   3   46.92    3.14
   5  10   3   46.28    3.06
  -6 -10  -3   26.83    6.14
   6  10   3   21.41    2.28
  -7 -10  -3   35.16    7.14
   7  10   3   25.73    2.80
  -8 -10  -3   15.81    5.69
   8  10   3   20.22    2.90
   9  10   3   16.07    3.13
  -9 -10  -3   26.39    7.21
  10  10   3   21.41    3.80
 -10 -10  -3   34.63    8.28
  11  10   3    2.02    2.80
 -11 -10  -3    0.64    5.10
 -12 -10  -3   -4.89    5.13
 -13 -10  -3   -3.04    5.85
  12 -11  -3    2.09    7.34
  11 -11  -3    2.13    6.29
  10 -11  -3   -3.41    5.28
   9 -11  -3   26.78    7.22
   8 -11  -3   12.06    5.46
  -8  11   3    9.42    4.75
   7 -11  -3   20.80    6.12
  -7  11   3   28.90    6.05
  -6  11   3   21.72    5.11
   6 -11  -3   13.54    4.97
  -5  11   3   58.86    6.78
   5 -11  -3   39.70    6.15
  -4  11   3   41.77    5.56
   4 -11  -3   20.57    4.59
   3 -11  -3   81.79    6.59
  -3  11   3   72.37    6.84
   2 -11  -3   53.45    4.53
  -2  11   3   50.96    5.41
  -1  11   3   81.81    6.13
   0  11   3  138.39    7.82
   1  11   3   71.55    5.13
   2  11   3   52.58    4.10
   3  11   3   77.42    4.68
   4  11   3   38.41    3.06
   5  11   3   53.64    3.63
   6  11   3   15.37    2.21
   7  11   3   29.24    3.03
  -8 -11  -3   10.66    5.95
   8  11   3   10.04    2.51
  -9 -11  -3   14.24    6.56
   9  11   3   14.30    3.11
 -10 -11  -3    2.90    5.60
  10  11   3   -0.28    2.63
  11  11   3    1.81    3.20
 -11 -11  -3    9.30    6.39
 -12 -11  -3    6.88    6.65
  11 -12  -3    8.97    6.95
  10 -12  -3   -2.20    4.97
   9 -12  -3    0.52    5.15
  -8  12   3   -2.97    3.82
   8 -12  -3    1.04    4.46
   7 -12  -3   13.63    5.69
  -7  12   3    8.81    4.42
   6 -12  -3   22.85    5.74
  -6  12   3   12.23    4.64
   5 -12  -3   16.84    4.54
  -5  12   3   18.92    4.83
  -4  12   3   53.97    6.52
   4 -12  -3   61.70    6.41
   3 -12  -3   74.86    5.98
  -3  12   3   54.10    6.21
   2 -12  -3   58.03    4.13
  -2  12   3   53.17    5.82
  -1  12   3   72.13    6.21
   0  12   3   12.80    3.26
   1  12   3   83.44    5.90
   2  12   3   62.66    4.81
   3  12   3   69.70    4.80
   4  12   3   56.07    4.11
   5  12   3   22.37    2.74
   6  12   3   17.41    2.48
   7  12   3   17.22    2.70
   8  12   3    2.15    2.17
   9  12   3    4.77    2.69
  10  12   3   -0.52    2.63
  10 -13  -3   11.88    6.72
   9 -13  -3    6.16    5.54
   8 -13  -3    1.49    4.62
  -8  13   3    1.09    4.18
   7 -13  -3    2.98    4.37
  -7  13   3    4.25    4.26
  -6  13   3    7.36    4.32
   6 -13  -3    8.12    4.31
  -5  13   3   13.95    4.63
   5 -13  -3   10.63    4.20
  -4  13   3   15.17    4.44
   4 -13  -3   26.29    4.51
  -3  13   3   25.25    4.92
   3 -13  -3   25.72    3.52
  -2  13   3   30.08    4.95
  -1  13   3   23.83    4.40
   0  13   3   80.01    6.47
   1  13   3   28.56    4.11
   2  13   3   22.88    3.50
   3  13   3   22.45    3.25
   4  13   3   22.59    3.15
   5  13   3   13.90    2.58
   6  13   3    9.97    2.38
   7  13   3    3.72    2.21
   8  13   3    0.19    2.29
   9  13   3    1.75    2.79
   8 -14  -3    2.16    4.77
   7 -14  -3    0.18    4.37
  -7  14   3    1.05    4.26
  -6  14   3    8.20    4.44
   6 -14  -3    5.40    4.15
   5 -14  -3    8.31    3.72
  -5  14   3    4.52    3.93
   4 -14  -3   13.07    3.39
  -4  14   3   13.58    4.63
  -3  14   3    7.20    3.80
  -2  14   3   20.91    4.66
  -1  14   3   23.69    4.50
   0  14   3   24.64    4.30
   1  14   3   23.41    4.07
   2  14   3   21.11    3.69
   3  14   3    6.00    2.66
   4  14   3    6.37    2.71
   5  14   3    4.03    2.49
   6  14   3    4.18    2.38
   7  14   3    3.54    2.45
   6 -15  -3    3.01    3.94
   5 -15  -3    4.81    3.18
  -3  15   3    4.91    3.92
  -2  15   3    3.35    3.22
  -1  15   3    7.16    3.61
   0  15   3    7.73    3.54
   1  15   3   10.13    3.56
   2  15   3    6.43    3.30
   3  15   3   11.25    3.24
   4  15   3    7.09    3.14
   5  15   3    5.84    2.92
   4  15  -4    5.54    2.58
   3  15  -4    2.52    2.44
   2  15  -4    0.92    2.64
   1  15  -4    0.80    2.67
   0  15  -4    3.16    2.92
  -1  15  -4    2.59    2.99
  -2  15  -4    4.64    3.57
   6 -15   4    9.27    3.78
   4  14  -4    0.47    1.94
   3  14  -4    4.12    2.24
   2  14  -4   -0.67    2.16
   1  14  -4    3.47    2.47
   0  14  -4    5.31    2.87
  -1  14  -4    4.57    2.98
  -2  14  -4    3.53    2.94
  -3  14  -4    5.37    3.22
  -4  14  -4    0.15    3.43
   5 -14   4   11.63    3.56
  -5  14  -4    6.15    3.98
   6 -14   4    1.94    3.60
  -6  14  -4    0.21    4.13
  -7  14  -4    6.54    4.66
   7 -14   4    6.44    4.35
   8 -14   4    0.98    4.33
   3  13  -4   -1.32    1.65
   2  13  -4   16.42    2.73
   1  13  -4    8.99    2.73
   0  13  -4    2.50    2.59
  -1  13  -4   10.14    3.17
  -2  13  -4    9.04    3.50
  -3  13  -4    2.89    3.01
  -4  13  -4    4.96    3.45
   4 -13   4    2.23    2.61
  -5  13  -4    4.23    3.38
   5 -13   4   -0.14    2.85
  -6  13  -4   15.08    4.62
   6 -13   4   16.31    4.61
   7 -13   4    3.38    4.06
  -7  13  -4    1.14    3.71
   8 -13   4   25.11    6.31
  -8  13  -4   27.94    6.39
   9 -13   4    1.65    4.78
  -9  13  -4   11.23    5.56
  10 -13   4   11.92    6.35
 -11 -12   4    8.94    7.49
 -10 -12   4    4.65    6.08
  10  12  -4    5.71    2.50
  -9 -12   4   23.18    7.63
  -8 -12   4    3.21    5.67
   3  12  -4   14.74    1.93
   2  12  -4    3.54    1.79
   1  12  -4   18.37    2.81
   0  12  -4    2.20    2.10
  -1  12  -4   29.33    4.07
  -2  12  -4    6.92    3.01
   3 -12   4   14.10    2.73
  -3  12  -4   14.31    3.87
  -4  12  -4    0.64    2.68
   4 -12   4    2.51    2.70
  -5  12  -4    5.21    3.37
   5 -12   4   13.19    4.11
  -6  12  -4    0.35    3.28
   6 -12   4    3.17    3.80
  -7  12  -4   29.22    6.02
   7 -12   4   34.80    6.72
   8 -12   4    5.87    5.25
  -8  12  -4    3.05    4.18
  -9  12  -4   19.01    5.87
   9 -12   4   23.96    7.25
  10 -12   4   -0.99    5.42
  11 -12   4   13.94    7.66
 -12 -11   4    9.90    7.16
  11  11  -4    3.57    2.98
 -11 -11   4   -2.02    5.26
  10  11  -4   28.08    3.53
 -10 -11   4   40.15    9.54
   9  11  -4    0.26    1.67
  -9 -11   4    3.08    5.35
  -8 -11   4   49.92    9.51
  -7 -11   4   -3.03    4.47
  -6 -11   4   29.89    7.31
  -5 -11   4    0.12    4.01
   2  11  -4    3.66    1.51
   1  11  -4   16.60    2.47
   0  11  -4    2.89    2.12
  -1  11  -4   15.00    3.05
  -2  11  -4    1.19    2.15
   3 -11   4   19.78    3.32
  -3  11  -4   10.74    3.22
  -4  11  -4    3.59    2.89
   4 -11   4    6.28    3.17
   5 -11   4    3.58    3.23
  -5  11  -4    0.14    2.76
  -6  11  -4   20.20    4.93
   6 -11   4   29.11    5.82
   7 -11   4   -1.02    3.71
  -7  11  -4   -0.53    3.27
   8 -11   4   33.70    7.25
  -8  11  -4   36.82    6.63
  -9  11  -4    2.13    3.91
   9 -11   4    2.18    5.05
  10 -11   4   30.33    7.85
  11 -11   4   -4.38    5.54
  12 -11   4   17.23    7.90
 -13 -10   4    2.96    6.35
 -12 -10   4   -1.40    5.83
  11  10  -4   31.55    4.33
 -11 -10   4   30.93    8.88
  10  10  -4    1.89    2.35
 -10 -10   4    4.43    5.10
  -9 -10   4   69.40   10.72
   9  10  -4   61.39    4.15
  -8 -10   4   -0.58    4.19
  -7 -10   4   70.13    9.85
  -6 -10   4    5.40    4.71
  -5 -10   4   35.38    6.91
  -4 -10   4   18.24    5.54
  -3 -10   4   18.94    5.30
   1  10  -4   31.56    2.72
   0  10  -4   50.45    3.85
  -1  10  -4   35.82    3.73
  -2  10  -4    1.61    2.06
   2 -10   4    7.49    2.18
  -3  10  -4   20.77    3.75
   3 -10   4   19.06    3.56
  -4  10  -4   21.39    4.04
   4 -10   4   26.55    4.56
   5 -10   4   59.37    6.75
  -5  10  -4   38.37    5.41
  -6  10  -4    0.93    2.72
   6 -10   4    3.90    4.20
  -7  10  -4   74.64    7.78
   7 -10   4   57.48    8.04
   8 -10   4    3.11    4.45
  -8  10  -4    0.61    3.55
   9 -10   4   75.16   10.02
  -9  10  -4   52.99    7.80
  10 -10   4    0.36    5.45
  11 -10   4   36.23    8.93
  12 -10   4    1.13    6.35
  13 -10   4    5.92    7.91
 -13  -9   4    1.98    5.63
 -12  -9   4   10.26    6.21
  12   9  -4   22.98    4.36
  11   9  -4    1.62    2.71
 -11  -9   4   -0.19    4.10
 -10  -9   4   57.80   10.25
  10   9  -4   52.45    4.65
   9   9  -4    4.45    2.09
  -9  -9   4    4.61    5.02
  -8  -9   4   37.46    7.94
  -7  -9   4    1.22    4.23
  -6  -9   4  100.69   10.55
  -5  -9   4   25.14    5.78
  -4  -9   4  114.68   10.47
  -3  -9   4   33.49    6.04
  -2  -9   4   38.79    5.93
   1   9  -4    1.89    1.21
  -1  -9   4    7.29    3.52
   0   9  -4    4.95    1.67
  -1   9  -4    1.09    1.67
   2  -9   4   38.93    3.83
  -2   9  -4   29.50    3.64
  -3   9  -4   35.20    4.14
   3  -9   4   34.74    4.42
  -4   9  -4   95.27    6.87
   4  -9   4   76.45    6.98
  -5   9  -4   14.89    3.77
   5  -9   4   15.71    4.55
   6  -9   4  115.21    9.78
  -6   9  -4   99.79    8.15
  -7   9  -4   -1.36    2.23
   7  -9   4    4.40    4.59
   8  -9   4   37.54    7.33
  -8   9  -4   31.81    5.91
  -9   9  -4    7.80    4.20
   9  -9   4    5.28    5.49
  10  -9   4   67.18   10.25
  11  -9   4   -1.36    5.81
  12  -9   4   13.38    7.74
 -14  -8   4    1.23    6.16
  13   8  -4   15.85    4.46
 -13  -8   4   18.23    7.53
 -12  -8   4    9.64    6.16
  12   8  -4   -0.39    2.77
  11   8  -4   40.61    4.78
 -11  -8   4   44.44    9.41
  10   8  -4    0.01    2.04
 -10  -8   4    4.10    4.81
   9   8  -4   43.09    3.76
  -9  -8   4   54.75    9.20
   8   8  -4    0.92    1.40
  -8  -8   4    2.08    4.23
  -7  -8   4  114.93   11.49
  -6  -8   4   18.13    5.40
  -5  -8   4   65.80    8.16
  -4  -8   4  104.32    9.25
  -3  -8   4   98.05    8.59
  -2  -8   4  202.58   12.52
   1   8  -4   13.85    1.42
  -1  -8   4    9.66    3.50
   1   8  -4   10.51    1.29
   0   8  -4  168.52    7.25
   0  -8   4  189.89   10.74
   0   8  -4  174.40    7.08
   1  -8   4   12.87    1.97
   1  -8   4   13.95    1.94
  -1   8  -4   10.73    2.10
  -2   8  -4  168.60    8.12
   2  -8   4  164.10    8.27
   3  -8   4   87.23    6.49
  -3   8  -4   89.00    6.02
   4  -8   4   75.87    6.97
  -4   8  -4   79.69    6.18
   5  -8   4   61.19    6.96
  -5   8  -4   63.82    6.00
  -6   8  -4   17.22    4.02
   6  -8   4    8.78    4.22
  -7   8  -4   89.64    7.90
   7  -8   4  106.05    9.81
  -8   8  -4    1.62    3.06
   8  -8   4   -1.12    3.85
   9  -8   4   35.94    7.65
  10  -8   4    1.10    5.06
  11  -8   4   48.95    9.67
 -14  -7   4   17.86    7.75
 -13  -7   4    3.08    5.90
  13   7  -4    2.09    3.21
  12   7  -4   30.07    4.81
 -12  -7   4   29.28    8.53
  11   7  -4    3.80    2.71
 -11  -7   4    1.99    4.44
  10   7  -4   73.88    5.59
 -10  -7   4   55.00    9.62
  -9  -7   4    1.15    3.91
   9   7  -4    1.95    1.90
  -8  -7   4   84.50   10.32
   8   7  -4  108.96    5.36
  -7  -7   4   34.24    6.75
  -6  -7   4   26.21    5.89
  -5  -7   4   89.61    8.93
  -4  -7   4   52.30    6.84
  -3  -7   4  356.13   18.32
  -2  -7   4   71.28    6.80
  -1  -7   4  334.76   16.30
   0   7  -4   19.01    1.88
   0   7  -4   17.82    1.93
  -1   7  -4  311.12   11.77
   1  -7   4  344.18   12.01
   1  -7   4  311.85   11.89
  -1   7  -4  310.95   12.05
  -2   7  -4   61.78    4.42
   2  -7   4   64.35    5.04
   3  -7   4  332.47   14.14
  -3   7  -4  286.36   12.46
   4  -7   4   64.13    6.34
  -4   7  -4   70.20    5.54
   5  -7   4   75.30    7.41
  -5   7  -4   75.81    6.25
   6  -7   4   25.85    5.40
  -6   7  -4   25.20    4.47
  -7   7  -4   33.54    5.16
   7  -7   4   48.82    7.20
  -8   7  -4  100.72    8.65
   8  -7   4   95.81    9.93
   9  -7   4    0.61    4.40
  10  -7   4   64.58    9.71
  11  -7   4    1.87    5.70
 -15  -6   4   14.48    7.27
 -14  -6   4   -1.42    4.96
  14   6  -4    2.65    3.74
 -13  -6   4   12.12    6.55
  13   6  -4   22.97    4.87
  12   6  -4    6.40    3.24
 -12  -6   4    2.78    4.62
 -11  -6   4   28.48    7.59
  11   6  -4   35.98    4.69
  10   6  -4    0.40    2.22
 -10  -6   4   -0.60    3.99
   9   6  -4   96.45    6.03
  -9  -6   4  107.90   11.45
  -8  -6   4   16.50    5.55
   8   6  -4   12.72    2.30
   7   6  -4   33.96    2.60
  -7  -6   4   26.01    5.92
  -6  -6   4   85.26    8.81
  -5  -6   4   45.22    6.42
  -4  -6   4  307.37   16.76
  -3  -6   4   97.41    7.89
  -2  -6   4  136.66    9.02
   0   6  -4  511.19   16.68
   0   6  -4  531.94   16.88
  -1   6  -4   32.04    2.94
   1  -6   4   56.15    3.72
  -1   6  -4   44.96    3.12
  -2   6  -4  129.33    6.37
  -2   6  -4  129.14    6.77
   2  -6   4  141.83    7.39
   3  -6   4   97.02    6.77
  -3   6  -4  104.08    5.90
   4  -6   4  256.83   13.16
  -4   6  -4  281.26   11.98
   5  -6   4   51.37    6.07
  -5   6  -4   49.54    4.89
  -6   6  -4   82.88    6.67
   6  -6   4   70.28    7.60
   7  -6   4   25.75    5.79
  -7   6  -4   22.16    4.32
  -8   6  -4    8.03    3.45
   8  -6   4    5.44    4.29
   9  -6   4  113.68   11.12
  10  -6   4   -1.03    4.84
 -15  -5   4    2.12    5.93
  14   5  -4   14.17    4.92
 -14  -5   4    8.28    5.96
 -13  -5   4    0.71    5.01
  13   5  -4    2.69    3.31
 -12  -5   4   27.24    7.94
  12   5  -4    9.69    3.67
 -11  -5   4    2.79    4.53
  11   5  -4   -0.48    2.50
  10   5  -4   51.77    4.98
 -10  -5   4   39.84    7.91
   9   5  -4   19.96    3.14
  -9  -5   4   18.81    5.85
   8   5  -4   72.75    4.78
  -8  -5   4   60.33    8.42
  -7  -5   4   88.14    9.10
   7   5  -4   76.56    4.33
  -6  -5   4   53.96    7.13
   6   5  -4   58.80    2.97
   6   5  -4   57.14    2.94
  -5  -5   4   45.96    6.15
  -4  -5   4  184.62   11.63
  -3  -5   4  885.52   36.16
  -2  -5   4   32.12    4.24
   0   5  -4   18.50    1.50
   0   5  -4   18.24    1.56
  -1   5  -4  802.10   25.68
  -1   5  -4  798.58   25.35
   1  -5   4  785.70   26.76
   2  -5   4   31.07    3.53
  -2   5  -4   31.29    2.82
   3  -5   4  811.61   29.94
  -3   5  -4  860.37   28.13
   4  -5   4  185.22    8.72
   4  -5   4  198.97   10.51
  -4   5  -4  181.08    8.93
   5  -5   4   32.73    5.11
  -5   5  -4   41.47    4.27
   5  -5   4   36.28    3.95
   6  -5   4   40.20    6.02
  -6   5  -4   52.48    5.18
  -7   5  -4   77.40    6.77
   7  -5   4   72.34    8.03
  -8   5  -4   52.46    6.08
   8  -5   4   63.56    8.31
   9  -5   4   10.82    5.47
 -15  -4   4    4.14    2.88
 -15  -4   4    2.31    6.25
  14   4  -4    2.33    3.71
 -14  -4   4    2.67    5.22
 -14  -4   4    2.47    2.67
  13   4  -4    7.94    3.90
 -13  -4   4   14.35    6.43
 -13  -4   4    6.09    2.88
 -12  -4   4    8.96    5.55
 -12  -4   4    3.66    2.53
  12   4  -4   -0.57    2.85
 -11  -4   4    3.26    4.15
 -11  -4   4    3.95    2.35
  11   4  -4    9.90    3.46
 -10  -4   4   21.15    6.26
 -10  -4   4   33.90    3.37
  10   4  -4   22.62    3.81
   9   4  -4   95.12    6.26
  -9  -4   4   80.82    9.83
  -9  -4   4   91.33    4.97
   8   4  -4   77.85    5.36
  -8  -4   4   87.74    9.38
  -8  -4   4   87.68    4.27
  -7  -4   4   64.50    7.84
   7   4  -4   66.44    4.34
   6   4  -4  273.00    9.85
  -6  -4   4  298.25   16.05
   6   4  -4  253.24    9.74
   5   4  -4  187.10    6.56
  -5  -4   4  180.51   11.77
   5   4  -4  192.68    6.60
  -4  -4   4  914.71   37.49
  -3  -4   4   20.72    3.73
   0  -4   4 1911.64   59.66
   0   4  -4 1891.91   57.47
   0   4  -4 1926.53   57.39
  -1   4  -4   35.96    2.68
   1  -4   4   37.99    3.21
  -1   4  -4   39.96    2.59
  -2   4  -4 1436.75   43.97
   2  -4   4 1374.55   46.34
  -3   4  -4   18.52    2.52
   3  -4   4   22.77    2.58
   3  -4   4   24.07    3.61
   4  -4   4  903.58   31.60
  -4   4  -4  831.64   29.00
   4  -4   4  862.04   28.94
   5  -4   4  187.51   11.02
  -5   4  -4  196.43    9.61
   5  -4   4  210.81    9.74
   6  -4   4  246.12   12.00
  -6   4  -4  299.13   12.74
   6  -4   4  257.05   13.97
   7  -4   4   73.38    7.84
   7  -4   4   65.66    5.89
  -7   4  -4   55.52    5.72
   8  -4   4   71.38    6.80
  -8   4  -4   85.76    7.25
   8  -4   4   81.14    8.81
   9  -4   4   92.65   10.06
 -16  -3   4    2.86    6.73
 -16  -3   4    5.53    3.95
 -15  -3   4    3.24    5.88
 -15  -3   4   -1.13    3.25
  15   3  -4    1.15    4.71
 -14  -3   4    1.72    3.17
 -14  -3   4   -1.04    4.82
  14   3  -4    4.30    4.18
 -13  -3   4    1.89    3.08
 -13  -3   4    4.43    4.83
  13   3  -4    2.59    3.58
 -12  -3   4   14.45    4.05
 -12  -3   4   19.83    6.60
  12   3  -4   15.56    4.50
 -11  -3   4   14.02    3.59
 -11  -3   4   17.77    6.16
  11   3  -4   19.45    4.22
  10   3  -4   19.23    3.78
 -10  -3   4   10.25    4.27
 -10  -3   4   17.60    3.39
  -9  -3   4   37.25    7.11
  -9  -3   4   33.75    3.89
   9   3  -4   25.90    3.84
  -8  -3   4   79.72    9.00
   8   3  -4   89.67    5.90
  -8  -3   4  103.05    5.96
  -7  -3   4  339.34   18.17
  -7  -3   4  329.96   12.63
  -7  -3   4  340.20   12.59
   7   3  -4  288.51   12.33
   6   3  -4  115.72    5.37
  -6  -3   4  102.25    8.54
  -6  -3   4   99.72    4.96
  -6  -3   4   95.45    5.05
   6   3  -4   99.05    5.21
  -5  -3   4  837.08   26.45
  -5  -3   4  806.31   26.40
  -5  -3   4  881.10   34.89
   5   3  -4  799.06   26.04
   5   3  -4  831.08   26.08
   4   3  -4   16.64    1.30
   4   3  -4   21.29    1.41
  -4  -3   4   19.49    3.81
   0   3  -4 1171.86   35.87
   0   3  -4 1199.00   36.03
  -1   3  -4 2146.61   64.51
  -1   3  -4 2106.75   64.26
  -2   3  -4   54.72    3.38
   3  -3   4 1242.86   41.89
  -3   3  -4 1282.87   39.50
   3  -3   4 1200.51   39.27
   4  -3   4   19.02    2.69
  -4   3  -4   23.25    2.88
   4  -3   4   21.01    3.77
   5  -3   4  846.32   30.80
   5  -3   4  802.38   28.13
  -5   3  -4  820.43   28.31
   6  -3   4  108.39    6.96
   6  -3   4  107.86    8.60
  -6   3  -4  112.06    6.92
  -7   3  -4  332.40   14.72
   7  -3   4  319.96   14.60
   7  -3   4  354.87   17.12
   8  -3   4   93.84    7.37
  -8   3  -4   85.51    7.03
   8  -3   4   76.13    8.65
   9  -3   4   34.78    5.32
  10  -3   4   22.85    4.93
 -16  -2   4    3.94    4.19
 -16  -2   4   -1.94    6.12
 -15  -2   4    5.38    6.09
 -15  -2   4    3.37    3.78
  15   2  -4    4.98    5.25
 -14  -2   4   -1.29    4.61
  14   2  -4   -1.86    3.49
 -14  -2   4   -0.07    3.46
 -13  -2   4   16.55    4.65
 -13  -2   4   13.12    6.19
  13   2  -4   10.47    4.25
  12   2  -4    9.98    3.89
 -12  -2   4    4.91    5.08
 -12  -2   4    4.31    3.32
  11   2  -4    0.55    2.59
 -11  -2   4    6.51    4.75
 -11  -2   4    6.76    3.43
 -10  -2   4    8.57    3.37
 -10  -2   4    6.82    4.47
  10   2  -4    2.82    2.58
  -9  -2   4   29.84    6.43
  -9  -2   4   39.80    4.67
   9   2  -4   33.05    4.27
   8   2  -4  156.29    8.52
  -8  -2   4  171.09   12.29
  -8  -2   4  175.08    9.05
  -7  -2   4   61.92    4.92
   7   2  -4   64.89    4.60
  -7  -2   4   61.99    7.19
  -6  -2   4  139.55    9.78
   6   2  -4  129.37    6.44
   6   2  -4  137.22    6.60
  -6  -2   4  138.71    6.92
   5   2  -4   33.06    2.68
   5   2  -4   34.76    2.81
  -5  -2   4   30.69    4.59
  -5  -2   4   30.36    2.92
   4   2  -4 1405.37   43.44
  -4  -2   4 1395.57   45.08
   4   2  -4 1470.78   43.52
  -4  -2   4 1384.02   53.94
   3   2  -4   53.26    2.59
   3   2  -4   61.87    2.67
   0   2  -4  814.65   25.04
   0   2  -4  814.36   25.15
  -1   2  -4    0.70    0.75
   2  -2   4 1392.50   43.43
  -2   2  -4 1416.46   43.46
   3  -2   4   54.68    3.65
  -3   2  -4   58.33    3.83
   4  -2   4 1383.35   43.24
  -4   2  -4 1326.76   43.10
   5  -2   4   31.44    3.46
  -5   2  -4   31.35    3.49
   6  -2   4  125.74    7.40
  -6   2  -4  153.32    7.94
  -7   2  -4   56.79    5.27
   7  -2   4   59.40    6.89
   7  -2   4   74.73    5.81
   8  -2   4  146.33    8.99
   9  -2   4   48.06    5.66
  10  -2   4    4.98    3.49
  11  -2   4    9.31    4.14
  12  -2   4    4.16    3.88
 -16  -1   4   -0.62    4.06
 -16  -1   4   -0.44    6.28
 -15  -1   4   -0.92    5.43
 -15  -1   4    3.97    4.32
  15   1  -4    2.62    4.71
 -14  -1   4   -5.85    4.31
  14   1  -4   -1.99    3.68
 -14  -1   4    1.41    4.05
 -13  -1   4    5.12    4.08
 -13  -1   4   -1.91    4.49
  13   1  -4   12.19    4.57
 -12  -1   4   29.31    5.92
 -12  -1   4   26.83    7.10
  12   1  -4   33.34    5.78
 -11  -1   4   22.20    5.07
  11   1  -4   17.23    4.29
 -11  -1   4    4.51    4.57
 -10  -1   4   36.27    7.13
 -10  -1   4   43.21    5.80
  10   1  -4   38.72    5.13
  -9  -1   4    5.39    2.95
  -9  -1   4    3.59    3.82
   9   1  -4   -1.08    2.07
  -8  -1   4   13.74    3.54
  -8  -1   4   13.27    4.01
   8   1  -4    8.78    2.65
  -7  -1   4  357.30   17.86
  -7  -1   4  338.12   14.33
   7   1  -4  298.48   13.11
  -6  -1   4   55.98    4.75
   6   1  -4   46.84    3.94
  -6  -1   4   58.73    6.27
   5   1  -4  797.43   26.58
  -5  -1   4  816.75   27.91
  -5  -1   4  813.83   33.17
   4   1  -4   35.67    2.81
   4   1  -4   44.64    2.99
  -4  -1   4   39.47    3.28
   3   1  -4 2115.04   63.23
   3   1  -4 2058.41   63.24
   2   1  -4    0.11    0.69
   2   1  -4   -0.56    0.63
   1   1  -4  967.87   29.80
   1   1  -4  984.38   29.88
   0   1  -4  646.23   20.12
   1  -1   4  972.02   30.36
  -1   1  -4  987.13   30.29
  -2   1  -4   -0.41    0.79
   2  -1   4   -0.28    0.82
   3  -1   4 2120.28   63.53
  -3   1  -4 2014.49   63.26
  -4   1  -4   32.61    3.06
   4  -1   4   33.01    3.13
  -5   1  -4  773.85   26.60
   5  -1   4  802.65   26.88
   6  -1   4   55.72    4.73
  -6   1  -4   57.94    4.70
   7  -1   4  302.52   13.59
  -7   1  -4  331.85   13.54
   8  -1   4   11.37    2.91
   9  -1   4   -1.32    2.04
  10  -1   4   29.45    4.94
  11  -1   4   13.65    4.28
  12  -1   4   28.22    5.98
  13  -1   4   11.56    4.88
  14  -1   4    1.42    4.54
 -16   0   4    0.28    4.86
  16   0  -4    2.48    5.68
 -16   0   4   -2.23    6.43
 -15   0   4    1.49    4.95
  15   0  -4    6.71    5.19
 -15   0   4    6.44    6.17
 -14   0   4   11.19    5.09
 -14   0   4    2.87    5.17
  14   0  -4    8.33    4.63
 -13   0   4   -1.43    4.12
  13   0  -4   -0.69    3.60
 -13   0   4    3.96    5.30
  12   0  -4   -0.42    3.31
 -12   0   4   -3.32    3.77
 -12   0   4    4.45    4.63
 -11   0   4    0.59    3.74
 -11   0   4    2.25    3.66
  11   0  -4    2.55    3.16
  10   0  -4   37.65    5.29
 -10   0   4   61.97    8.15
 -10   0   4   51.25    6.53
   9   0  -4    7.02    2.88
  -9   0   4    2.83    3.23
  -9   0   4    2.50    3.11
  -8   0   4  147.85   10.91
   8   0  -4  151.25    8.52
  -8   0   4  147.20    9.29
   7   0  -4   14.68    2.90
  -7   0   4   16.19    4.09
   6   0  -4  496.87   18.66
  -6   0   4  522.12   20.03
  -6   0   4  515.03   23.10
  -5   0   4   27.17    3.56
  -5   0   4   24.79    3.90
   5   0  -4   20.05    2.69
   4   0  -4 1937.52   59.60
  -4   0   4 1918.66   62.09
   3   0  -4 1176.32   35.01
  -3   0   4 1054.15   34.57
   2   0  -4  811.57   25.65
  -2   0   4  811.03   25.54
   1   0  -4  652.16   20.52
  -1   0   4  652.53   20.61
   0   0  -4 9746.39  292.77
   0   0   4 9999.50  293.01
   1   0   4  665.25   20.90
  -1   0  -4  647.77   20.66
  -2   0  -4  798.68   25.46
   2   0   4  814.61   25.69
   3   0   4 1162.45   37.09
  -3   0  -4 1199.46   36.96
   4   0   4 1854.80   57.68
  -4   0  -4 1864.98   57.46
   5   0   4   22.67    2.91
  -5   0  -4   20.97    2.65
  -5   0  -4   20.62    3.74
  -6   0  -4  510.28   23.24
   6   0   4  516.72   19.24
  -6   0  -4  533.61   18.80
  -7   0  -4   13.87    2.71
  -7   0  -4   17.75    4.27
   7   0   4   13.44    2.99
   8   0   4  143.89    8.58
  -8   0  -4  156.71   11.23
   9   0   4    4.32    2.56
  -9   0  -4    3.78    3.83
 -10   0  -4   44.83    7.57
  10   0   4   38.59    5.41
  11   0   4    0.86    2.66
 -11   0  -4    6.31    4.93
  12   0   4    0.84    3.29
  13   0   4    2.53    3.92
  14   0   4    4.33    4.86
  15   0   4    5.25    5.26
 -16   1   4    2.86    5.36
 -16   1   4   -2.48    6.40
 -15   1   4    5.15    5.52
 -15   1   4    0.52    5.56
  14  -1  -4    8.68    5.17
 -14   1   4    2.49    4.72
 -14   1   4    1.69    5.16
  13  -1  -4    5.35    4.58
 -13   1   4   14.77    6.40
 -13   1   4    5.72    4.89
 -12   1   4   26.27    7.18
  12  -1  -4    8.22    4.24
 -12   1   4   40.82    7.24
 -11   1   4   16.51    5.42
 -11   1   4   23.91    6.30
  11  -1  -4   17.20    4.64
  10  -1  -4   28.81    5.09
 -10   1   4   48.43    7.42
   9  -1  -4    1.88    2.66
  -9   1   4    7.19    3.90
   8  -1  -4    8.52    2.86
  -8   1   4   10.68    3.95
  -7   1   4  320.99   13.23
  -7   1   4  309.67   16.34
   7  -1  -4  320.79   13.82
  -6   1   4   46.53    5.42
   6  -1  -4   60.84    4.80
  -6   1   4   56.85    4.42
  -5   1   4  824.93   26.97
   5  -1  -4  780.07   27.16
  -4   1   4   36.55    3.14
   4  -1  -4   35.48    3.22
  -3   1   4 2076.01   62.15
   3  -1  -4 1974.22   62.18
   2  -1  -4   -0.18    0.82
  -2   1   4   -0.11    0.83
  -1   1   4  987.88   30.46
   1  -1  -4  965.27   30.24
   0   1   4  655.66   20.96
   0  -1  -4  666.37   20.75
  -1  -1  -4  964.24   29.75
   1   1   4  971.39   30.02
   2   1   4   -0.05    0.84
   3   1   4 2035.29   62.16
   4   1   4   29.55    2.73
   5   1   4  776.13   25.87
  -5  -1  -4  766.17   31.54
   6   1   4   54.30    4.39
  -6  -1  -4   53.15    5.96
   7   1   4  294.83   12.74
  -7  -1  -4  303.68   16.31
  -8  -1  -4   13.34    4.47
   8   1   4   11.26    2.91
  -9  -1  -4    0.18    3.62
   9   1   4    3.42    2.39
  10   1   4   50.13    5.71
 -10  -1  -4   31.19    6.64
  11   1   4   16.67    4.25
 -11  -1  -4   16.65    6.03
  12   1   4   25.85    5.41
 -12  -1  -4   16.88    6.51
  13   1   4    8.12    4.45
  14   1   4    2.24    4.29
  15   1   4    5.43    4.54
  16   1   4   -3.20    5.21
 -16   2   4    7.57    6.51
 -15   2   4    0.92    6.15
 -15   2   4    1.49    5.33
 -14   2   4   -1.85    4.34
 -14   2   4   -1.66    4.88
  13  -2  -4   13.47    5.19
 -13   2   4   12.07    5.81
 -13   2   4   14.02    6.19
  12  -2  -4    0.01    3.45
 -12   2   4    3.73    4.48
  11  -2  -4    2.05    3.25
 -11   2   4    0.79    4.08
 -10   2   4    3.87    3.91
  10  -2  -4    7.00    3.65
   9  -2  -4   49.41    5.55
  -9   2   4   36.26    6.06
  -8   2   4  159.59   10.92
   8  -2  -4  157.51    9.29
  -7   2   4   66.22    5.53
   7  -2  -4   72.73    5.94
  -7   2   4   70.44    6.79
  -6   2   4  134.81    8.60
   6  -2  -4  124.77    7.28
  -6   2   4  132.69    7.26
  -5   2   4   28.93    3.30
   5  -2  -4   33.81    3.50
   4  -2  -4 1337.63   44.48
  -4   2   4 1461.35   44.63
   3  -2  -4   56.86    3.80
  -3   2   4   53.52    3.76
   2  -2  -4 1408.42   44.15
  -2   2   4 1442.71   44.36
   1  -2  -4    0.80    0.89
  -1   2   4   -1.08    0.72
   0   2   4  807.48   25.45
   1   2   4    0.58    0.78
   1   2   4   -0.55    0.64
   2   2   4 1411.22   42.83
   2   2   4 1386.55   42.64
   3   2   4   59.17    3.29
   3   2   4   53.32    3.12
  -4  -2  -4 1424.26   52.04
   4   2   4 1334.75   42.80
   4   2   4 1370.77   42.76
   5   2   4   27.11    2.81
  -5  -2  -4   38.27    4.72
  -6  -2  -4  139.10    9.53
   6   2   4  131.68    6.80
  -7  -2  -4   65.30    7.20
   7   2   4   70.48    5.07
  -8  -2  -4  169.85   11.76
   8   2   4  156.03    8.64
  -9  -2  -4   27.67    5.88
   9   2   4   34.95    4.43
  10   2   4    2.63    2.72
 -10  -2  -4    9.35    4.62
  11   2   4    3.52    3.07
 -11  -2  -4    2.36    4.36
  12   2   4    1.11    3.41
 -12  -2  -4   -4.65    4.03
  13   2   4   17.66    5.05
 -13  -2  -4    8.35    5.85
  14   2   4    3.03    4.21
  15   2   4    6.97    4.86
 -16  -2  -4    7.51    4.94
 -16   3   4   -5.75    5.59
 -15   3   4   13.87    7.04
 -14   3   4   10.07    5.97
 -13   3   4   -3.18    3.96
 -12   3   4   17.37    5.89
  11  -3  -4   11.24    4.48
 -11   3   4   16.14    5.48
  10  -3  -4   14.02    4.41
 -10   3   4   14.98    5.23
  -9   3   4   33.43    5.73
   9  -3  -4   20.01    4.29
   8  -3  -4   83.98    6.93
  -8   3   4   74.56    7.45
   7  -3  -4  313.81   14.16
  -7   3   4  303.35   14.05
   7  -3  -4  337.32   16.81
  -7   3   4  332.06   16.17
   6  -3  -4   98.68    6.70
   6  -3  -4   97.93    8.26
  -6   3   4  102.23    7.30
  -6   3   4  111.46    6.85
   5  -3  -4  814.83   31.37
  -5   3   4  877.30   29.25
   5  -3  -4  842.55   29.11
   4  -3  -4   18.67    2.64
  -4   3   4   18.35    2.76
   3  -3  -4 1214.65   39.31
  -3   3   4 1260.44   39.66
  -2   3   4   53.81    3.63
   2  -3  -4   57.12    3.52
  -1   3   4 2011.30   61.47
   0   3   4 1225.82   37.17
   0   3   4 1191.77   37.35
   1   3   4 2143.34   64.84
   1   3   4 2152.55   64.63
   2   3   4   59.55    2.91
   2   3   4   59.25    3.02
   3   3   4 1232.58   38.46
   3   3   4 1274.42   38.66
  -4  -3  -4   18.67    3.53
   4   3   4   25.44    2.21
   4   3   4   24.77    2.28
   5   3   4  819.49   27.45
  -5  -3  -4  854.63   34.60
   5   3   4  858.48   27.45
   6   3   4  107.34    5.75
   6   3   4   94.52    5.58
  -6  -3  -4  116.18    8.53
   7   3   4  322.79   12.95
  -7  -3  -4  302.12   17.03
  -8  -3  -4   82.20    8.71
   8   3   4   88.57    6.14
  -9  -3  -4   44.35    7.09
   9   3   4   17.25    3.49
  10   3   4   13.66    3.12
 -10  -3  -4   16.53    5.21
 -11  -3  -4   22.37    6.43
  11   3   4   13.35    3.95
  12   3   4   15.12    4.40
 -12  -3  -4    9.11    5.85
  13   3   4    3.73    3.79
 -13  -3  -4    2.00    5.00
  14   3   4    4.27    4.26
 -14  -3  -4    4.06    5.50
 -15  -3  -4    0.22    3.72
  15   3   4   -2.07    4.13
 -16  -3  -4    4.71    4.24
 -15   4   4    7.70    7.13
 -14   4   4    9.28    6.62
 -10   4   4   18.60    5.36
   9  -4  -4  108.20    8.40
  -9   4   4   85.46    8.40
   8  -4  -4   76.80    8.82
   8  -4  -4   78.57    6.98
  -8   4   4   95.29    7.91
   7  -4  -4   63.77    7.59
   7  -4  -4   69.67    6.20
  -7   4   4   61.91    5.98
  -7   4   4   59.40    6.15
   6  -4  -4  252.60   12.02
  -6   4   4  256.20   12.25
   6  -4  -4  287.18   14.59
   5  -4  -4  190.62   11.12
   5  -4  -4  183.49    9.28
  -5   4   4  196.97    9.69
   4  -4  -4  925.57   33.05
  -4   4   4  941.86   30.93
   4  -4  -4  863.26   30.26
  -3   4   4   22.07    2.82
   3  -4  -4   15.98    3.26
   3  -4  -4   22.05    2.61
   2  -4  -4 1440.08   46.16
  -2   4   4 1370.62   43.88
   2  -4  -4 1361.80   43.22
  -1   4   4   31.17    2.72
   1  -4  -4   37.35    3.40
   0   4   4 1916.83   59.23
   0   4   4 2019.11   59.59
   0  -4  -4 1921.10   61.78
   1   4   4   32.67    2.14
  -1  -4  -4   31.38    2.47
   1   4   4   37.67    2.36
   2   4   4 1482.41   43.82
   2   4   4 1395.10   43.54
   3   4   4   19.09    1.71
   3   4   4   20.20    1.63
   4   4   4  877.60   28.78
   4   4   4  952.01   28.80
  -4  -4  -4  917.39   36.54
   5   4   4  176.62    7.38
   5   4   4  181.69    7.51
  -5  -4  -4  173.29   10.88
   6   4   4  276.04   10.83
  -6  -4  -4  265.79   15.12
   6   4   4  276.14   10.96
  -6  -4  -4  276.59   10.80
  -7  -4  -4   65.50    7.57
  -7  -4  -4   62.57    4.64
   7   4   4   63.26    4.58
  -8  -4  -4   71.40    8.45
   8   4   4   74.07    5.48
   9   4   4  108.94    6.92
  -9  -4  -4   80.62    9.40
 -10  -4  -4   24.87    6.44
  10   4   4   16.38    3.83
  11   4   4   10.81    3.50
 -11  -4  -4    4.89    4.91
 -12  -4  -4   -0.85    4.19
  12   4   4    5.78    3.53
  13   4   4   11.17    4.19
 -13  -4  -4   10.67    6.07
 -13  -4  -4    3.59    3.23
  14   4   4   -0.11    3.68
 -14  -4  -4    7.16    5.88
 -14  -4  -4    7.08    3.66
 -15  -4  -4    0.91    3.24
 -15  -4  -4   10.10    7.61
 -15   5   4   -3.24    7.20
   9  -5  -4   18.68    6.23
   8  -5  -4   82.56    9.17
  -8   5   4   69.78    6.98
  -7   5   4   74.09    6.68
   7  -5  -4   86.38    8.81
   6  -5  -4   57.16    5.30
  -6   5   4   64.34    5.83
   6  -5  -4   58.80    6.87
   5  -5  -4   38.80    4.15
  -5   5   4   25.87    3.88
   5  -5  -4   33.13    5.20
   4  -5  -4  174.70   10.23
  -4   5   4  179.61    9.17
   4  -5  -4  192.94    8.90
   3  -5  -4  836.25   30.07
   3  -5  -4  807.73   27.41
  -3   5   4  848.09   28.36
  -2   5   4   34.64    3.32
   2  -5  -4   36.72    4.02
  -1   5   4  801.63   26.29
   1  -5  -4  796.12   27.52
   0   5   4   21.67    2.09
   0   5   4   20.13    2.08
   0  -5  -4   24.63    2.51
  -1  -5  -4  792.70   25.41
   1   5   4  757.75   24.63
   1   5   4  784.31   24.42
   2   5   4   33.21    2.11
   2   5   4   38.45    2.28
   3   5   4  822.00   25.46
   3   5   4  811.41   25.30
   4   5   4  180.98    6.89
  -4  -5  -4  182.70   10.78
   4   5   4  186.86    7.02
   5   5   4   38.21    2.84
  -5  -5  -4   40.89    5.54
   5   5   4   39.21    2.85
   6   5   4   49.22    3.58
  -6  -5  -4   57.71    6.74
  -7  -5  -4   95.25    9.02
   7   5   4   77.66    5.10
  -8  -5  -4   62.05    8.16
  -8  -5  -4   71.01    4.22
   8   5   4   81.56    5.45
   9   5   4   15.31    3.22
  -9  -5  -4   20.95    2.61
  -9  -5  -4   26.52    6.30
  10   5   4   46.89    5.11
 -10  -5  -4   40.60    3.67
 -10  -5  -4   35.21    7.13
 -11  -5  -4   -0.43    4.07
  11   5   4   -0.67    2.41
 -11  -5  -4    2.11    2.18
 -12  -5  -4   10.36    5.81
 -12  -5  -4    8.94    2.71
  12   5   4   11.97    4.08
  13   5   4    4.41    3.50
 -13  -5  -4    3.79    2.51
 -13  -5  -4    3.33    5.48
  14   5   4    8.01    4.61
 -14  -5  -4    7.32    6.96
 -15  -5  -4    2.23    6.47
   9  -6  -4  109.34   11.15
   8  -6  -4    8.02    4.74
  -8   6   4   11.09    3.76
   7  -6  -4   15.03    5.08
  -7   6   4   26.13    4.62
  -6   6   4   79.09    6.79
   6  -6  -4   80.89    8.15
  -5   6   4   36.54    4.65
   5  -6  -4   66.21    6.77
   4  -6  -4  273.65   13.88
  -4   6   4  299.69   12.96
  -3   6   4  100.82    6.35
   3  -6  -4  109.03    7.27
   2  -6  -4  132.56    7.62
  -2   6   4  139.60    7.10
   1  -6  -4   51.97    4.29
  -1   6   4   51.94    3.84
  -1   6   4   58.42    3.83
   0   6   4  523.91   17.55
   0  -6  -4  531.89   18.37
   0   6   4  511.68   17.82
  -1  -6  -4   52.65    2.95
   1   6   4   54.07    3.08
   1   6   4   51.06    3.16
   2   6   4  136.49    5.15
   2   6   4  121.34    5.19
   3   6   4  106.17    4.29
   3   6   4  109.48    4.43
  -3  -6  -4   93.63    7.15
  -4  -6  -4  295.97   14.46
   4   6   4  258.50    9.09
   4   6   4  255.88    9.18
  -5  -6  -4   47.87    6.06
   5   6   4   58.89    3.38
   5   6   4   55.01    3.24
  -6  -6  -4   90.40    8.48
   6   6   4   83.56    4.69
   7   6   4   25.55    3.03
  -7  -6  -4   32.05    6.10
  -8  -6  -4   20.78    5.46
   8   6   4   13.90    2.83
  -9  -6  -4  100.43   10.67
   9   6   4  104.52    6.83
  10   6   4    0.86    2.21
 -10  -6  -4    6.12    4.89
 -11  -6  -4   29.44    7.61
  11   6   4   34.68    4.91
 -12  -6  -4    3.01    4.99
  12   6   4    7.23    3.46
  13   6   4    8.94    4.30
 -13  -6  -4   21.22    7.40
 -14  -6  -4   -4.82    4.83
  14   6   4   -0.03    3.68
 -15  -6  -4    1.92    6.62
  10  -7  -4   79.35   10.57
   9  -7  -4    3.79    4.99
   8  -7  -4  112.17   10.76
  -8   7   4   83.07    8.07
   7  -7  -4   37.01    6.71
  -7   7   4   31.55    5.23
  -6   7   4   21.04    4.33
   6  -7  -4   36.49    6.11
  -5   7   4   73.46    6.31
   5  -7  -4   60.58    6.94
  -4   7   4   49.10    5.10
   4  -7  -4   62.26    6.52
   3  -7  -4  330.00   15.02
  -3   7   4  332.14   14.09
   2  -7  -4   64.94    5.46
  -2   7   4   62.85    4.90
  -1   7   4  328.38   12.67
   1  -7  -4  306.62   12.87
   0   7   4   16.98    2.20
   0   7   4   16.50    2.36
   0  -7  -4   21.75    2.45
   1   7   4  302.02   11.13
   2   7   4   68.35    3.44
   2   7   4   65.22    3.56
  -3  -7  -4  319.24   15.27
   3   7   4  299.74   10.50
   3   7   4  306.46   10.35
   4   7   4   63.68    3.20
   4   7   4   64.87    3.32
  -4  -7  -4   56.47    6.22
   5   7   4   76.78    3.91
  -5  -7  -4   89.41    8.01
   5   7   4   76.33    3.99
   6   7   4   27.58    2.64
  -6  -7  -4   21.63    5.38
  -7  -7  -4   35.35    6.49
   7   7   4   32.51    3.27
  -8  -7  -4  102.94   10.46
   8   7   4  107.95    6.43
  -9  -7  -4   -2.96    3.55
   9   7   4    1.16    2.15
  10   7   4   59.78    5.54
 -10  -7  -4   60.57    9.29
  11   7   4    4.32    2.95
 -11  -7  -4    2.59    4.49
  12   7   4   38.88    5.59
 -12  -7  -4   30.23    8.05
 -13  -7  -4    0.58    5.23
  13   7   4    1.80    3.10
 -14  -7  -4    3.98    6.64
  10  -8  -4   -4.63    4.83
   9  -8  -4   50.31    8.72
   8  -8  -4    3.16    4.54
  -8   8   4    2.12    3.10
   7  -8  -4   76.66    8.81
  -7   8   4   79.69    7.67
   6  -8  -4   14.36    4.94
  -6   8   4   23.46    4.69
  -5   8   4   63.18    6.28
   5  -8  -4   70.46    7.41
   4  -8  -4   83.70    7.50
  -4   8   4   71.50    6.25
  -3   8   4   90.47    6.48
   3  -8  -4   89.61    7.10
  -2   8   4  155.39    8.39
   2  -8  -4  166.93    8.98
   1  -8  -4    9.80    2.59
  -1   8   4   13.18    2.63
   0   8   4  174.85    7.86
   0  -8  -4  156.42    6.97
   1   8   4   11.29    2.10
   2   8   4  173.63    7.19
  -3  -8  -4   83.55    7.30
   3   8   4   93.36    4.23
   3   8   4   88.09    4.31
   4   8   4   85.28    4.11
   4   8   4   84.58    3.93
  -4  -8  -4   77.70    7.51
  -5  -8  -4   61.08    7.20
   5   8   4   64.62    3.63
   6   8   4   12.28    1.99
  -6  -8  -4    6.57    3.86
   7   8   4  102.03    5.66
  -7  -8  -4  107.80   10.27
   8   8   4    1.97    1.98
  -8  -8  -4   -0.16    3.48
  -9  -8  -4   55.44    8.77
   9   8   4   43.37    4.49
 -10  -8  -4   -2.60    3.77
  10   8   4    1.92    2.37
  11   8   4   42.13    5.26
 -11  -8  -4   43.42    8.94
  12   8   4    3.36    3.25
 -12  -8  -4   -5.35    4.47
 -13  -8  -4   33.15    9.11
 -14  -8  -4   12.60    8.16
  11  -9  -4   -3.07    5.42
  10  -9  -4   68.96   10.44
   9  -9  -4    2.64    5.02
   8  -9  -4   48.86    8.33
  -8   9   4   55.28    7.43
  -7   9   4    1.24    3.01
   7  -9  -4    2.44    4.33
   6  -9  -4  100.03    9.50
  -6   9   4   86.88    7.97
  -5   9   4   16.24    4.10
   5  -9  -4   13.97    4.63
  -4   9   4   91.85    7.28
   4  -9  -4  100.66    8.21
  -3   9   4   34.71    4.50
   3  -9  -4   34.05    4.71
  -2   9   4   38.39    4.38
   2  -9  -4   37.67    4.41
   1  -9  -4    3.37    2.01
  -1   9   4    1.88    1.92
   0   9   4    4.13    1.96
   1   9   4    1.93    1.62
   2   9   4   34.79    3.03
   3   9   4   34.09    2.78
   4   9   4   89.61    4.48
  -4  -9  -4   87.75    8.10
   5   9   4   23.14    2.32
  -5  -9  -4   19.52    5.05
   6   9   4   88.91    4.78
  -6  -9  -4   90.13    9.21
  -7  -9  -4    3.97    4.14
   7   9   4    0.55    1.76
  -8  -9  -4   41.10    7.70
   8   9   4   50.00    4.31
   9   9   4    5.84    2.65
  -9  -9  -4    9.12    5.37
 -10  -9  -4   53.98    9.40
  10   9   4   63.02    5.58
 -11  -9  -4    5.30    5.48
  11   9   4    1.41    2.69
  12   9   4   26.37    4.87
 -12  -9  -4   20.68    7.66
 -13  -9  -4    5.74    6.14
  12 -10  -4   -5.59    5.97
  11 -10  -4   24.53    8.04
  10 -10  -4    4.02    5.39
   9 -10  -4   70.93   10.00
  -8  10   4    0.53    3.27
   8 -10  -4    0.10    4.65
  -7  10   4   60.40    7.54
   7 -10  -4   69.71    8.96
  -6  10   4    0.61    3.00
   6 -10  -4    4.01    4.06
   5 -10  -4   43.78    6.53
  -5  10   4   37.64    5.64
  -4  10   4   28.68    4.74
   4 -10  -4   25.41    5.05
   3 -10  -4   16.36    3.97
  -3  10   4   14.68    3.50
   2 -10  -4    6.87    2.67
  -2  10   4    6.89    2.90
   1 -10  -4   32.51    3.20
  -1  10   4   26.81    3.90
   0  10   4   44.27    4.21
   1  10   4   32.73    3.46
   2  10   4    6.74    2.01
   3  10   4   18.90    2.41
   4  10   4   24.45    2.53
   5  10   4   36.32    2.94
  -6 -10  -4    8.70    4.60
   6  10   4    2.85    1.66
   7  10   4   76.30    4.83
  -7 -10  -4   67.18    8.88
  -8 -10  -4   -1.06    3.80
   8  10   4   -0.75    2.10
   9  10   4   56.60    4.90
  -9 -10  -4   47.51    8.77
 -10 -10  -4   -3.04    4.62
  10  10   4    1.76    2.50
  11  10   4   28.42    4.54
 -11 -10  -4   18.87    7.58
 -12 -10  -4    4.34    5.99
 -13 -10  -4    7.76    7.47
  12 -11  -4   10.66    8.33
  11 -11  -4    1.59    6.52
  10 -11  -4   24.12    7.70
   9 -11  -4    9.78    5.86
   8 -11  -4   38.51    7.97
  -8  11   4   37.32    6.76
  -7  11   4   -0.17    3.53
   7 -11  -4    1.31    4.07
   6 -11  -4   25.96    6.06
  -6  11   4   29.70    5.71
  -5  11   4    0.26    3.02
   5 -11  -4   -0.41    3.21
  -4  11   4    6.50    3.45
   4 -11  -4    3.90    3.29
   3 -11  -4   15.91    3.82
  -3  11   4   16.66    4.04
  -2  11   4    1.38    2.49
   2 -11  -4    1.07    2.11
  -1  11   4   18.56    3.65
   0  11   4    5.78    2.49
   1  11   4   10.22    2.62
   2  11   4    4.96    2.04
   3  11   4   21.64    2.87
   4  11   4    8.80    2.06
   5  11   4   -0.50    1.54
   6  11   4   27.47    2.95
   7  11   4    0.23    1.77
   8  11   4   39.22    4.06
   9  11   4    5.17    2.69
  -9 -11  -4   -0.62    4.28
  10  11   4   23.88    4.09
 -10 -11  -4   39.50    9.04
 -11 -11  -4    9.86    6.79
 -12 -11  -4    7.85    7.13
  11 -12  -4   17.98    7.94
  10 -12  -4   -3.56    4.87
   9 -12  -4   24.33    7.47
   8 -12  -4    5.38    4.99
  -8  12   4    3.76    4.39
  -7  12   4   33.36    6.45
   7 -12  -4   26.85    6.50
  -6  12   4    6.97    3.96
   6 -12  -4    4.14    4.34
   5 -12  -4   17.13    4.60
  -5  12   4   11.04    4.17
   4 -12  -4    2.63    3.13
  -4  12   4    4.22    3.27
   3 -12  -4   10.95    3.44
  -3  12   4   17.35    4.31
   2 -12  -4    8.38    2.47
  -2  12   4    3.82    2.93
  -1  12   4   26.78    4.35
   0  12   4    1.11    2.25
   1  12   4   26.75    3.82
   2  12   4    2.14    2.26
   3  12   4   12.63    2.75
   4  12   4    1.87    1.99
   5  12   4   15.26    2.63
   6  12   4    4.32    2.09
   7  12   4   24.99    3.20
   8  12   4    2.34    2.32
   9  12   4   18.28    3.48
  10  12   4    4.45    3.11
  10 -13  -4    6.16    6.52
   9 -13  -4    8.24    6.18
  -8  13   4   13.10    5.94
   8 -13  -4   22.43    6.47
   7 -13  -4   -2.26    3.99
  -7  13   4    2.39    3.96
  -6  13   4   15.29    5.14
   6 -13  -4   16.73    5.02
  -5  13   4    0.62    3.53
   5 -13  -4    5.91    3.94
  -4  13   4    6.90    3.75
   4 -13  -4    9.25    3.72
  -3  13   4    1.53    2.94
   3 -13  -4    1.51    2.46
  -2  13   4   14.64    4.03
  -1  13   4    6.79    3.06
   0  13   4    8.19    3.01
   1  13   4    6.17    2.92
   2  13   4    9.27    2.91
   3  13   4    1.25    2.13
   4  13   4    5.73    2.48
   5  13   4    2.13    2.13
   6  13   4   16.12    2.95
   7  13   4    2.30    2.18
   8  13   4   12.68    3.11
   9  13   4    8.22    3.16
   8 -14  -4    6.12    5.07
  -7  14   4    5.53    5.10
   7 -14  -4   13.47    5.56
   6 -14  -4   -1.28    3.65
  -6  14   4   -1.43    3.86
   5 -14  -4    9.54    4.05
  -5  14   4   14.35    4.84
  -4  14   4    0.34    3.09
   4 -14  -4   -3.03    2.52
  -3  14   4    6.59    3.73
  -2  14   4    3.06    3.04
  -1  14   4    1.18    2.81
   0  14   4   10.15    3.42
   1  14   4    1.78    2.61
   2  14   4    1.26    2.49
   3  14   4    5.14    2.71
   4  14   4    4.44    2.44
   5  14   4    8.22    2.85
   6  14   4   -0.80    2.27
   7  14   4   15.58    3.16
   6 -15  -4    8.37    4.38
   5 -15  -4    0.42    3.16
  -3  15   4   -1.11    3.42
  -2  15   4    2.71    3.51
  -1  15   4    1.00    3.08
   0  15   4   -1.99    2.78
   1  15   4    0.36    2.89
   2  15   4   -0.62    2.60
   3  15   4    0.87    2.90
   4  15   4    7.39    3.12
   4  15  -5   10.20    2.85
   3  15  -5    5.93    2.75
   2  15  -5    4.50    2.92
   1  15  -5    7.80    3.23
   0  15  -5   11.81    3.71
  -1  15  -5    5.99    3.50
  -2  15  -5    9.37    3.86
   6 -15   5    1.11    3.12
   4  14  -5   14.87    2.51
   3  14  -5    7.39    2.41
   2  14  -5   10.18    2.81
   1  14  -5   26.27    3.82
   0  14  -5   14.96    3.62
  -1  14  -5   21.24    4.17
  -2  14  -5   10.35    3.64
  -3  14  -5    4.86    3.36
  -4  14  -5    5.87    3.87
  -5  14  -5    4.09    3.97
   5 -14   5    7.41    3.18
  -6  14  -5    1.18    4.22
   6 -14   5    5.59    3.85
   7 -14   5   -3.42    3.28
   8 -14   5    6.15    4.64
   3  13  -5   33.35    3.07
   2  13  -5   22.02    3.06
   1  13  -5   42.60    4.23
   0  13  -5   32.52    4.14
  -1  13  -5   43.33    4.94
  -2  13  -5   14.91    3.87
  -3  13  -5   34.21    5.26
  -4  13  -5    7.56    3.65
   4 -13   5   14.83    3.17
   5 -13   5   11.99    3.78
  -5  13  -5   12.19    4.51
   6 -13   5    0.96    3.34
  -6  13  -5    5.33    3.91
   7 -13   5    5.57    4.13
  -7  13  -5    0.63    3.84
   8 -13   5    1.11    4.14
  -8  13  -5    4.86    4.69
  -9  13  -5    2.06    4.78
   9 -13   5   10.47    5.74
  10 -13   5    4.66    5.98
 -11 -12   5    0.77    6.25
 -10 -12   5    4.94    5.72
  -9 -12   5   -0.16    5.55
  -8 -12   5    7.73    5.87
   3  12  -5   30.98    2.45
   2  12  -5  100.80    5.39
   1  12  -5   37.82    3.75
   0  12  -5   74.02    5.39
  -1  12  -5   33.39    4.20
  -2  12  -5   81.62    6.61
  -3  12  -5   27.74    4.53
   3 -12   5   21.71    3.00
  -4  12  -5   36.54    5.39
   4 -12   5   42.59    4.89
   5 -12   5   39.04    5.66
  -5  12  -5   41.84    6.02
   6 -12   5    7.21    4.17
  -6  12  -5   12.86    4.48
   7 -12   5   16.04    5.38
  -7  12  -5    7.00    3.89
   8 -12   5    4.85    4.93
  -8  12  -5    3.64    4.18
  -9  12  -5   -0.13    4.12
   9 -12   5    1.41    5.08
  10 -12   5   -2.05    5.21
  11 -12   5    4.38    6.63
 -12 -11   5    6.01    7.11
  11  11  -5   -2.99    2.41
 -11 -11   5    6.94    5.97
  10  11  -5    1.96    2.24
 -10 -11   5    5.09    5.63
  -9 -11   5    2.48    5.40
  -8 -11   5   28.94    7.85
  -7 -11   5   11.17    5.94
  -6 -11   5   21.44    6.69
  -5 -11   5   34.86    7.35
   2  11  -5   73.32    3.97
   1  11  -5   95.74    5.28
   0  11  -5   38.40    3.81
  -1  11  -5   85.93    5.92
  -2  11  -5   60.99    5.38
   3 -11   5   53.52    4.77
  -3  11  -5   49.74    5.37
  -4  11  -5   73.29    6.82
   4 -11   5   77.80    6.66
  -5  11  -5   33.73    5.29
   5 -11   5   30.91    5.31
   6 -11   5   14.06    4.80
  -6  11  -5   30.73    5.59
   7 -11   5    4.28    4.17
  -7  11  -5    8.59    4.03
   8 -11   5   14.38    5.60
  -8  11  -5   16.27    5.09
  -9  11  -5   -2.28    3.89
   9 -11   5    7.56    5.54
  10 -11   5    5.70    5.67
  11 -11   5    2.66    6.23
  12 -11   5    8.98    7.64
 -13 -10   5    2.72    6.70
 -12 -10   5    5.47    6.26
 -11 -10   5    7.86    6.15
  11  10  -5    3.14    2.86
  10  10  -5    2.99    2.23
 -10 -10   5    2.91    5.13
  -9 -10   5   14.45    6.19
   9  10  -5    8.02    2.16
  -8 -10   5   23.16    7.24
  -7 -10   5   26.15    6.73
  -6 -10   5   70.48    9.61
  -5 -10   5   38.01    7.26
  -4 -10   5   40.01    7.10
  -3 -10   5   68.93    8.31
   2  10  -5   88.74    3.85
   1  10  -5   99.18    4.94
   0  10  -5   28.47    2.98
  -1  10  -5   85.64    5.60
   2 -10   5   74.64    4.84
  -2  10  -5   96.62    6.18
  -3  10  -5   71.62    6.02
   3 -10   5   77.45    5.96
  -4  10  -5   27.30    4.36
   4 -10   5   33.78    4.87
   5 -10   5   38.68    5.92
  -5  10  -5   34.03    5.11
  -6  10  -5   57.46    6.57
   6 -10   5   48.69    7.04
   7 -10   5   26.88    6.29
  -7  10  -5   23.36    5.28
  -8  10  -5   10.50    4.59
   8 -10   5   13.79    5.57
  -9  10  -5    0.74    3.58
   9 -10   5    4.66    5.28
  10 -10   5    2.00    5.30
  11 -10   5   -2.87    5.57
  12 -10   5    6.31    6.81
  13 -10   5   -0.79    6.83
 -13  -9   5    9.06    6.42
 -12  -9   5    8.69    5.99
  12   9  -5   -0.27    2.95
 -11  -9   5   -2.14    4.79
  11   9  -5    1.22    2.66
 -10  -9   5   17.40    6.56
  10   9  -5   14.26    3.14
   9   9  -5   29.43    3.10
  -9  -9   5   39.67    8.43
  -8  -9   5   28.04    7.34
  -7  -9   5  113.08   11.92
  -6  -9   5   28.87    6.80
  -5  -9   5   54.25    7.98
  -4  -9   5  142.94   11.65
  -3  -9   5  124.62   10.26
  -2  -9   5  139.12   10.53
   1   9  -5  120.08    5.25
  -1  -9   5  141.94    9.98
   0   9  -5  154.09    6.85
  -1   9  -5  111.56    6.06
   2  -9   5  134.09    7.19
  -2   9  -5  151.05    7.75
  -3   9  -5  127.09    7.45
   3  -9   5  124.30    7.76
   4  -9   5  123.04    8.69
  -4   9  -5  126.73    7.95
  -5   9  -5   49.10    5.51
   5  -9   5   41.19    6.04
   6  -9   5   29.98    5.91
  -6   9  -5   19.49    4.35
   7  -9   5  107.32   10.07
  -7   9  -5   88.94    8.29
  -8   9  -5   33.65    6.10
   8  -9   5   39.95    7.53
  -9   9  -5   26.55    6.00
   9  -9   5   46.48    8.31
  10  -9   5    4.40    5.67
  11  -9   5    5.62    6.39
  12  -9   5    3.59    6.60
 -14  -8   5    2.31    5.55
 -13  -8   5    8.57    6.70
  13   8  -5   -2.23    3.15
 -12  -8   5    8.08    6.19
  12   8  -5    1.64    3.12
 -11  -8   5   30.53    8.10
  11   8  -5   25.81    4.05
 -10  -8   5   19.96    6.96
  10   8  -5   31.84    3.87
  -9  -8   5   21.31    6.55
   9   8  -5   21.96    2.84
   8   8  -5   69.86    3.94
  -8  -8   5   69.29    9.91
  -7  -8   5   48.28    8.13
  -6  -8   5   22.33    5.58
  -5  -8   5  143.36   11.56
  -4  -8   5  140.17   11.11
  -3  -8   5  244.28   14.84
  -2  -8   5  135.89    9.99
   1   8  -5  279.97    9.45
  -1  -8   5  267.81   14.81
   1   8  -5  277.05    9.35
   0  -8   5  155.52    9.94
   0   8  -5  156.15    6.55
   1  -8   5  257.09    9.73
  -1   8  -5  258.01   10.38
   1  -8   5  265.08    9.73
  -2   8  -5  145.33    7.49
   2  -8   5  154.85    7.85
   3  -8   5  234.68   11.55
  -3   8  -5  233.28   10.77
  -4   8  -5  112.37    7.30
   4  -8   5  124.91    8.51
   5  -8   5  133.87    9.65
  -5   8  -5  134.78    8.51
   6  -8   5   35.39    6.04
  -6   8  -5   25.98    4.57
  -7   8  -5   43.54    5.93
   7  -8   5   44.33    7.06
   8  -8   5   58.63    8.35
  -8   8  -5   62.83    7.27
  -9   8  -5   26.29    5.53
   9  -8   5   32.18    7.65
  10  -8   5   14.76    6.58
  11  -8   5   19.69    7.44
 -14  -7   5    9.68    6.68
  13   7  -5    2.19    3.26
 -13  -7   5    2.54    5.53
 -12  -7   5   14.48    6.65
  12   7  -5   15.05    3.93
  11   7  -5    5.78    2.91
 -11  -7   5    9.77    5.90
  10   7  -5   27.80    3.83
 -10  -7   5   28.82    7.61
   9   7  -5   80.03    5.38
  -9  -7   5  108.32   11.71
   8   7  -5   42.29    3.29
  -8  -7   5   52.61    8.52
  -7  -7   5   56.77    8.32
  -6  -7   5   66.00    8.35
  -5  -7   5   77.83    8.58
  -4  -7   5  276.80   16.15
  -3  -7   5  362.90   18.75
  -2  -7   5  217.86   12.67
  -1  -7   5  158.63   10.00
   0   7  -5  199.01    7.47
   0  -7   5  172.17   10.36
   0   7  -5  183.05    7.15
   1  -7   5  170.38    7.38
   1  -7   5  178.06    7.43
  -1   7  -5  190.30    7.95
  -1   7  -5  147.87    7.13
   2  -7   5  209.19    9.94
  -2   7  -5  220.50    9.33
  -3   7  -5  353.76   14.23
   3  -7   5  362.67   15.54
   4  -7   5  252.98   12.93
  -4   7  -5  251.99   11.57
  -5   7  -5   91.43    6.77
   5  -7   5  101.95    8.36
   6  -7   5   57.02    7.18
  -6   7  -5   59.05    5.90
   7  -7   5   61.05    7.87
  -7   7  -5   73.94    6.92
   8  -7   5   34.21    6.84
  -8   7  -5   40.84    5.94
   9  -7   5   87.68   10.24
  10  -7   5   25.47    7.25
  11  -7   5    8.19    6.11
 -15  -6   5    7.26    7.01
 -14  -6   5    9.39    6.40
  13   6  -5    0.88    3.14
 -13  -6   5    2.45    5.53
  12   6  -5    8.77    3.27
 -12  -6   5   21.02    6.65
  11   6  -5   16.58    3.76
 -11  -6   5   22.89    7.41
 -10  -6   5   73.08   10.43
  10   6  -5   71.89    5.71
   9   6  -5   24.11    3.27
  -9  -6   5   34.41    7.73
   8   6  -5   29.43    3.07
  -8  -6   5   32.51    6.81
  -7  -6   5   39.29    7.10
   7   6  -5   64.09    3.55
  -6  -6   5  102.65    9.86
  -5  -6   5   41.27    6.44
  -4  -6   5  361.15   18.83
  -3  -6   5  130.05    9.35
  -2  -6   5  206.72   11.90
  -1  -6   5  210.30   11.53
   0   6  -5  367.17   12.49
   0   6  -5  368.45   12.29
  -1   6  -5  196.49    8.02
  -1   6  -5  223.76    8.65
   1  -6   5  197.12    8.59
  -2   6  -5  212.40    9.63
  -2   6  -5  234.57    9.40
   2  -6   5  226.19   10.31
  -3   6  -5  110.58    6.28
   3  -6   5  124.00    7.53
   4  -6   5  336.79   15.80
  -4   6  -5  359.01   14.39
  -5   6  -5   30.27    4.08
   5  -6   5   38.75    5.53
  -6   6  -5   95.45    7.02
   6  -6   5   88.11    8.29
   7  -6   5   49.29    7.03
  -7   6  -5   66.45    6.32
   8  -6   5   27.33    6.39
  -8   6  -5   28.08    5.01
   9  -6   5   39.58    7.77
  10  -6   5   58.68    9.48
 -15  -5   5    1.21    6.36
 -14  -5   5   10.28    6.40
  14   5  -5   12.16    4.86
  13   5  -5   19.34    4.79
 -13  -5   5    5.72    5.98
  12   5  -5   36.69    5.40
 -12  -5   5   50.36    9.67
 -11  -5   5   38.00    8.40
  11   5  -5   38.72    5.00
  10   5  -5   37.99    4.47
 -10  -5   5   30.02    7.37
   9   5  -5   42.68    4.24
  -9  -5   5   50.35    8.55
  -8  -5   5  127.37   11.95
   8   5  -5  140.84    7.01
   7   5  -5   80.75    4.61
  -7  -5   5   95.53    9.55
   6   5  -5   29.49    2.24
  -6  -5   5   31.24    5.84
   6   5  -5   35.53    2.30
  -5  -5   5  201.07   12.92
  -4  -5   5  634.77   28.27
  -3  -5   5  222.66   12.66
  -2  -5   5   74.14    6.24
   0   5  -5   13.32    1.49
   0   5  -5   10.92    1.29
   0  -5   5   12.55    1.41
  -1   5  -5  342.57   12.56
  -1   5  -5  341.00   12.23
   1  -5   5  376.86   13.45
  -2   5  -5   68.54    4.23
   2  -5   5   68.51    4.97
  -3   5  -5  245.37   10.04
   3  -5   5  214.84   10.96
  -4   5  -5  569.63   20.81
   4  -5   5  570.10   22.77
   4  -5   5  575.99   20.37
   5  -5   5  194.93   11.38
  -5   5  -5  211.70   10.08
   5  -5   5  198.10    9.70
  -6   5  -5   33.17    4.32
   6  -5   5   30.09    5.54
   7  -5   5   90.12    8.85
  -7   5  -5   86.40    7.04
   8  -5   5  150.46   11.33
  -8   5  -5  141.89    9.59
   9  -5   5   42.93    7.80
 -15  -4   5    8.56    6.75
 -14  -4   5    9.94    3.08
 -14  -4   5   14.05    6.14
  14   4  -5   10.17    4.70
 -13  -4   5   14.55    3.23
  13   4  -5    6.17    3.58
 -13  -4   5   23.41    7.36
 -12  -4   5   44.51    9.17
  12   4  -5   47.36    6.11
 -12  -4   5   45.74    4.37
 -11  -4   5   75.67    5.15
  11   4  -5   80.44    6.87
 -11  -4   5   67.73   10.09
 -10  -4   5   40.08    3.63
 -10  -4   5   39.25    7.81
  10   4  -5   46.67    4.96
  -9  -4   5  137.24    6.28
  -9  -4   5  125.91   12.03
   9   4  -5  139.80    7.86
   8   4  -5  130.72    7.00
  -8  -4   5  136.64   11.27
   7   4  -5  245.52   10.24
  -7  -4   5  290.48   16.50
   6   4  -5  356.39   12.68
  -6  -4   5  341.15   18.94
   6   4  -5  377.44   12.79
  -5  -4   5  561.85   26.74
   5   4  -5  597.55   18.71
   5   4  -5  598.23   18.70
  -4  -4   5  561.15   25.19
  -3  -4   5  546.71   23.92
   0  -4   5   38.40    2.57
   0   4  -5   43.20    2.36
   0   4  -5   31.72    2.05
  -1   4  -5   95.84    4.46
  -1   4  -5  101.42    4.77
   1  -4   5   93.76    5.23
  -2   4  -5  229.73    9.20
   2  -4   5  242.73   10.50
   3  -4   5  531.32   18.51
  -3   4  -5  533.68   18.74
   3  -4   5  535.10   20.47
   4  -4   5  570.98   22.77
  -4   4  -5  576.61   20.90
   4  -4   5  604.79   20.88
   5  -4   5  587.46   23.64
   5  -4   5  593.35   21.44
  -5   4  -5  570.82   21.44
   6  -4   5  345.38   16.89
  -6   4  -5  354.87   15.17
   6  -4   5  360.99   15.03
  -7   4  -5  281.08   13.20
   7  -4   5  275.21   15.01
   7  -4   5  256.23   12.68
   8  -4   5  119.24   10.64
   8  -4   5  137.17    8.88
  -8   4  -5  128.27    8.66
   9  -4   5  134.62   11.68
 -16  -3   5   11.65    7.70
 -16  -3   5    2.12    3.62
 -15  -3   5    2.53    5.42
 -15  -3   5    5.98    3.87
  15   3  -5    8.18    5.50
 -14  -3   5   12.87    3.97
  14   3  -5    7.29    4.15
 -14  -3   5   12.53    6.90
  13   3  -5   22.82    5.37
 -13  -3   5   41.67    9.12
 -13  -3   5   35.99    5.02
  12   3  -5   21.80    4.92
 -12  -3   5   30.15    7.35
 -12  -3   5   21.94    4.22
 -11  -3   5   67.92    9.86
 -11  -3   5   60.47    5.65
  11   3  -5   62.00    6.39
  10   3  -5   70.83    6.27
 -10  -3   5   70.86    9.48
 -10  -3   5   76.46    5.83
  -9  -3   5  121.24   11.43
  -9  -3   5  121.78    6.99
   9   3  -5  111.85    7.13
  -8  -3   5  227.36   15.13
  -8  -3   5  237.63   10.30
   8   3  -5  233.83   10.55
  -7  -3   5  358.74   13.59
  -7  -3   5  330.19   18.82
  -7  -3   5  355.11   13.48
   7   3  -5  356.25   13.57
  -6  -3   5  122.03    5.82
  -6  -3   5  139.10   10.04
  -6  -3   5  121.32    5.91
   6   3  -5  120.79    5.93
   6   3  -5  137.18    6.21
  -5  -3   5  223.84   13.36
  -5  -3   5  224.04    8.46
   5   3  -5  244.59    8.78
   5   3  -5  240.12    8.75
   4   3  -5  551.93   17.26
  -4  -3   5  536.52   24.06
   4   3  -5  542.17   17.24
  -3  -3   5  260.86   13.26
   0   3  -5   32.01    2.05
   0   3  -5   35.40    2.01
  -1   3  -5  561.92   18.00
  -1   3  -5  528.39   17.63
  -2   3  -5  542.38   18.29
   2  -3   5  548.12   19.85
   3  -3   5  264.90   11.78
  -3   3  -5  262.47   10.40
   3  -3   5  259.56   10.32
  -4   3  -5  524.14   19.39
   4  -3   5  567.27   19.53
   4  -3   5  547.15   21.39
  -5   3  -5  226.43   10.29
   5  -3   5  211.22   11.67
   5  -3   5  228.50   10.23
   6  -3   5  113.61    8.65
  -6   3  -5  118.68    7.15
   6  -3   5  113.94    7.04
  -7   3  -5  346.15   15.26
   7  -3   5  347.22   15.27
   7  -3   5  361.15   17.68
   8  -3   5  224.91   14.38
   8  -3   5  259.62   12.65
   9  -3   5  132.62    9.21
  10  -3   5   64.34    7.06
 -16  -2   5    3.53    4.13
 -16  -2   5    6.44    7.03
 -15  -2   5    6.14    4.18
  15   2  -5   14.74    5.94
 -15  -2   5   14.64    7.47
 -14  -2   5   13.30    4.52
 -14  -2   5   11.77    6.38
  14   2  -5   12.45    5.32
 -13  -2   5   17.36    4.59
  13   2  -5   20.27    5.30
 -13  -2   5   18.54    6.74
  12   2  -5   96.87    8.48
 -12  -2   5   96.03   11.80
 -12  -2   5  104.45    8.33
 -11  -2   5   71.44    9.92
 -11  -2   5   67.10    6.59
  11   2  -5   81.02    7.26
 -10  -2   5   80.43    6.69
  10   2  -5   79.83    6.73
 -10  -2   5   67.43    9.06
  -9  -2   5  145.23    8.61
   9   2  -5  156.04    8.67
  -9  -2   5  149.08   12.10
  -8  -2   5  158.55   11.85
   8   2  -5  155.96    8.35
  -8  -2   5  149.01    8.40
  -7  -2   5  206.83    9.76
  -7  -2   5  191.56   12.97
   7   2  -5  221.93    9.65
  -6  -2   5  214.01    9.69
   6   2  -5  224.92    9.41
   6   2  -5  233.93    9.54
  -6  -2   5  226.88   13.37
   5   2  -5   77.62    4.25
   5   2  -5   73.52    4.25
  -5  -2   5   72.89    4.53
  -5  -2   5   71.65    6.87
  -4  -2   5  214.02   12.26
  -4  -2   5  233.79    9.11
   4   2  -5  237.58    8.67
   4   2  -5  242.85    8.70
   3   2  -5  548.31   17.47
  -3  -2   5  552.35   18.25
   3   2  -5  545.25   17.43
   2   2  -5 1658.15   49.30
   2   2  -5 1610.78   49.30
   1   2  -5 2558.01   77.66
   1   2  -5 2631.91   77.70
   0   2  -5 1651.57   50.34
   0   2  -5 1683.19   50.50
  -1   2  -5 2511.47   75.70
  -2   2  -5 1629.03   50.20
   2  -2   5 1631.03   50.27
   3  -2   5  540.12   19.13
  -3   2  -5  582.28   19.22
   4  -2   5  232.75   10.08
  -4   2  -5  247.89   10.15
  -5   2  -5   69.43    4.89
   5  -2   5   74.22    5.08
  -6   2  -5  222.47   10.52
   6  -2   5  234.87   10.77
   7  -2   5  206.24   12.41
  -7   2  -5  214.52   10.57
   7  -2   5  207.13   10.50
   8  -2   5  144.06    8.89
   9  -2   5  150.45    9.68
  10  -2   5   74.91    7.43
  11  -2   5   51.62    6.71
  12  -2   5  102.66    9.68
 -16  -1   5   10.19    7.32
 -16  -1   5   11.64    5.34
 -15  -1   5    2.71    5.73
 -15  -1   5    1.56    4.38
  15   1  -5   -0.13    4.41
 -14  -1   5   28.24    7.93
 -14  -1   5   31.66    6.35
  14   1  -5   35.67    6.65
  13   1  -5   40.78    6.86
 -13  -1   5   40.60    8.83
 -13  -1   5   39.53    6.51
 -12  -1   5   37.58    8.07
  12   1  -5   29.17    5.55
 -12  -1   5   25.33    5.50
 -11  -1   5   93.86   10.92
 -11  -1   5  106.00    8.76
  11   1  -5   98.83    8.26
  10   1  -5   94.62    7.64
 -10  -1   5  104.56    8.29
 -10  -1   5   92.19   10.16
   9   1  -5  119.83    7.90
  -9  -1   5   98.73   10.09
  -9  -1   5  124.09    8.27
   8   1  -5  243.23   11.78
  -8  -1   5  294.06   16.33
  -8  -1   5  254.44   12.56
   7   1  -5  153.97    8.21
  -7  -1   5  180.54    9.23
  -7  -1   5  162.48   11.26
   6   1  -5  193.23    8.87
  -6  -1   5  210.93   12.23
  -6  -1   5  192.58    9.51
  -5  -1   5  364.42   17.65
  -5  -1   5  381.60   14.46
   5   1  -5  354.12   13.50
   4   1  -5   97.46    4.90
  -4  -1   5   97.21    5.42
   4   1  -5   99.69    4.95
   3   1  -5  506.16   17.30
   3   1  -5  548.06   17.38
   2   1  -5 2552.85   76.72
   2   1  -5 2545.69   76.68
   1   1  -5  579.11   18.02
   1   1  -5  564.03   18.13
   0   1  -5  360.35   11.81
   1  -1   5  561.43   18.08
  -1   1  -5  554.12   17.92
   2  -1   5 2497.37   76.75
  -2   1  -5 2563.67   76.65
  -3   1  -5  514.99   17.56
  -4   1  -5   83.90    4.85
  -5   1  -5  377.70   14.09
   5  -1   5  343.85   14.00
   6  -1   5  206.12    9.67
  -6   1  -5  193.61    9.35
  -7   1  -5  192.46    9.40
   7  -1   5  173.14    9.36
   8  -1   5  259.09   12.59
   9  -1   5  119.18    8.25
  10  -1   5  100.82    8.15
  11  -1   5   91.84    8.34
  12  -1   5   43.09    6.80
  13  -1   5   40.63    7.03
  16   0  -5    3.70    6.07
 -16   0   5    2.11    6.91
 -16   0   5    7.57    5.68
  15   0  -5   12.86    5.68
 -15   0   5   11.41    6.62
 -15   0   5   22.41    6.51
 -14   0   5   18.88    5.69
  14   0  -5    7.78    4.72
 -14   0   5   18.98    7.19
  13   0  -5   25.55    5.63
 -13   0   5   29.23    6.50
 -13   0   5   40.13    8.68
 -12   0   5   74.63    8.68
 -12   0   5   93.90   10.95
  12   0  -5   82.36    8.38
  11   0  -5   38.12    5.85
 -11   0   5   41.62    6.55
 -11   0   5   30.87    7.01
 -10   0   5   21.20    5.60
  10   0  -5   34.18    5.01
 -10   0   5   29.73    5.66
  -9   0   5  160.23   10.33
   9   0  -5  158.43    9.56
  -9   0   5  175.17   12.39
  -8   0   5  167.36   11.76
  -8   0   5  152.38    9.84
   8   0  -5  172.47    9.27
  -7   0   5  169.98    9.75
   7   0  -5  179.76    9.10
  -7   0   5  174.72   11.40
   6   0  -5  368.60   14.23
  -6   0   5  329.01   17.17
  -6   0   5  358.96   15.14
  -5   0   5   12.11    2.83
   5   0  -5   10.80    2.29
  -5   0   5    7.97    2.72
  -4   0   5   41.11    3.80
   4   0  -5   37.80    3.14
  -3   0   5   31.96    2.53
   3   0  -5   36.26    2.80
   2   0  -5 1711.89   52.55
  -2   0   5 1730.27   52.51
  -1   0   5  366.17   12.10
   1   0  -5  352.46   11.92
   0   0  -5    0.87    0.57
   0   0   5    0.19    0.63
  -1   0  -5  338.47   11.53
   1   0   5  349.91   11.82
  -2   0  -5 1629.23   51.29
   2   0   5 1733.35   51.65
  -3   0  -5   35.86    2.71
   3   0   5   29.28    2.72
   4   0   5   37.28    3.25
  -4   0  -5   29.98    2.82
   5   0   5   13.74    2.52
  -5   0  -5    7.99    1.95
  -6   0  -5  356.06   13.90
   8   0   5  166.18    9.23
   9   0   5  162.51    9.69
  10   0   5   30.34    5.07
  11   0   5   43.56    6.07
  12   0   5   66.10    7.63
  13   0   5   18.18    5.33
  14   0   5   12.58    5.48
  15   0   5   17.50    6.19
 -16   1   5   11.00    6.01
 -16   1   5    9.13    7.73
 -15   1   5    2.21    5.87
 -15   1   5    4.72    5.41
  14  -1  -5   31.37    6.82
 -14   1   5   31.22    7.46
 -14   1   5   32.56    8.14
 -13   1   5   43.06    7.86
 -13   1   5   45.30    8.89
  13  -1  -5   33.13    6.64
  12  -1  -5   34.26    6.22
 -12   1   5   34.14    7.50
 -12   1   5   31.30    6.74
 -11   1   5   91.34    9.28
 -11   1   5   97.38   10.57
  11  -1  -5   79.95    7.89
 -10   1   5   87.97    9.66
  10  -1  -5  113.40    8.59
 -10   1   5  109.67    9.52
  -9   1   5  125.26    9.42
  -9   1   5  127.08   10.46
   9  -1  -5  122.44    8.30
  -8   1   5  253.92   13.69
   8  -1  -5  271.74   12.79
  -8   1   5  265.29   15.29
  -7   1   5  162.07   10.71
  -7   1   5  152.53    9.64
   7  -1  -5  184.63    9.23
  -6   1   5  214.75   11.07
   6  -1  -5  219.81   10.07
  -6   1   5  206.63   11.91
  -6   1   5  217.82    9.68
  -5   1   5  342.15   13.08
  -5   1   5  326.46   14.42
   5  -1  -5  355.32   13.52
  -5   1   5  327.54   15.83
   4  -1  -5   93.65    5.25
  -4   1   5   88.18    5.06
  -4   1   5   95.44    6.07
  -3   1   5  528.97   17.91
   3  -1  -5  519.45   17.92
  -2   1   5 2620.81   78.47
   2  -1  -5 2553.65   78.33
   1  -1  -5  560.18   17.97
  -1   1   5  549.91   18.15
   0  -1  -5  342.61   11.46
   0   1   5  343.49   11.74
  -1  -1  -5  556.05   17.78
   1   1   5  556.51   18.09
  -2  -1  -5 2562.32   77.62
   2   1   5 2591.33   78.01
  -3  -1  -5  473.83   16.13
   3   1   5  497.54   16.62
   4   1   5   89.69    4.93
   5   1   5  382.08   13.86
  -5  -1  -5  331.20   16.84
   6   1   5  201.64    9.50
  -6  -1  -5  221.37   12.46
   7   1   5  168.83    8.66
  -7  -1  -5  155.78   11.00
  -8  -1  -5  249.73   15.16
   9   1   5  100.71    7.43
  -9  -1  -5  119.45   10.68
 -10  -1  -5  108.85   10.65
  10   1   5   83.89    7.39
  11   1   5   89.09    8.17
 -11  -1  -5  107.54   11.30
  12   1   5   36.01    6.13
  13   1   5   26.25    5.73
  14   1   5   33.36    6.90
  15   1   5    1.69    4.69
  16   1   5    6.23    5.97
 -16   2   5    1.50    5.88
 -15   2   5   10.57    6.82
 -15   2   5    1.85    5.13
 -14   2   5   10.17    5.90
 -14   2   5   19.10    7.14
 -13   2   5   27.27    7.21
 -13   2   5   24.27    6.83
  13  -2  -5   35.21    6.76
 -12   2   5  106.68   11.28
  12  -2  -5   77.54    8.58
 -12   2   5   95.62   10.50
 -11   2   5   75.03    9.11
 -11   2   5   66.21    8.80
  11  -2  -5   66.17    7.34
  10  -2  -5   79.37    7.61
 -10   2   5   82.92    8.90
   9  -2  -5  181.10   10.37
  -9   2   5  149.11   11.53
  -8   2   5  156.05   11.04
   8  -2  -5  169.62    9.64
   7  -2  -5  205.62   10.57
  -7   2   5  213.10   10.52
  -7   2   5  229.23   12.67
  -6   2   5  233.39   10.78
  -6   2   5  216.00   12.22
   6  -2  -5  266.92   11.36
  -5   2   5   63.27    4.86
   5  -2  -5   80.00    5.24
   4  -2  -5  250.72   10.12
  -4   2   5  216.44    9.74
  -3   2   5  555.58   19.44
   3  -2  -5  574.19   19.45
  -2   2   5 1615.92   50.44
   2  -2  -5 1636.89   50.24
   1  -2  -5 2590.23   78.97
  -1   2   5 2645.47   79.35
   0  -2  -5 1700.23   51.77
   0   2   5 1711.93   52.18
   1   2   5 2625.30   79.23
   2   2   5 1607.44   49.31
   3   2   5  550.00   18.34
  -4  -2  -5  236.85   12.33
   4   2   5  245.69    9.63
   5   2   5   77.50    4.70
  -5  -2  -5   69.20    6.52
  -6  -2  -5  226.37   13.06
   6   2   5  232.51   10.08
   7   2   5  211.95   10.17
  -7  -2  -5  237.62   13.77
  -8  -2  -5  129.26   10.72
   8   2   5  154.99    8.42
   9   2   5  163.26    9.24
  -9  -2  -5  144.91   11.87
 -10  -2  -5   77.10    9.49
  11   2   5   77.54    7.31
 -11  -2  -5   66.28    9.41
 -12  -2  -5   84.17   11.06
  12   2   5   90.57    8.42
  13   2   5   24.46    5.71
  14   2   5    2.32    4.24
  15   2   5   12.66    5.61
 -16   3   5    2.40    6.29
 -15   3   5    4.61    6.58
 -14   3   5   11.89    6.48
 -13   3   5   32.23    7.52
 -13   3   5   29.12    7.58
 -12   3   5   39.01    8.05
 -12   3   5   35.60    7.23
 -11   3   5   61.43    8.31
  11  -3  -5   68.59    7.63
 -10   3   5   73.28    8.59
  10  -3  -5   91.52    8.09
  -9   3   5  131.41   10.15
   9  -3  -5  130.72    8.92
   8  -3  -5  246.44   12.34
  -8   3   5  227.75   13.65
  -7   3   5  363.15   17.87
  -7   3   5  384.56   16.00
   7  -3  -5  374.65   16.03
   7  -3  -5  362.34   18.18
  -6   3   5  124.87    7.48
   6  -3  -5  117.48    7.41
  -6   3   5  127.34    8.12
   6  -3  -5  114.28    8.87
  -5   3   5  224.05   10.30
   5  -3  -5  219.13   11.88
   5  -3  -5  216.22   10.10
   4  -3  -5  525.62   18.95
  -4   3   5  522.43   19.06
  -3   3   5  265.80   10.88
   3  -3  -5  270.88   10.72
  -2   3   5  539.20   18.77
   2  -3  -5  551.15   18.43
  -1   3   5  508.77   17.61
   1  -3  -5  531.63   17.24
   0   3   5   38.57    2.69
   1   3   5  539.75   17.37
   1   3   5  518.74   17.05
   2   3   5  525.55   17.20
   2   3   5  520.93   16.96
   3   3   5  267.14    9.47
   3   3   5  254.36    9.55
   4   3   5  546.11   17.98
  -4  -3  -5  508.43   22.78
   4   3   5  540.12   18.13
   5   3   5  210.16    8.97
   5   3   5  214.66    8.91
  -5  -3  -5  222.63   12.34
  -6  -3  -5  115.35    8.83
   6   3   5  113.71    6.22
   6   3   5  114.35    6.36
  -7  -3  -5  340.44   18.37
   7   3   5  354.03   14.13
  -8  -3  -5  234.28   14.96
   8   3   5  255.47   11.54
  -9  -3  -5  101.74   10.18
   9   3   5  106.83    7.30
  10   3   5   67.17    6.40
 -10  -3  -5   70.09    9.15
 -11  -3  -5   77.70   10.03
  12   3   5   28.66    5.52
 -12  -3  -5   34.68    8.20
 -13  -3  -5   35.29    8.71
  13   3   5   33.40    6.19
  14   3   5   12.08    5.08
  15   3   5    9.90    5.42
 -15  -3  -5    2.80    3.98
 -16  -3  -5    3.17    3.98
 -15   4   5   13.99    7.59
 -14   4   5   14.01    7.31
 -13   4   5   19.62    7.32
   9  -4  -5  146.64    9.85
  -9   4   5  137.78   10.39
   8  -4  -5  138.11   11.35
   8  -4  -5  141.59    9.11
  -8   4   5  129.78    9.55
   7  -4  -5  252.37   12.38
  -7   4   5  255.16   12.61
  -7   4   5  250.34   13.34
   7  -4  -5  255.16   14.53
   6  -4  -5  362.26   15.27
   6  -4  -5  369.27   17.64
  -6   4   5  355.88   15.49
   5  -4  -5  554.63   21.21
   5  -4  -5  572.81   23.66
  -5   4   5  609.98   21.81
   4  -4  -5  599.60   21.23
  -4   4   5  587.01   21.55
   4  -4  -5  601.02   23.43
  -3   4   5  521.05   18.92
   3  -4  -5  512.61   20.36
   3  -4  -5  536.37   18.53
  -2   4   5  232.89    9.72
   2  -4  -5  238.30    9.30
   2  -4  -5  231.75   10.64
  -1   4   5   89.20    4.87
   1  -4  -5  101.54    5.76
   0   4   5   39.74    2.79
   0   4   5   42.96    2.97
   0  -4  -5   32.71    3.10
   1   4   5  101.61    4.60
   1   4   5   97.02    4.29
  -1  -4  -5   89.24    4.77
   2   4   5  227.65    8.46
   2   4   5  233.08    8.28
   3   4   5  524.99   17.34
   3   4   5  525.66   17.16
   4   4   5  581.07   19.22
  -4  -4  -5  587.31   24.75
   4   4   5  566.56   18.98
   5   4   5  587.29   19.91
  -5  -4  -5  594.65   25.81
   5   4   5  575.81   19.67
   6   4   5  357.12   13.56
  -6  -4  -5  346.89   18.06
  -7  -4  -5  253.44   14.99
   7   4   5  241.75   10.70
   8   4   5  125.67    7.39
  -8  -4  -5  121.29   10.47
   9   4   5  123.16    7.86
  -9  -4  -5  148.56   11.73
 -10  -4  -5   47.51    8.08
  10   4   5   32.01    4.73
 -11  -4  -5   59.97    9.50
  11   4   5   78.54    7.14
  12   4   5   37.40    5.84
 -12  -4  -5   54.41    9.67
 -13  -4  -5   15.04    6.69
  13   4   5   14.89    4.58
  14   4   5   12.16    4.76
 -14  -4  -5    5.70    5.96
 -14  -4  -5    9.52    3.81
 -15  -4  -5    8.57    4.04
 -15   5   5    0.36    6.74
 -14   5   5   -1.73    6.54
   8  -5  -5  144.99   11.76
   7  -5  -5   89.89    9.07
  -7   5   5  101.86    7.87
   6  -5  -5   31.22    4.33
   6  -5  -5   34.03    5.86
  -6   5   5   34.34    4.63
   5  -5  -5  188.13    9.57
   5  -5  -5  204.81   11.67
  -5   5   5  197.74   10.12
   4  -5  -5  597.27   23.97
  -4   5   5  600.31   22.25
   4  -5  -5  616.83   21.67
   3  -5  -5  259.51   10.33
  -3   5   5  225.05   10.60
   3  -5  -5  259.00   12.23
  -2   5   5   77.52    4.87
   2  -5  -5   71.76    5.56
  -1   5   5  389.31   13.70
   1  -5  -5  341.59   14.30
   0   5   5    7.10    1.62
   0   5   5   12.61    1.82
   0  -5  -5   12.41    2.17
   1   5   5  346.17   12.46
  -1  -5  -5  371.64   12.98
   1   5   5  353.96   12.25
   2   5   5   63.21    3.31
   2   5   5   64.65    3.46
  -3  -5  -5  214.38   11.49
   3   5   5  223.84    8.15
   3   5   5  231.14    8.42
   4   5   5  600.76   19.37
   4   5   5  599.05   19.57
  -4  -5  -5  567.87   25.33
   5   5   5  191.44    8.15
  -5  -5  -5  202.01   12.15
   5   5   5  208.14    8.15
   6   5   5   34.27    3.26
  -6  -5  -5   33.12    2.55
  -6  -5  -5   30.45    5.45
  -7  -5  -5   79.80    4.56
   7   5   5   94.25    5.59
  -7  -5  -5   76.18    8.36
   8   5   5  128.33    7.51
  -8  -5  -5  159.46   11.92
  -9  -5  -5   46.29    7.65
   9   5   5   50.17    4.96
  10   5   5   31.50    4.58
 -10  -5  -5   48.55    8.32
  11   5   5   20.59    4.43
 -11  -5  -5   34.76    7.72
 -11  -5  -5   32.48    3.76
 -12  -5  -5   37.07    4.14
  12   5   5   33.88    5.25
 -12  -5  -5   44.31    9.04
  13   5   5    8.07    4.19
 -13  -5  -5    9.95    6.08
 -13  -5  -5    6.79    2.84
 -14  -5  -5    4.65    2.72
  14   5   5    4.44    4.10
 -14  -5  -5    9.92    6.86
   9  -6  -5   11.35    5.52
   8  -6  -5   21.78    6.02
  -8   6   5   19.27    4.66
   7  -6  -5   68.76    8.23
  -7   6   5   58.29    6.25
   6  -6  -5   95.66    8.83
  -6   6   5   89.94    7.20
   5  -6  -5   38.91    5.71
  -5   6   5   36.86    4.66
   4  -6  -5  352.29   16.33
  -4   6   5  352.38   14.91
   3  -6  -5  121.57    7.89
  -3   6   5  116.95    6.94
  -2   6   5  221.25    9.90
   2  -6  -5  220.51   10.68
   1  -6  -5  190.10    8.97
  -1   6   5  186.86    8.42
   0   6   5  342.03   12.70
   0  -6  -5  327.30   13.03
   0   6   5  357.98   12.50
   1   6   5  202.74    7.87
  -1  -6  -5  189.63    7.71
   1   6   5  184.66    7.49
   2   6   5  230.59    8.61
   2   6   5  224.13    8.34
   3   6   5  116.83    5.23
  -3  -6  -5  118.81    7.97
   3   6   5  125.00    5.14
   4   6   5  355.13   12.53
  -4  -6  -5  358.11   17.47
   4   6   5  364.03   12.38
   5   6   5   39.74    3.03
  -5  -6  -5   36.38    5.37
   5   6   5   33.53    2.77
  -6  -6  -5  111.79    9.12
   6   6   5   90.07    5.19
   7   6   5   60.95    4.59
  -7  -6  -5   64.85    7.89
  -8  -6  -5   32.28    6.60
   8   6   5   23.52    3.40
   9   6   5   21.11    3.61
  -9  -6  -5   23.48    6.14
  10   6   5   69.51    6.14
 -10  -6  -5   72.76    9.76
 -11  -6  -5   21.38    6.60
  11   6   5   17.08    4.12
  12   6   5    7.36    3.65
 -12  -6  -5   16.84    6.77
 -13  -6  -5    4.18    5.86
  13   6   5    4.74    3.62
 -14  -6  -5   -3.26    5.27
  14   6   5    0.47    3.98
  10  -7  -5   17.86    6.65
   9  -7  -5  100.30   11.01
   8  -7  -5   37.21    7.46
  -8   7   5   36.78    6.21
   7  -7  -5   70.03    8.24
  -7   7   5   56.19    6.54
  -6   7   5   60.61    6.32
   6  -7  -5   66.12    7.69
  -5   7   5   79.54    6.74
   5  -7  -5  101.70    8.64
  -4   7   5  239.32   11.81
   4  -7  -5  245.36   13.02
  -3   7   5  337.84   14.59
   3  -7  -5  362.33   15.89
  -2   7   5  216.46   10.10
   2  -7  -5  219.46   10.76
   1  -7  -5  181.99    8.88
  -1   7   5  182.38    8.53
   0  -7  -5  163.26    7.67
   0   7   5  182.32    7.96
   1   7   5  166.70    7.44
  -1  -7  -5  178.23    6.95
   1   7   5  176.42    7.30
   2   7   5  218.27    8.60
   2   7   5  222.96    8.38
   3   7   5  354.67   12.30
   3   7   5  349.08   12.01
  -3  -7  -5  334.41   16.41
   4   7   5  255.01    9.39
  -4  -7  -5  243.18   13.71
   4   7   5  249.73    9.15
  -5  -7  -5   76.09    7.68
   5   7   5   83.00    4.46
  -6  -7  -5   55.63    7.11
   6   7   5   62.29    4.17
  -7  -7  -5   65.22    8.10
   7   7   5   67.77    4.70
   8   7   5   39.10    4.06
  -8  -7  -5   38.33    7.08
  -9  -7  -5   72.49    9.48
   9   7   5   76.18    5.92
  10   7   5   20.37    3.93
 -10  -7  -5   19.43    6.37
  11   7   5    9.93    3.52
 -11  -7  -5    3.53    4.93
  12   7   5   11.28    3.87
 -12  -7  -5    8.46    5.89
  13   7   5    3.97    3.16
 -13  -7  -5    5.30    6.03
 -14  -7  -5   -1.81    5.89
  10  -8  -5   30.57    8.50
   9  -8  -5   26.91    7.43
   8  -8  -5   77.12    9.64
  -8   8   5   59.04    7.22
   7  -8  -5   44.63    7.43
  -7   8   5   38.24    5.91
   6  -8  -5   26.69    5.72
  -6   8   5   25.52    4.68
  -5   8   5  136.66    9.09
   5  -8  -5  144.88   10.38
   4  -8  -5  148.84    9.85
  -4   8   5  136.34    8.65
  -3   8   5  234.56   11.30
   3  -8  -5  219.42   11.87
   2  -8  -5  147.80    8.61
  -2   8   5  147.10    8.14
   1  -8  -5  243.76   10.88
  -1   8   5  245.00   10.86
   0  -8  -5  150.75    7.23
   0   8   5  177.40    8.01
   1   8   5  264.26   10.58
   2   8   5  149.58    6.71
   3   8   5  232.35    8.96
  -3  -8  -5  221.94   12.46
   4   8   5  118.79    5.48
  -4  -8  -5  109.32    8.81
   5   8   5  133.01    6.06
  -5  -8  -5  130.78   10.10
  -6  -8  -5   24.58    5.50
   6   8   5   28.13    2.86
   7   8   5   37.63    3.66
  -7  -8  -5   50.70    7.49
   8   8   5   60.10    5.00
  -8  -8  -5   71.39    9.03
  -9  -8  -5   20.45    6.29
   9   8   5   37.18    4.23
  10   8   5   20.29    3.92
 -10  -8  -5   22.50    6.55
  11   8   5   21.50    4.28
 -11  -8  -5   14.09    6.29
 -12  -8  -5    3.04    5.52
  12   8   5    5.20    3.11
 -13  -8  -5    2.32    5.87
 -14  -8  -5   -1.70    5.84
  11  -9  -5    9.35    6.29
  10  -9  -5    9.54    6.51
   9  -9  -5   32.61    7.75
   8  -9  -5   23.87    6.74
  -8   9   5   20.21    5.40
  -7   9   5   89.91    8.53
   7  -9  -5   93.54    9.87
  -6   9   5   30.30    5.34
   6  -9  -5   11.48    4.68
   5  -9  -5   37.51    6.29
  -5   9   5   51.21    6.00
   4  -9  -5  151.58    9.87
  -4   9   5  125.75    8.67
  -3   9   5  125.42    8.08
   3  -9  -5  121.56    8.38
   2  -9  -5  137.21    8.26
  -2   9   5  142.63    8.27
   1  -9  -5  122.33    6.77
  -1   9   5  115.66    7.03
   0  -9  -5  151.55    6.72
   0   9   5  158.34    7.92
   1   9   5  124.92    6.61
   2   9   5  143.83    6.86
   3   9   5  126.64    6.10
   4   9   5  133.05    6.17
  -5  -9  -5   35.95    6.08
   5   9   5   44.31    3.34
   6   9   5   29.87    2.97
  -6  -9  -5   24.22    5.79
   7   9   5   72.73    5.06
  -7  -9  -5   92.05    9.73
   8   9   5   32.96    3.76
  -8  -9  -5   29.46    6.79
   9   9   5   41.87    4.66
  -9  -9  -5   40.96    8.13
  10   9   5    8.07    3.22
 -10  -9  -5   14.38    6.56
  11   9   5    5.57    3.17
 -11  -9  -5   -0.44    4.61
 -12  -9  -5    4.19    6.03
  12   9   5    1.82    3.03
 -13  -9  -5    7.08    6.45
  12 -10  -5    5.93    7.14
  11 -10  -5    1.57    5.69
  10 -10  -5    3.30    5.56
   9 -10  -5   17.28    6.82
  -8  10   5   20.99    5.76
   8 -10  -5   19.70    6.45
  -7  10   5   27.30    5.76
   7 -10  -5   28.25    6.71
   6 -10  -5   73.72    8.48
  -6  10   5   63.82    7.28
   5 -10  -5   50.96    6.91
  -5  10   5   37.80    5.67
  -4  10   5   42.13    5.52
   4 -10  -5   46.31    6.15
   3 -10  -5   66.14    6.42
  -3  10   5   84.09    6.94
   2 -10  -5   90.20    6.38
  -2  10   5   81.25    6.52
   1 -10  -5   91.20    5.56
  -1  10   5   88.79    6.32
   0  10   5   43.30    4.32
   1  10   5   90.76    5.71
   2  10   5   83.79    5.21
   3  10   5   75.70    4.70
   4  10   5   29.67    2.96
   5  10   5   35.86    3.24
   6  10   5   55.96    4.11
   7  10   5   23.99    3.07
  -7 -10  -5   19.62    6.12
   8  10   5   28.86    3.68
  -8 -10  -5   22.17    6.58
   9  10   5    5.60    2.83
  -9 -10  -5   -0.03    4.86
 -10 -10  -5   -3.39    4.21
  10  10   5    2.06    2.66
  11  10   5    4.00    3.01
 -11 -10  -5    4.77    5.95
 -12 -10  -5   11.15    7.19
 -13 -10  -5    5.53    6.84
  12 -11  -5   -0.70    6.23
  11 -11  -5    4.78    6.43
  10 -11  -5    2.51    5.41
   9 -11  -5    5.26    5.64
   8 -11  -5   24.15    6.72
  -8  11   5   22.24    6.20
  -7  11   5   18.79    5.36
   7 -11  -5   11.76    5.20
  -6  11   5   18.42    4.85
   6 -11  -5   17.23    5.54
  -5  11   5   21.40    4.76
   5 -11  -5   28.24    5.80
   4 -11  -5   59.52    6.63
  -4  11   5   58.26    6.65
   3 -11  -5   59.90    6.07
  -3  11   5   67.48    6.64
   2 -11  -5   70.50    5.47
  -2  11   5   63.20    6.11
  -1  11   5   87.05    6.66
   1 -11  -5  100.49    5.28
   0  11   5   53.42    5.03
   1  11   5   90.24    6.02
   2  11   5   66.44    5.06
   3  11   5   54.44    4.35
   4  11   5   74.71    4.89
   5  11   5   29.88    3.19
   6  11   5   17.13    2.77
   7  11   5   12.10    2.66
   8  11   5   14.46    3.10
   9  11   5    2.25    2.51
  -9 -11  -5    3.69    5.13
  10  11   5    3.21    3.01
 -10 -11  -5    2.67    5.46
 -11 -11  -5    5.14    6.07
 -12 -11  -5    0.65    6.18
  11 -12  -5    3.43    6.40
  10 -12  -5   11.33    6.47
   9 -12  -5    4.62    5.34
   8 -12  -5    6.08    5.38
  -8  12   5    4.56    4.58
   7 -12  -5    6.73    4.75
  -7  12   5   15.42    5.17
  -6  12   5   11.19    4.32
   6 -12  -5   14.31    5.43
  -5  12   5   39.45    6.17
   5 -12  -5   36.68    6.16
  -4  12   5   36.97    5.78
   4 -12  -5   50.00    6.07
  -3  12   5   33.24    5.18
   3 -12  -5   25.40    4.35
   2 -12  -5   90.45    5.91
  -2  12   5   98.92    7.77
  -1  12   5   22.37    4.18
   0  12   5   71.72    6.06
   1  12   5   34.28    4.21
   2  12   5   83.80    5.96
   3  12   5   30.60    3.65
   4  12   5   46.02    4.17
   5  12   5   47.38    4.13
   6  12   5    9.58    2.61
   7  12   5   13.87    2.85
   8  12   5    4.75    2.63
   9  12   5    3.03    2.80
  10 -13  -5   -0.48    5.80
   9 -13  -5    4.79    5.71
  -8  13   5    1.88    4.75
   8 -13  -5   -3.44    4.83
   7 -13  -5    4.92    4.74
  -7  13   5    7.06    4.67
   6 -13  -5    7.11    4.29
  -6  13   5    1.61    3.57
   5 -13  -5   10.60    4.41
  -5  13   5   12.99    4.68
   4 -13  -5    9.57    3.87
  -4  13   5    7.64    3.87
  -3  13   5   28.76    5.26
   3 -13  -5   25.68    3.88
  -2  13   5   23.45    4.55
  -1  13   5   28.11    4.74
   0  13   5   28.91    4.47
   1  13   5   40.24    4.77
   2  13   5   21.32    3.69
   3  13   5   31.42    4.02
   4  13   5   14.36    2.94
   5  13   5   10.31    2.72
   6  13   5    2.47    2.35
   7  13   5    3.81    2.54
   8  13   5    5.35    2.67
   8 -14  -5    1.02    4.98
  -7  14   5    3.27    4.71
   7 -14  -5    5.59    4.76
   6 -14  -5    0.03    3.89
  -6  14   5    6.26    4.79
   5 -14  -5    7.74    3.94
  -5  14   5    3.58    4.06
   4 -14  -5   18.61    3.91
  -4  14   5   11.28    4.80
  -3  14   5   13.09    4.47
  -2  14   5    5.46    3.36
  -1  14   5   43.22    5.82
   0  14   5   16.17    4.11
   1  14   5   33.21    4.85
   2  14   5   13.96    3.57
   3  14   5   13.90    3.46
   4  14   5    9.05    3.00
   5  14   5    3.95    2.58
   6  14   5    3.89    2.63
   7  14   5    1.84    2.54
   6 -15  -5    9.58    4.61
   5 -15  -5    3.54    3.49
  -2  15   5    8.13    3.99
  -1  15   5    1.17    3.06
   0  15   5   10.48    3.98
   1  15   5    0.79    2.69
   2  15   5    2.03    3.02
   3  15   5    4.56    3.14
   4  15   5    7.51    3.20
   4  15  -6   -1.71    2.28
   3  15  -6    3.50    2.55
   2  15  -6    3.37    2.81
   1  15  -6   -0.56    2.60
   0  15  -6    1.20    2.84
  -1  15  -6   -1.40    3.01
  -2  15  -6    9.35    3.92
   6 -15   6   -0.18    2.92
   4  14  -6    4.71    2.04
   3  14  -6    4.08    2.28
   2  14  -6    0.74    2.33
   1  14  -6    4.49    2.68
   0  14  -6    0.92    2.55
  -1  14  -6   -0.47    2.76
  -2  14  -6   -0.95    2.83
  -3  14  -6    5.60    3.10
  -4  14  -6    1.35    3.29
   5 -14   6   -0.01    2.62
  -5  14  -6   -0.73    3.49
   6 -14   6   10.13    4.21
  -6  14  -6   10.63    5.14
   7 -14   6    7.45    4.29
   8 -14   6    8.58    5.01
   3  13  -6    3.27    1.92
   2  13  -6    0.65    1.93
   1  13  -6    4.15    2.46
   0  13  -6    2.07    2.40
  -1  13  -6    3.44    2.61
  -2  13  -6    2.25    2.78
  -3  13  -6    8.71    3.58
   4 -13   6    0.36    2.45
  -4  13  -6    2.02    2.87
  -5  13  -6    5.03    3.79
   5 -13   6   12.81    3.74
   6 -13   6   -0.29    3.37
  -6  13  -6   -2.14    3.27
  -7  13  -6   21.62    5.84
   7 -13   6   16.15    5.07
   8 -13   6    0.52    3.99
  -8  13  -6    0.95    4.44
   9 -13   6   18.17    6.67
  -9  13  -6   12.55    5.83
 -11 -12   6    4.62    6.69
 -10 -12   6   18.75    7.93
  -9 -12   6   -4.99    5.06
  -8 -12   6   39.93    9.33
  -7 -12   6    6.33    5.74
   3  12  -6    1.90    1.49
   2  12  -6   28.12    3.00
   1  12  -6    2.96    2.17
   0  12  -6    2.23    2.27
  -1  12  -6    2.78    2.47
  -2  12  -6   25.70    4.13
  -3  12  -6    3.59    2.76
   3 -12   6   -0.52    1.93
   4 -12   6   18.11    3.78
  -4  12  -6   11.93    3.78
   5 -12   6    3.32    3.29
  -5  12  -6    1.77    3.02
   6 -12   6   26.84    5.58
  -6  12  -6   28.28    5.83
   7 -12   6    6.30    4.39
  -7  12  -6    0.84    3.26
   8 -12   6   17.38    6.01
  -8  12  -6   25.25    6.16
  -9  12  -6    2.99    4.52
   9 -12   6    3.24    5.15
  10 -12   6   20.86    7.46
  11 -12   6    5.46    6.53
 -12 -11   6   16.13    8.29
 -11 -11   6   43.41   10.31
  11  11  -6   31.63    4.33
  10  11  -6    2.95    2.39
 -10 -11   6   -2.05    5.12
  -9 -11   6   29.95    8.30
  -8 -11   6    2.03    5.17
  -7 -11   6   44.71    8.80
  -6 -11   6    6.03    5.17
  -5 -11   6   18.43    6.28
   2  11  -6   21.75    2.35
   1  11  -6    6.05    2.12
   0  11  -6    0.88    1.96
  -1  11  -6    7.80    2.75
  -2  11  -6   27.30    3.95
  -3  11  -6    6.77    2.85
   3 -11   6    8.60    2.77
  -4  11  -6    8.32    3.27
   4 -11   6    4.74    3.12
  -5  11  -6   24.20    4.72
   5 -11   6   29.72    5.26
  -6  11  -6   -1.05    2.77
   6 -11   6    0.39    3.29
   7 -11   6   42.24    7.23
  -7  11  -6   45.76    6.69
  -8  11  -6   -1.39    3.34
   8 -11   6    4.59    4.64
  -9  11  -6   19.10    5.89
   9 -11   6   15.29    6.40
  10 -11   6    2.08    5.75
  11 -11   6   21.63    7.81
  12 -11   6    0.80    6.64
 -12 -10   6   16.81    8.13
 -11 -10   6   10.79    6.48
  11  10  -6    0.90    2.68
  10  10  -6   17.20    3.05
 -10 -10   6   18.75    7.48
   9  10  -6    0.68    1.83
  -9 -10   6    1.75    4.58
  -8 -10   6   65.63   10.38
  -7 -10   6   -0.19    4.25
  -6 -10   6   89.76   10.73
  -5 -10   6   18.85    5.94
  -4 -10   6   11.31    5.11
  -3 -10   6   15.02    5.04
  -2 -10   6    2.78    3.79
   2  10  -6    1.82    1.23
   1  10  -6   20.51    2.36
   0  10  -6    2.61    1.70
  -1  10  -6   18.95    3.04
   2 -10   6    3.15    1.87
  -2  10  -6    1.50    2.12
   3 -10   6   22.97    3.71
  -3  10  -6    8.71    2.64
  -4  10  -6   10.78    3.33
   4 -10   6   12.30    3.75
  -5  10  -6   18.56    4.14
   5 -10   6   22.59    4.97
   6 -10   6   89.61    8.82
  -6  10  -6   72.83    7.47
  -7  10  -6   -0.95    2.91
   7 -10   6   -0.10    3.98
   8 -10   6   80.38    9.74
  -8  10  -6   74.40    8.37
  -9  10  -6   -0.05    3.85
   9 -10   6    2.85    5.13
  10 -10   6   22.33    7.30
  11 -10   6   -2.23    5.55
  12 -10   6   20.02    8.58
 -13  -9   6   17.23    8.00
 -12  -9   6    0.42    4.76
  12   9  -6   -1.75    2.91
  11   9  -6   21.28    3.82
 -11  -9   6   21.87    7.74
  10   9  -6    2.74    2.42
 -10  -9   6    3.42    5.22
   9   9  -6   90.18    5.15
  -9  -9   6   64.36   10.38
  -8  -9   6   -0.53    3.84
  -7  -9   6  105.75   11.59
  -6  -9   6    1.88    3.70
  -5  -9   6   29.28    6.45
  -4  -9   6   41.32    7.11
  -3  -9   6   19.50    5.42
  -2  -9   6   80.54    8.24
  -1  -9   6   30.10    5.29
   1   9  -6   31.83    2.45
   0   9  -6    0.82    1.43
   0  -9   6    4.39    3.05
  -1   9  -6   27.30    3.14
   2  -9   6   73.74    5.10
  -2   9  -6   74.88    5.39
   3  -9   6   15.28    3.45
  -3   9  -6   23.13    3.67
  -4   9  -6   36.99    4.65
   4  -9   6   29.88    4.96
   5  -9   6   45.47    6.16
  -5   9  -6   44.46    5.35
   6  -9   6   -1.35    3.30
  -6   9  -6    5.61    3.27
   7  -9   6   84.65    9.33
  -7   9  -6   96.78    8.41
  -8   9  -6    0.94    3.18
   8  -9   6   -1.19    3.84
  -9   9  -6   66.99    8.22
   9  -9   6   84.40   10.43
  10  -9   6   -3.24    5.08
  11  -9   6   12.94    7.02
  12  -9   6    5.37    6.58
 -14  -8   6    8.01    7.21
 -13  -8   6    2.78    6.30
  12   8  -6   21.56    4.47
 -12  -8   6   30.73    8.56
  11   8  -6    1.98    2.56
 -11  -8   6    0.15    4.64
  10   8  -6   83.19    5.92
 -10  -8   6   93.74   12.14
   9   8  -6    1.08    1.85
  -9  -8   6    5.74    4.89
  -8  -8   6   26.82    7.21
   8   8  -6   40.88    3.05
  -7  -8   6    2.26    3.92
  -6  -8   6   45.75    7.65
  -5  -8   6   35.22    6.72
  -4  -8   6  119.80   10.44
  -3  -8   6   93.70    8.94
  -2  -8   6   17.62    4.37
   1   8  -6  314.03   10.62
  -1  -8   6  350.81   17.06
   1   8  -6  303.83   10.76
   0  -8   6   31.20    4.67
   0   8  -6   20.81    2.31
  -1   8  -6  317.50   12.04
   1  -8   6  306.97   11.36
   1  -8   6  310.09   11.32
  -2   8  -6   20.91    2.96
   2  -8   6   17.24    3.03
   3  -8   6   93.57    6.84
  -3   8  -6   98.82    6.43
   4  -8   6  109.68    8.05
  -4   8  -6  107.67    7.11
   5  -8   6   37.89    5.75
  -5   8  -6   32.70    4.55
   6  -8   6   39.19    6.39
  -6   8  -6   43.01    5.46
   7  -8   6    6.93    4.17
  -7   8  -6    4.86    3.20
   8  -8   6   35.48    6.98
  -8   8  -6   42.30    6.34
  -9   8  -6    0.66    3.21
   9  -8   6    5.38    4.95
  10  -8   6   86.02   11.07
  11  -8   6   -2.80    5.23
 -14  -7   6    6.19    6.66
  13   7  -6   16.90    4.55
 -13  -7   6   21.89    8.11
  12   7  -6    2.32    2.77
 -12  -7   6   -0.24    4.77
  11   7  -6   55.86    5.48
 -11  -7   6   38.48    9.33
 -10  -7   6    0.82    4.31
  10   7  -6    2.14    2.20
  -9  -7   6  108.11   12.24
   9   7  -6  115.26    6.51
   8   7  -6    5.91    1.85
  -8  -7   6    9.52    4.77
   7   7  -6   18.57    1.80
  -7  -7   6   20.00    5.69
  -6  -7   6  104.74   10.43
  -5  -7   6  106.52   10.18
  -4  -7   6  213.03   13.80
  -3  -7   6   41.81    6.03
  -2  -7   6  132.06    9.43
  -1  -7   6    4.41    2.65
   1   7  -6    9.81    1.19
   1   7  -6    9.22    1.11
   0   7  -6  446.56   15.30
   0   7  -6  441.95   14.94
   1  -7   6   10.24    2.03
   1  -7   6    9.09    1.99
  -1   7  -6    6.39    1.72
  -2   7  -6  113.80    6.12
   2  -7   6  111.03    6.68
  -3   7  -6   32.63    3.69
   3  -7   6   28.82    4.21
   4  -7   6  209.45   11.08
  -4   7  -6  167.08    9.17
  -5   7  -6  102.17    7.03
   5  -7   6   91.85    8.17
  -6   7  -6   90.80    7.13
   6  -7   6   71.05    7.83
   7  -7   6   11.98    4.70
  -7   7  -6   10.65    3.44
  -8   7  -6    1.86    2.99
   8  -7   6   -0.42    4.07
   9  -7   6  113.17   11.40
  10  -7   6    0.40    4.86
  11  -7   6   42.09    9.26
 -15  -6   6    9.19    6.88
 -14  -6   6    4.21    6.04
  13   6  -6    6.03    3.68
 -13  -6   6    5.13    5.59
 -12  -6   6   36.87    8.67
  12   6  -6   30.63    4.95
  11   6  -6    2.16    2.71
 -11  -6   6    3.79    4.41
 -10  -6   6  100.53   11.82
  10   6  -6   81.73    6.21
   9   6  -6    1.38    1.95
  -9  -6   6    2.10    3.98
  -8  -6   6   49.62    8.21
   8   6  -6   47.82    3.77
   7   6  -6   90.92    4.50
  -7  -6   6   85.91    9.69
  -6  -6   6   33.96    6.43
  -5  -6   6  140.31   11.00
  -4  -6   6   82.49    8.14
  -3  -6   6  196.86   12.18
  -2  -6   6   13.21    3.42
   1   6  -6  137.24    4.81
  -1  -6   6  157.62    9.35
   0   6  -6  110.96    5.05
   0   6  -6  113.09    4.83
  -1   6  -6  136.28    6.43
  -1   6  -6  137.31    6.07
   1  -6   6  130.78    6.55
  -2   6  -6   10.13    2.04
  -2   6  -6   11.59    2.49
   2  -6   6   11.06    2.63
  -3   6  -6  189.91    8.86
   3  -6   6  195.88   10.12
  -4   6  -6   73.38    5.42
   4  -6   6   83.69    7.08
   5  -6   6  129.57    9.18
  -5   6  -6  133.56    7.90
   6  -6   6   26.69    5.34
  -6   6  -6   30.81    4.40
   7  -6   6   80.54    8.40
  -7   6  -6   67.97    6.57
   8  -6   6   38.76    7.18
  -8   6  -6   48.50    6.07
   9  -6   6   -2.68    4.19
  10  -6   6   85.47   10.59
 -15  -5   6   14.48    7.75
 -14  -5   6   -1.86    4.97
  14   5  -6   -0.64    3.85
  13   5  -6    6.63    3.84
 -13  -5   6    6.86    5.72
  12   5  -6    2.87    2.80
 -12  -5   6    7.56    5.30
  11   5  -6   21.15    4.16
 -11  -5   6   22.92    6.72
 -10  -5   6   23.23    6.47
  10   5  -6   18.70    3.65
   9   5  -6   47.08    4.38
  -9  -5   6   43.14    7.92
   8   5  -6   48.54    4.08
  -8  -5   6   64.05    8.63
   7   5  -6  116.72    5.60
  -7  -5   6   86.87    9.82
  -6  -5   6  139.22   10.88
   6   5  -6  130.17    5.40
   6   5  -6  128.33    5.39
  -5  -5   6  123.71    9.89
  -4  -5   6  433.18   21.21
  -3  -5   6   37.94    5.12
  -2  -5   6  682.53   28.77
   0  -5   6 1361.03   43.42
   0   5  -6 1370.77   42.17
   0   5  -6 1381.55   41.91
  -1   5  -6   23.11    2.18
   1  -5   6   13.90    2.36
  -1   5  -6   16.18    2.18
   2  -5   6  648.01   23.64
  -2   5  -6  654.62   21.98
   3  -5   6   49.60    4.99
  -3   5  -6   47.75    3.94
   4  -5   6  378.59   15.08
  -4   5  -6  410.58   15.70
   4  -5   6  404.81   17.37
   5  -5   6  155.84    9.78
  -5   5  -6  142.53    8.11
  -6   5  -6  136.46    8.28
   6  -5   6  125.67    9.57
  -7   5  -6   96.44    7.68
   7  -5   6  116.77    9.79
  -8   5  -6   53.79    6.18
   8  -5   6   46.61    7.57
   9  -5   6   48.71    7.97
 -15  -4   6   -2.36    5.54
 -14  -4   6    4.80    2.63
 -14  -4   6   -1.58    4.78
  14   4  -6    0.97    3.72
  13   4  -6   -1.60    3.38
 -13  -4   6    0.84    2.54
 -13  -4   6   -3.14    4.38
 -12  -4   6   16.34    6.79
  12   4  -6   19.23    4.85
 -12  -4   6   27.34    3.53
  11   4  -6    4.73    3.03
 -11  -4   6    4.12    2.30
 -11  -4   6    2.07    4.24
 -10  -4   6    9.46    2.33
  10   4  -6   13.76    3.29
 -10  -4   6    5.65    4.70
  -9  -4   6   39.21    3.11
  -9  -4   6   30.34    6.89
   9   4  -6   35.00    4.11
  -8  -4   6  109.44   10.74
   8   4  -6  111.21    6.40
   7   4  -6  190.17    8.35
  -7  -4   6  192.25   13.36
  -6  -4   6   80.65    8.39
   6   4  -6   92.83    4.55
   6   4  -6   77.51    4.40
   5   4  -6  390.86   12.88
   5   4  -6  379.89   12.85
  -5  -4   6  403.32   20.01
  -4  -4   6   -1.06    2.08
  -3  -4   6  969.46   38.99
  -2  -4   6    9.46    2.84
   1   4  -6  780.87   24.32
   1   4  -6  810.80   24.29
   0   4  -6  416.89   14.02
   0  -4   6  446.81   15.06
   0   4  -6  435.74   14.30
   1  -4   6  815.17   28.41
  -1   4  -6  868.95   27.19
  -1   4  -6  839.55   26.77
   2  -4   6   10.08    2.62
  -2   4  -6   15.90    2.10
   3  -4   6  945.73   33.06
   3  -4   6  921.66   30.48
  -3   4  -6  937.08   30.70
   4  -4   6    2.44    1.75
  -4   4  -6    1.26    1.81
   4  -4   6   -0.51    2.49
   5  -4   6  386.12   15.46
  -5   4  -6  388.21   15.54
   5  -4   6  384.24   17.50
   6  -4   6   76.44    5.99
  -6   4  -6   78.59    6.17
   6  -4   6   74.10    7.50
   7  -4   6  182.97   10.40
   7  -4   6  191.56   12.19
  -7   4  -6  216.65   10.96
   8  -4   6  114.77   10.18
  -8   4  -6  128.15    8.71
   9  -4   6   26.57    6.63
 -16  -3   6    5.01    3.86
 -16  -3   6   -0.14    6.44
 -15  -3   6    9.93    6.68
 -15  -3   6    6.06    3.82
  15   3  -6    0.46    4.58
 -14  -3   6    6.53    3.61
  14   3  -6    1.71    3.92
 -14  -3   6    8.24    6.01
  13   3  -6    6.29    3.91
 -13  -3   6    7.96    5.95
 -13  -3   6    3.83    3.24
 -12  -3   6   -0.66    4.17
  12   3  -6    3.40    3.63
 -12  -3   6    0.63    2.87
 -11  -3   6   12.12    3.42
 -11  -3   6   13.54    5.41
  11   3  -6    8.17    3.55
  10   3  -6   12.95    3.66
 -10  -3   6   23.66    6.29
 -10  -3   6   21.07    3.66
  -9  -3   6   18.99    5.26
   9   3  -6   29.58    3.91
  -9  -3   6   24.49    3.55
   8   3  -6   78.17    5.60
  -8  -3   6   87.29    9.38
  -8  -3   6   82.79    5.39
  -7  -3   6   32.94    3.39
  -7  -3   6   39.54    6.42
   7   3  -6   37.66    3.59
  -7  -3   6   41.04    3.74
  -6  -3   6  204.15    8.23
   6   3  -6  206.23    8.39
   6   3  -6  173.17    8.01
  -6  -3   6  192.59    8.03
  -6  -3   6  195.13   12.66
  -5  -3   6   47.41    5.90
   5   3  -6   49.49    3.22
  -5  -3   6   47.40    3.03
   5   3  -6   53.04    3.25
  -4  -3   6  981.32   37.74
   4   3  -6  900.60   28.50
   4   3  -6  904.24   28.49
  -3  -3   6   22.06    3.78
   3   3  -6   25.72    1.56
   3   3  -6   21.24    1.52
   2   3  -6 1260.99   38.36
   2   3  -6 1278.25   38.44
   1   3  -6  431.45   13.66
   0   3  -6  251.32    8.83
   0   3  -6  261.89    9.09
   0  -3   6  254.15    9.70
  -1   3  -6  508.88   16.90
   1  -3   6  515.86   18.27
  -2   3  -6 1254.52   38.06
   2  -3   6 1097.96   37.69
   2  -3   6 1290.92   40.45
   3  -3   6   15.35    3.07
  -3   3  -6   21.24    2.56
   3  -3   6   24.30    2.66
   4  -3   6  901.65   30.60
   4  -3   6  895.10   32.93
  -4   3  -6  961.28   30.83
   5  -3   6   54.07    4.52
  -5   3  -6   46.16    4.31
   5  -3   6   39.93    5.15
  -6   3  -6  192.18    9.74
   6  -3   6  184.98   11.27
   6  -3   6  190.36    9.70
   7  -3   6   24.45    5.61
  -7   3  -6   36.23    4.63
   7  -3   6   49.53    5.08
   8  -3   6   81.85    7.02
   8  -3   6   79.46    8.85
   9  -3   6   26.55    4.88
  10  -3   6   12.70    4.36
 -16  -2   6    3.74    4.10
 -16  -2   6   -2.02    6.16
 -15  -2   6   -0.94    3.61
 -15  -2   6    0.97    5.39
  15   2  -6   -1.95    4.58
 -14  -2   6    3.82    5.60
 -14  -2   6    1.82    3.54
  14   2  -6    1.35    4.03
  13   2  -6    3.57    3.89
 -13  -2   6   -2.12    4.15
 -13  -2   6    4.10    3.41
 -12  -2   6   25.78    7.43
  12   2  -6   28.67    5.45
 -12  -2   6   32.08    5.29
 -11  -2   6   35.06    7.52
  11   2  -6   24.61    4.82
 -11  -2   6   29.39    4.83
 -10  -2   6    4.83    3.95
 -10  -2   6    4.53    2.82
  10   2  -6    8.31    3.21
  -9  -2   6   70.71    8.63
   9   2  -6   61.73    5.68
  -9  -2   6   76.56    6.22
   8   2  -6   20.76    3.44
  -8  -2   6   15.18    3.33
  -8  -2   6   18.82    5.20
  -7  -2   6  112.27    6.60
  -7  -2   6  111.90    9.22
   7   2  -6  103.76    6.25
  -6  -2   6    7.24    3.11
   6   2  -6    3.97    1.84
  -6  -2   6    8.45    2.25
   6   2  -6    8.90    2.01
  -5  -2   6  664.96   28.30
   5   2  -6  631.38   21.55
   5   2  -6  641.93   21.54
  -5  -2   6  647.45   22.40
  -4  -2   6   12.56    3.18
   4   2  -6   14.29    1.79
   4   2  -6   14.07    1.83
  -4  -2   6   12.14    1.90
   3   2  -6 1318.72   40.23
  -3  -2   6 1301.11   41.78
   2   2  -6 1595.13   47.57
   2   2  -6 1536.16   47.53
   1   2  -6 4392.60  131.49
   1   2  -6 4421.60  131.42
   0   2  -6  890.20   27.06
   0   2  -6  847.01   27.19
  -1   2  -6 4361.52  130.51
  -2   2  -6 1533.74   48.29
   2  -2   6 1591.90   48.49
  -3   2  -6 1300.63   40.69
   3  -2   6 1268.85   40.75
   4  -2   6    6.87    1.93
  -4   2  -6    8.74    1.97
   5  -2   6  605.81   21.99
  -5   2  -6  621.07   21.92
   6  -2   6   12.29    4.01
   6  -2   6   10.90    2.65
  -6   2  -6    5.16    2.18
   7  -2   6  112.93    9.36
   7  -2   6  132.82    7.95
  -7   2  -6  117.02    7.54
   8  -2   6   19.72    4.17
   9  -2   6   62.30    6.31
  10  -2   6    3.28    3.44
  11  -2   6   26.00    5.68
  12  -2   6   36.76    6.63
 -16  -1   6    2.74    6.55
 -16  -1   6    2.36    4.30
  15   1  -6   -1.82    4.51
 -15  -1   6   -0.69    3.97
 -15  -1   6    1.77    5.54
  14   1  -6    3.68    4.19
 -14  -1   6   -2.22    4.60
 -14  -1   6    5.83    4.29
  13   1  -6    0.76    3.46
 -13  -1   6    1.18    3.62
 -13  -1   6    4.56    5.19
 -12  -1   6   -2.78    3.84
  12   1  -6    7.78    4.13
 -12  -1   6    0.67    3.12
 -11  -1   6    4.43    3.67
  11   1  -6    3.68    3.41
 -11  -1   6    4.32    4.13
 -10  -1   6   19.79    5.51
  10   1  -6   12.10    3.87
 -10  -1   6   16.50    4.49
  -9  -1   6   22.18    4.40
   9   1  -6   37.75    4.71
  -9  -1   6   30.05    6.17
  -8  -1   6  307.69   14.37
  -8  -1   6  325.55   18.07
   8   1  -6  312.86   13.75
  -7  -1   6   10.51    2.91
   7   1  -6    8.84    2.42
  -7  -1   6    5.44    3.06
  -6  -1   6  149.13    7.96
  -6  -1   6  143.14    9.87
   6   1  -6  142.06    7.29
   5   1  -6   14.91    2.33
  -5  -1   6   21.62    3.00
  -5  -1   6   13.46    3.37
  -4  -1   6  853.02   33.63
   4   1  -6  832.95   27.03
  -4  -1   6  812.75   28.26
  -3  -1   6  529.64   18.57
   3   1  -6  520.40   17.52
   3   1  -6  530.57   17.55
   2   1  -6 4399.01  127.79
   2   1  -6 4140.11  127.65
   1   1  -6  341.96   11.49
   0   1  -6  877.45   27.13
   0  -1   6  858.47   27.19
  -1   1  -6  314.15   11.07
   1  -1   6  325.08   11.28
  -2   1  -6 4431.83  131.60
   2  -1   6 4342.08  131.79
  -3   1  -6  512.17   17.77
   3  -1   6  526.81   18.06
  -4   1  -6  815.89   27.17
   4  -1   6  819.65   27.40
  -5   1  -6   17.02    2.64
   6  -1   6  147.24    7.85
  -6   1  -6  135.12    7.43
  -7   1  -6    6.52    2.28
   7  -1   6   11.73    3.02
   8  -1   6  328.83   14.99
   9  -1   6   25.32    4.46
  10  -1   6   19.61    4.60
  11  -1   6    1.15    2.99
  12  -1   6    4.66    3.80
  13  -1   6   15.03    5.14
 -16   0   6    3.83    5.20
  16   0  -6    0.14    5.56
 -16   0   6    0.57    6.32
 -15   0   6    5.50    5.89
  15   0  -6    5.34    4.94
 -15   0   6    0.13    4.63
 -14   0   6   -4.33    4.97
 -14   0   6    2.65    4.42
  14   0  -6   -0.12    3.76
  13   0  -6    3.34    3.83
 -13   0   6    2.77    4.23
 -13   0   6    1.93    4.45
 -12   0   6   -1.52    4.30
  12   0  -6   -1.28    3.42
 -12   0   6    0.24    3.78
 -11   0   6   -1.49    3.09
  11   0  -6    1.01    2.85
 -11   0   6   -3.63    3.81
 -10   0   6    1.24    3.55
 -10   0   6   -0.27    3.34
  10   0  -6   -0.43    2.41
  -9   0   6    2.30    3.63
  -9   0   6   -1.98    2.73
   9   0  -6    4.21    2.62
   8   0  -6   20.54    3.78
  -8   0   6   32.15    5.72
  -8   0   6   21.71    4.55
  -7   0   6  433.84   21.65
  -7   0   6  466.32   18.96
  -6   0   6  105.31    8.09
  -6   0   6  112.63    7.13
   6   0  -6   98.85    6.16
  -5   0   6 1385.16   47.00
  -5   0   6 1428.28   54.04
   5   0  -6 1404.89   44.93
   4   0  -6  423.54   15.62
  -4   0   6  455.00   16.90
  -3   0   6  248.28    9.37
   3   0  -6  246.18    9.53
   2   0  -6  868.71   27.69
  -2   0   6  878.10   27.71
   1   0  -6  885.87   28.53
  -1   0   6  939.81   28.79
   0   0   6   -2.08    0.83
   0   0  -6   -1.42    0.82
  -1   0  -6  896.88   28.18
   2   0   6  862.47   27.76
  -2   0  -6  864.81   27.44
  -3   0  -6  259.42    9.53
   3   0   6  229.32    9.56
  -4   0  -6  439.46   15.68
   4   0   6  438.58   15.98
  -5   0  -6 1315.10   42.27
   5   0   6 1328.56   42.71
  -6   0  -6  114.65    6.42
   6   0   6  113.35    6.65
   8   0   6   26.37    4.20
   9   0   6    3.29    2.62
  10   0   6    0.18    2.73
  11   0   6    2.19    2.94
  12   0   6    1.17    3.09
  13   0   6    2.11    4.00
  14   0   6   -1.42    4.18
 -16   1   6   -0.27    6.34
 -16   1   6    4.58    5.45
 -15   1   6   -1.33    4.96
 -15   1   6   -0.30    5.33
 -14   1   6    5.27    5.29
 -14   1   6   -1.00    5.09
  14  -1  -6    1.13    4.26
 -13   1   6    3.67    4.87
 -13   1   6    5.62    4.63
  13  -1  -6   12.83    4.91
 -12   1   6    6.12    4.80
  12  -1  -6   -0.41    3.35
 -12   1   6   -4.33    3.76
  11  -1  -6   10.59    3.93
 -11   1   6    2.77    3.98
 -11   1   6   10.06    4.72
  10  -1  -6   11.42    3.78
 -10   1   6   18.22    5.50
 -10   1   6   25.30    5.62
   9  -1  -6   37.45    5.06
  -9   1   6   22.68    5.38
  -9   1   6   30.36    6.04
   8  -1  -6  313.63   14.54
  -8   1   6  339.95   18.01
  -8   1   6  327.20   16.04
   7  -1  -6    5.55    2.40
  -7   1   6    3.56    2.77
  -7   1   6   14.22    3.89
   6  -1  -6  122.12    7.41
  -6   1   6  161.77    7.85
  -6   1   6  160.85    9.21
  -6   1   6  153.42    9.74
  -5   1   6   13.32    3.23
  -5   1   6   24.49    2.95
   5  -1  -6   18.16    2.82
  -5   1   6   18.39    3.56
  -4   1   6  881.49   28.31
  -4   1   6  867.75   30.19
   4  -1  -6  820.61   28.37
  -3   1   6  507.70   18.06
   3  -1  -6  549.72   18.33
  -2   1   6 4293.01  131.03
   2  -1  -6 4429.67  130.95
   1  -1  -6  337.27   11.60
  -1   1   6  326.11   11.77
   0  -1  -6  920.02   28.66
   0   1   6  907.55   28.95
   1   1   6  322.70   11.61
  -1  -1  -6  332.39   11.30
  -2  -1  -6 4315.14  131.64
   2   1   6 4488.64  132.17
   3   1   6  538.95   18.29
  -3  -1  -6  528.74   17.79
   4   1   6  808.06   26.83
  -4  -1  -6  809.95   26.29
   5   1   6   13.82    2.47
   6   1   6  144.48    7.64
   7   1   6    7.46    2.29
   8   1   6  311.75   13.99
   9   1   6   34.02    4.75
  10   1   6   19.05    4.23
  11   1   6    4.97    3.28
  12   1   6    2.25    3.52
  13   1   6    6.57    4.01
  14   1   6    0.87    4.11
  15   1   6   -0.29    4.59
  16   1   6    1.92    5.90
 -16   2   6   -2.69    5.85
 -15   2   6    6.61    6.67
 -15   2   6   10.33    6.17
 -14   2   6   -0.10    5.09
 -14   2   6   -4.11    4.77
 -13   2   6   -1.40    4.52
 -13   2   6    5.03    5.23
  13  -2  -6    6.53    4.62
 -12   2   6   45.91    8.28
 -12   2   6   34.90    7.67
  12  -2  -6   43.85    6.94
  11  -2  -6   24.78    5.48
 -11   2   6   24.69    6.46
 -11   2   6   38.59    7.13
 -10   2   6    0.05    3.72
 -10   2   6   -2.27    3.39
  10  -2  -6    4.78    3.59
   9  -2  -6   58.20    6.23
  -9   2   6   78.37    8.18
  -9   2   6   73.34    8.15
  -8   2   6   22.28    5.00
  -8   2   6   13.92    4.52
   8  -2  -6   28.71    4.39
  -7   2   6  109.57    8.28
  -7   2   6  114.16    8.43
  -7   2   6  110.96    7.06
   7  -2  -6   95.78    7.01
  -6   2   6   13.41    3.44
   6  -2  -6   11.12    2.81
  -6   2   6    4.41    2.19
  -6   2   6   12.82    3.69
  -5   2   6  640.28   22.55
   5  -2  -6  634.22   22.73
  -5   2   6  631.25   24.43
   4  -2  -6   11.11    2.27
  -4   2   6   15.78    2.56
  -3   2   6 1322.07   42.14
   3  -2  -6 1328.72   42.02
   2  -2  -6 1587.07   49.43
  -2   2   6 1599.85   49.72
   1  -2  -6 4510.80  136.10
  -1   2   6 4579.23  136.50
   0   2   6  883.40   28.29
   0  -2  -6  890.20   27.87
   1   2   6 4252.51  127.63
   2   2   6 1550.52   47.95
   3   2   6 1328.49   41.67
   4   2   6   10.26    1.96
   5   2   6  613.11   21.47
  -5  -2  -6  624.70   26.68
  -6  -2  -6   15.16    3.83
   6   2   6    6.98    2.11
  -7  -2  -6  120.80    9.65
   7   2   6  115.46    6.95
   8   2   6   14.57    3.23
  -8  -2  -6   22.48    5.49
   9   2   6   62.20    5.96
  -9  -2  -6   83.76    9.14
 -10  -2  -6    4.44    4.29
  10   2   6    5.22    2.88
  11   2   6   20.91    4.81
  12   2   6   25.04    5.39
  13   2   6   -0.85    3.46
  14   2   6   -0.70    4.03
  15   2   6    2.08    4.64
 -16   3   6    4.97    6.75
 -15   3   6    2.41    6.24
 -14   3   6    4.67    5.66
 -13   3   6    4.53    5.09
 -12   3   6   -0.14    4.40
 -12   3   6    0.08    4.63
 -11   3   6    7.75    4.65
 -11   3   6   13.79    5.65
  11  -3  -6   13.19    4.73
 -10   3   6   21.80    6.08
 -10   3   6   17.92    5.10
  10  -3  -6   10.25    3.76
  -9   3   6   21.53    5.23
   9  -3  -6   25.56    4.74
  -8   3   6   86.73    8.10
   8  -3  -6   87.90    7.34
   7  -3  -6   34.89    6.01
   7  -3  -6   33.40    4.55
  -7   3   6   41.44    5.31
  -7   3   6   43.47    4.97
   6  -3  -6  188.59    9.83
  -6   3   6  185.12    9.71
   6  -3  -6  212.29   12.04
  -6   3   6  193.09   10.78
   5  -3  -6   41.01    5.50
   5  -3  -6   49.62    4.49
  -5   3   6   53.35    4.71
  -4   3   6  952.05   31.74
   4  -3  -6  933.77   31.48
   3  -3  -6   26.82    2.87
  -3   3   6   23.59    2.96
   2  -3  -6 1277.96   40.82
  -2   3   6 1319.58   41.34
  -1   3   6  536.06   18.17
   1  -3  -6  524.85   17.68
   0   3   6  246.22    9.44
  -1  -3  -6  525.92   18.57
   1   3   6  528.31   17.65
   2   3   6 1224.84   38.95
   2   3   6 1295.31   39.35
   3   3   6   22.66    2.16
   3   3   6   21.00    2.24
   4   3   6  977.71   30.15
   4   3   6  921.92   30.25
  -4  -3  -6  896.55   36.97
  -5  -3  -6   52.69    5.74
   5   3   6   51.65    3.86
   5   3   6   52.46    3.95
  -6  -3  -6  187.65   12.04
   6   3   6  199.54    9.05
  -7  -3  -6   47.67    6.57
   7   3   6   38.40    4.09
   8   3   6   93.94    6.55
  -8  -3  -6   92.83    9.33
  -9  -3  -6   22.64    5.92
   9   3   6   22.55    3.95
  10   3   6   20.08    4.28
 -10  -3  -6   16.46    5.70
  11   3   6   10.19    3.62
 -11  -3  -6    4.84    4.88
  12   3   6    5.71    3.86
 -12  -3  -6    3.63    5.12
  13   3   6    5.20    4.00
  14   3   6    3.87    4.11
  15   3   6    3.61    4.72
 -16  -3  -6    4.82    4.29
 -15   4   6    0.13    6.27
 -14   4   6    3.66    6.37
 -13   4   6    1.69    5.93
 -12   4   6   12.99    6.28
   9  -4  -6   45.57    6.07
  -9   4   6   38.04    6.07
  -8   4   6  103.76    8.58
   8  -4  -6  104.75   10.16
   8  -4  -6  127.35    8.47
  -7   4   6  188.26   11.15
   7  -4  -6  205.05   10.74
  -7   4   6  179.54   10.35
   7  -4  -6  209.56   13.02
   6  -4  -6   87.71    6.47
   6  -4  -6   88.73    8.34
  -6   4   6   82.77    6.59
   5  -4  -6  388.71   15.68
   5  -4  -6  403.14   17.80
  -5   4   6  374.11   15.85
  -4   4   6    0.52    1.76
   4  -4  -6    1.54    1.85
   4  -4  -6   -0.17    2.30
   3  -4  -6  912.04   33.12
   3  -4  -6  920.99   30.65
  -3   4   6  956.85   31.33
   2  -4  -6   15.57    2.99
   2  -4  -6   11.03    2.03
  -2   4   6    8.41    2.11
   1  -4  -6  829.52   28.45
  -1   4   6  806.19   26.93
   0   4   6  412.92   14.63
   0  -4  -6  414.70   15.42
  -1  -4  -6  824.98   28.56
   1   4   6  864.41   27.52
   1   4   6  874.21   27.17
   2   4   6   10.30    1.69
   2   4   6   15.20    1.76
   3   4   6  889.67   29.41
   3   4   6  953.83   29.23
  -4  -4  -6    2.88    2.35
   4   4   6    1.06    1.26
   4   4   6    0.50    1.31
  -5  -4  -6  387.59   18.55
   5   4   6  364.98   13.88
   5   4   6  379.89   13.77
  -6  -4  -6   80.12    7.71
   6   4   6   83.36    5.28
  -7  -4  -6  194.77   12.94
   7   4   6  192.25    9.28
   8   4   6  115.20    7.12
  -8  -4  -6  109.13   10.28
  -9  -4  -6   31.17    6.62
   9   4   6   33.08    4.41
  10   4   6   25.26    4.26
 -10  -4  -6    7.10    4.74
 -11  -4  -6   12.50    5.36
  11   4   6    7.45    3.40
  12   4   6   19.01    4.72
 -12  -4  -6   21.04    6.90
  13   4   6    1.11    3.62
 -13  -4  -6    2.18    5.01
  14   4   6    2.19    3.85
 -15  -4  -6   -0.92    3.62
 -15   5   6    3.53    6.95
 -14   5   6    2.86    6.62
 -13   5   6    9.67    6.40
 -12   5   6    4.61    5.89
   8  -5  -6   57.92    8.01
   7  -5  -6  115.71   10.12
  -7   5   6  109.01    7.96
   6  -5  -6  126.30   10.08
  -6   5   6  129.46    8.42
   6  -5  -6  130.60    8.11
   5  -5  -6  135.19    9.43
   5  -5  -6  149.99    8.18
  -5   5   6  128.27    8.08
  -4   5   6  374.29   15.37
   4  -5  -6  367.94   14.69
   4  -5  -6  375.87   16.86
   3  -5  -6   55.88    4.32
  -3   5   6   56.69    4.70
   3  -5  -6   49.51    5.28
   2  -5  -6  611.47   23.43
  -2   5   6  644.27   22.20
   1  -5  -6   21.36    3.18
  -1   5   6   17.83    2.50
   0   5   6 1290.82   42.41
   0  -5  -6 1350.73   44.20
   0   5   6 1399.44   42.22
  -1  -5  -6   18.52    2.34
   1   5   6   17.96    2.00
   1   5   6   10.25    1.81
   2   5   6  637.56   20.95
   2   5   6  655.50   21.30
   3   5   6   44.62    2.98
  -3  -5  -6   43.28    4.80
   3   5   6   47.95    3.21
   4   5   6  407.70   13.91
   4   5   6  370.54   13.98
  -4  -5  -6  396.21   13.98
  -4  -5  -6  426.04   18.91
   5   5   6  143.74    6.75
   5   5   6  140.84    6.56
  -5  -5  -6  144.11    9.87
  -5  -5  -6  141.78    6.30
   6   5   6  122.39    6.66
  -6  -5  -6  133.14   10.02
  -6  -5  -6  137.77    6.34
  -7  -5  -6  109.31    5.92
  -7  -5  -6  113.73    9.80
   7   5   6  111.70    6.51
  -8  -5  -6   50.90    7.58
   8   5   6   45.62    4.56
  -9  -5  -6   38.10    7.26
   9   5   6   46.26    4.93
  10   5   6   16.75    3.80
 -10  -5  -6   25.93    6.69
 -11  -5  -6   40.07    8.41
  11   5   6   28.42    4.69
  12   5   6    0.72    2.96
 -12  -5  -6    3.68    5.04
 -13  -5  -6    8.15    6.21
 -13  -5  -6    6.45    3.09
  13   5   6    6.46    3.97
 -14  -5  -6    2.37    2.78
  14   5   6    1.23    3.72
 -15  -5  -6    6.88    3.01
   9  -6  -6    2.97    4.92
   8  -6  -6   40.16    7.34
  -7   6   6   93.40    7.90
   7  -6  -6   92.60    9.49
   6  -6  -6   40.93    6.32
  -6   6   6   25.29    4.48
  -5   6   6  119.35    7.88
   5  -6  -6  116.23    8.96
   4  -6  -6   76.49    7.16
  -4   6   6   94.36    6.51
   3  -6  -6  192.21   10.51
  -3   6   6  193.87    9.59
   2  -6  -6    8.02    2.73
  -2   6   6    7.99    2.19
  -1   6   6  151.24    7.34
   1  -6  -6  145.84    7.86
   0   6   6  107.20    5.54
   0   6   6  113.92    5.82
   0  -6  -6  108.92    6.02
   1   6   6  145.93    6.40
  -1  -6  -6  142.58    6.61
   1   6   6  145.92    6.64
   2   6   6   12.11    1.90
   2   6   6    6.80    1.51
  -3  -6  -6  199.07   10.77
   3   6   6  189.07    7.79
   3   6   6  191.17    7.58
   4   6   6   72.37    4.11
   4   6   6   83.59    4.49
  -4  -6  -6   87.59    7.07
   5   6   6  119.20    6.06
  -5  -6  -6  141.12    9.81
   6   6   6   42.33    3.69
  -6  -6  -6   40.67    6.04
   7   6   6   78.49    5.40
  -7  -6  -6   92.21    9.03
   8   6   6   29.44    3.77
  -8  -6  -6   43.17    7.23
  -9  -6  -6    4.79    4.57
   9   6   6    1.29    2.39
  10   6   6   80.21    6.74
 -10  -6  -6   91.39   10.70
  11   6   6   -0.05    2.69
 -11  -6  -6    3.96    4.55
  12   6   6   22.43    4.86
 -12  -6  -6   32.46    8.51
 -13  -6  -6    5.31    5.96
  13   6   6   -0.69    2.71
  10  -7  -6   -6.08    4.75
   9  -7  -6   88.01   10.49
   8  -7  -6    3.35    4.30
  -8   7   6   10.60    4.20
  -7   7   6    7.32    3.59
   7  -7  -6    7.88    4.38
   6  -7  -6   94.21    8.89
  -6   7   6   75.19    7.13
   5  -7  -6  104.70    9.01
  -5   7   6   91.89    7.27
  -4   7   6  189.84   10.21
   4  -7  -6  190.99   11.32
   3  -7  -6   35.56    4.88
  -3   7   6   30.84    4.08
   2  -7  -6  131.77    7.99
  -2   7   6  110.50    6.83
  -1   7   6    9.27    2.29
   1  -7  -6    5.82    2.29
   0  -7  -6  436.66   16.27
   0   7   6  428.57   15.97
   1   7   6    9.43    2.00
  -1  -7  -6    8.09    1.79
   2   7   6  108.52    5.57
   2   7   6  118.88    5.52
   3   7   6   39.71    3.15
  -3  -7  -6   36.75    4.81
   3   7   6   43.48    3.09
  -4  -7  -6  213.29   12.20
   4   7   6  197.28    8.30
  -5  -7  -6   98.90    8.36
   5   7   6  103.31    5.42
   6   7   6   89.42    5.22
  -6  -7  -6   80.09    8.47
   7   7   6   12.76    2.69
  -7  -7  -6   15.50    5.14
   8   7   6    7.51    2.62
  -8  -7  -6    6.61    4.33
  -9  -7  -6  103.12   11.13
   9   7   6  101.72    6.96
  10   7   6    0.05    2.48
 -10  -7  -6    2.09    4.48
  11   7   6   44.72    5.62
 -11  -7  -6   42.54    8.92
 -12  -7  -6    1.30    5.04
  12   7   6    4.89    3.21
 -13  -7  -6   14.82    7.19
  13   7   6   26.96    5.52
 -14  -7  -6  -13.10    4.24
  10  -8  -6   81.14   10.92
   9  -8  -6    2.58    4.81
   8  -8  -6   36.66    7.65
  -8   8   6   35.90    6.40
  -7   8   6    4.19    3.50
   7  -8  -6    3.29    4.11
  -6   8   6   31.36    5.30
   6  -8  -6   45.87    7.08
   5  -8  -6   30.49    5.96
  -5   8   6   44.96    5.60
  -4   8   6  101.48    7.46
   4  -8  -6  115.51    8.79
  -3   8   6   82.20    6.54
   3  -8  -6   95.80    7.52
   2  -8  -6   17.04    3.61
  -2   8   6   15.74    3.17
  -1   8   6  285.56   12.58
   1  -8  -6  318.95   13.15
   0   8   6   24.06    3.15
   0  -8  -6   20.46    2.83
  -1  -8  -6  309.89   11.25
   1   8   6  317.12   12.38
   2   8   6   16.88    2.45
   3   8   6   88.40    4.95
  -3  -8  -6   91.02    7.37
  -4  -8  -6  115.94    8.89
   4   8   6  109.58    5.58
   5   8   6   45.73    3.61
  -5  -8  -6   46.07    6.38
  -6  -8  -6   43.63    6.58
   6   8   6   33.53    3.35
  -7  -8  -6    1.88    4.02
   7   8   6    3.67    2.12
  -8  -8  -6   35.65    7.04
   8   8   6   33.54    4.02
  -9  -8  -6   -1.87    3.99
   9   8   6    0.70    2.20
  10   8   6   85.07    6.76
 -10  -8  -6   81.67   10.84
  11   8   6   -2.28    2.62
 -11  -8  -6   -2.60    4.63
 -12  -8  -6   23.79    7.79
  12   8   6   24.45    4.95
 -13  -8  -6   -0.32    5.54
 -14  -8  -6    9.84    7.43
  11  -9  -6   25.51    8.23
  10  -9  -6    3.60    5.64
   9  -9  -6   62.54    9.66
   8  -9  -6    2.09    4.59
  -8   9   6    0.68    3.56
  -7   9   6  110.20    9.51
   7  -9  -6   94.92   10.11
   6  -9  -6    2.34    3.66
  -6   9   6    2.60    3.12
  -5   9   6   44.07    5.74
   5  -9  -6   46.34    6.60
  -4   9   6   25.28    4.50
   4  -9  -6   43.30    6.07
   3  -9  -6   31.96    4.90
  -3   9   6   26.80    4.31
  -2   9   6   76.60    6.12
   2  -9  -6   77.38    6.33
  -1   9   6   27.42    3.76
   1  -9  -6   32.82    3.80
   0   9   6    2.76    1.88
   0  -9  -6    3.07    1.72
   1   9   6   26.09    3.23
   2   9   6   71.19    4.74
   3   9   6   25.06    2.93
   4   9   6   34.71    3.21
   5   9   6   37.21    3.38
  -5  -9  -6   54.94    6.80
   6   9   6    0.63    1.75
  -6  -9  -6   -1.70    3.29
  -7  -9  -6  103.61   10.44
   7   9   6  102.97    6.15
  -8  -9  -6   -0.65    3.95
   8   9   6    1.70    2.13
   9   9   6   91.76    6.60
  -9  -9  -6   80.28   10.33
  10   9   6    2.72    2.68
 -10  -9  -6    2.13    4.58
  11   9   6   14.51    4.09
 -11  -9  -6   24.32    7.66
  12   9   6    2.73    3.40
 -12  -9  -6   -1.82    5.36
 -13  -9  -6    8.31    7.21
  12 -10  -6   32.83    9.53
  11 -10  -6    3.91    6.61
  10 -10  -6   24.50    8.17
   9 -10  -6    2.08    5.06
  -8  10   6   84.71    9.31
   8 -10  -6   83.95   10.39
  -7  10   6   -2.26    2.93
   7 -10  -6    2.41    4.20
  -6  10   6   91.65    8.59
   6 -10  -6   83.32    9.15
   5 -10  -6   27.17    5.66
  -5  10   6   17.09    4.37
  -4  10   6   11.71    3.69
   4 -10  -6   13.21    4.23
  -3  10   6   22.62    4.33
   3 -10  -6   23.16    4.55
  -2  10   6    5.03    2.59
   2 -10  -6    5.18    2.68
  -1  10   6   13.05    3.10
   1 -10  -6   17.22    2.92
   0  10   6   -1.77    1.82
   0 -10  -6    2.12    1.43
   1  10   6   18.56    3.07
   2  10   6    5.83    2.13
   3  10   6   19.25    2.85
   4  10   6   13.10    2.42
   5  10   6   11.94    2.47
   6  10   6   79.96    5.16
  -7 -10  -6    2.61    4.36
   7  10   6    2.64    2.13
  -8 -10  -6   74.23    9.74
   8  10   6   76.88    5.76
   9  10   6   -1.65    2.13
  -9 -10  -6   -0.03    4.08
 -10 -10  -6    7.49    5.98
  10  10   6   23.73    4.25
  11  10   6    1.22    3.02
 -11 -10  -6   -7.56    4.45
 -12 -10  -6   20.42    8.01
  12 -11  -6   -3.88    6.52
  11 -11  -6   22.95    8.71
  10 -11  -6   -5.54    4.76
   9 -11  -6   19.90    6.93
  -8  11   6   -4.43    3.67
   8 -11  -6    3.26    4.85
   7 -11  -6   31.41    7.12
  -7  11   6   22.65    5.97
  -6  11   6   -0.50    3.22
   6 -11  -6    1.04    3.73
  -5  11   6   35.68    5.69
   5 -11  -6   14.16    4.83
  -4  11   6    2.99    3.20
   4 -11  -6    2.85    3.36
  -3  11   6    7.11    3.33
   3 -11  -6   12.11    3.84
  -2  11   6   13.97    3.71
   2 -11  -6   31.21    4.14
   1 -11  -6   10.62    2.44
  -1  11   6    9.00    3.11
   0  11   6   -2.62    1.90
   1  11   6   10.05    2.78
   2  11   6   19.13    3.17
   3  11   6   12.51    2.63
   4  11   6    3.73    2.06
   5  11   6   25.43    3.20
   6  11   6    0.05    1.84
   7  11   6   45.57    4.41
   8  11   6    1.87    2.45
   9  11   6   14.27    3.54
  10  11   6    5.09    3.18
 -10 -11  -6   -0.01    5.38
 -11 -11  -6   17.94    7.66
 -12 -11  -6    2.29    6.97
  11 -12  -6   15.15    7.79
  10 -12  -6   15.58    7.07
   9 -12  -6   -4.69    4.58
   8 -12  -6   18.68    6.64
  -8  12   6   29.91    6.96
  -7  12   6    1.79    3.88
   7 -12  -6    3.59    4.89
   6 -12  -6   27.11    6.41
  -6  12   6   26.50    5.81
   5 -12  -6    1.42    3.69
  -5  12   6   -0.34    3.08
  -4  12   6   27.36    5.41
   4 -12  -6   30.78    5.33
   3 -12  -6    1.56    3.08
  -3  12   6    2.18    3.11
   2 -12  -6   32.51    3.95
  -2  12   6   38.33    5.36
  -1  12   6    2.43    2.64
   0  12   6    0.66    2.35
   1  12   6    3.66    2.50
   2  12   6   34.76    4.19
   3  12   6    1.52    2.18
   4  12   6   22.16    3.40
   5  12   6   -0.03    2.01
   6  12   6   31.62    3.68
   7  12   6    2.12    2.37
   8  12   6   24.66    3.83
   9  12   6   -0.23    2.47
   9 -13  -6    6.23    5.62
   8 -13  -6    6.33    5.75
  -8  13   6    9.05    5.36
  -7  13   6   21.56    5.92
   7 -13  -6   23.14    6.23
  -6  13   6    1.17    3.68
   6 -13  -6   -1.30    3.69
   5 -13  -6    3.11    3.69
  -5  13   6   15.21    4.93
   4 -13  -6    0.97    3.12
  -4  13   6   -0.49    3.23
  -3  13   6    3.34    3.43
   3 -13  -6    7.75    3.08
  -2  13   6    2.92    2.97
  -1  13   6    4.60    3.05
   0  13   6    4.88    2.84
   1  13   6    6.29    2.84
   2  13   6    2.57    2.46
   3  13   6    2.84    2.56
   4  13   6   -0.84    2.08
   5  13   6    8.96    2.82
   6  13   6    5.08    2.68
   7  13   6   16.79    3.48
   8  13   6    2.97    2.81
   8 -14  -6   19.83    6.66
   7 -14  -6    1.36    4.70
  -7  14   6   15.80    6.03
   6 -14  -6    5.28    4.08
  -6  14   6    4.19    4.50
   5 -14  -6    1.77    3.55
  -5  14   6    3.50    4.02
  -4  14   6    2.54    3.57
   4 -14  -6    4.65    3.26
  -3  14   6    1.35    3.38
   3 -14  -6    1.54    2.15
  -2  14   6   -1.31    2.95
  -1  14   6    2.38    3.20
   0  14   6    2.25    2.97
   1  14   6    3.97    3.10
   2  14   6    0.62    2.62
   3  14   6    9.45    3.08
   4  14   6    7.82    3.03
   5  14   6    0.75    2.52
   6  14   6   10.83    3.22
   6 -15  -6    1.42    4.10
   5 -15  -6    7.97    3.96
   4 -15  -6    3.57    2.74
  -2  15   6    3.91    3.77
  -1  15   6    1.19    3.29
   0  15   6    1.78    2.97
   1  15   6    1.41    3.13
   2  15   6    4.26    3.24
   3  15   6    3.82    3.18
   4  15  -7    0.41    2.56
   3  15  -7    8.00    2.84
   2  15  -7    8.60    3.17
   1  15  -7   11.64    3.45
   0  15  -7    8.15    3.64
  -1  15  -7    2.37    3.37
   6 -15   7    4.01    3.27
   4  14  -7    6.65    2.19
   3  14  -7    9.24    2.62
   2  14  -7   11.76    3.11
   1  14  -7    5.07    2.84
   0  14  -7   17.09    3.65
  -1  14  -7   15.63    3.97
  -2  14  -7    7.56    3.55
  -3  14  -7    7.33    3.66
  -4  14  -7    4.81    3.73
   5 -14   7    6.96    3.10
  -5  14  -7    6.94    4.46
   6 -14   7    0.68    3.45
  -6  14  -7    1.41    4.09
   7 -14   7   -1.02    3.60
   8 -14   7    5.49    4.80
   3  13  -7    9.73    2.28
   2  13  -7   28.46    3.45
   1  13  -7   36.25    4.06
   0  13  -7   26.69    3.89
  -1  13  -7   31.35    4.38
  -2  13  -7   22.85    4.22
  -3  13  -7    0.74    2.91
  -4  13  -7    4.74    3.32
   4 -13   7   17.44    3.26
   5 -13   7   13.49    3.69
  -5  13  -7    1.48    3.43
   6 -13   7    8.78    4.09
  -6  13  -7    3.56    3.78
  -7  13  -7    2.02    3.92
   7 -13   7    3.55    3.96
   8 -13   7    9.08    5.14
  -8  13  -7    4.49    4.59
   9 -13   7   -1.93    4.97
  -9  13  -7    2.07    5.19
 -10 -12   7    0.06    5.86
  -9 -12   7    3.64    5.82
  -8 -12   7    2.04    5.67
  -7 -12   7    9.80    6.23
   3  12  -7   78.05    4.15
   2  12  -7   37.35    3.35
   1  12  -7  100.98    6.03
   0  12  -7   33.59    3.97
  -1  12  -7  100.50    6.87
  -2  12  -7   35.23    4.60
  -3  12  -7   71.89    6.57
   4 -12   7   29.67    4.31
  -4  12  -7   22.23    4.63
  -5  12  -7   29.79    5.42
   5 -12   7   24.10    4.83
   6 -12   7   15.95    4.71
  -6  12  -7   26.16    5.54
   7 -12   7    6.95    4.46
  -7  12  -7    4.80    3.70
  -8  12  -7    4.88    4.33
   8 -12   7    6.18    4.92
   9 -12   7   -1.60    5.15
  -9  12  -7    3.36    4.68
  10 -12   7    6.57    6.00
  11 -12   7    1.31    6.14
  11  11  -7    1.10    2.87
 -11 -11   7    5.11    6.59
  10  11  -7    3.29    2.49
 -10 -11   7    2.64    5.19
   9  11  -7    5.14    1.93
  -9 -11   7    5.29    5.46
  -8 -11   7    6.19    5.47
  -7 -11   7   17.35    6.85
  -6 -11   7   16.43    6.30
  -5 -11   7   44.44    8.28
  -4 -11   7   65.68    9.22
   2  11  -7  148.89    6.45
   1  11  -7   79.75    4.88
   0  11  -7   77.36    5.23
  -1  11  -7   55.70    4.87
  -2  11  -7  127.58    7.76
  -3  11  -7   28.31    4.29
   3 -11   7   24.58    3.57
  -4  11  -7   75.19    6.79
   4 -11   7   61.99    6.06
  -5  11  -7   34.39    5.26
   5 -11   7   31.29    5.45
  -6  11  -7   12.82    4.44
   6 -11   7   19.82    5.28
  -7  11  -7   11.01    4.23
   7 -11   7   12.43    5.12
   8 -11   7   11.31    5.32
  -8  11  -7    1.00    3.77
   9 -11   7    0.71    5.25
  -9  11  -7    0.92    3.98
  10 -11   7   -2.50    5.63
  11 -11   7   -2.31    6.10
  12 -11   7    7.58    7.30
 -12 -10   7    9.27    6.54
 -11 -10   7    3.26    5.34
  11  10  -7    1.41    2.71
 -10 -10   7   -0.31    4.83
  10  10  -7    2.85    2.40
  -9 -10   7    1.23    4.59
   9  10  -7    7.18    2.24
  -8 -10   7    8.40    5.58
  -7 -10   7   32.67    7.79
  -6 -10   7   22.66    6.93
  -5 -10   7   64.94    9.26
  -4 -10   7   90.13   10.05
  -3 -10   7   30.08    6.69
   2  10  -7   43.69    2.79
  -2 -10   7   45.23    6.97
   1  10  -7   42.24    3.23
   0  10  -7  155.31    7.39
  -1  10  -7   46.55    4.22
  -2  10  -7   40.35    4.36
   2 -10   7   40.71    3.48
  -3  10  -7   21.94    3.81
   3 -10   7   29.50    4.04
   4 -10   7  101.80    7.43
  -4  10  -7   74.35    6.63
  -5  10  -7   49.79    5.80
   5 -10   7   51.17    6.50
  -6  10  -7   27.38    5.33
   6 -10   7   30.38    6.00
  -7  10  -7   14.42    4.46
   7 -10   7   36.96    6.86
  -8  10  -7    1.86    3.55
   8 -10   7   17.62    5.94
  -9  10  -7   -0.08    3.96
   9 -10   7    8.39    5.61
  10 -10   7    9.28    5.75
  11 -10   7    3.72    6.01
  12 -10   7   -0.87    6.18
 -13  -9   7    5.57    6.23
 -12  -9   7    1.92    5.40
  12   9  -7    4.43    3.52
 -11  -9   7    5.35    5.63
  11   9  -7    2.44    2.62
 -10  -9   7   15.87    6.68
  10   9  -7    7.06    2.76
  -9  -9   7    4.79    5.24
   9   9  -7    8.16    2.41
   8   9  -7   34.56    2.68
  -8  -9   7   45.32    8.84
  -7  -9   7   66.37    9.73
  -6  -9   7   44.25    8.11
  -5  -9   7   66.71    8.89
  -4  -9   7  119.13   11.09
  -3  -9   7  139.74   11.41
  -2  -9   7   85.95    8.71
  -1  -9   7  198.26   12.93
   1   9  -7  208.59    7.98
   0  -9   7   42.72    5.92
   0   9  -7   45.78    3.44
  -1   9  -7  188.42    8.62
  -2   9  -7   97.17    5.99
   2  -9   7   82.01    5.49
   3  -9   7  135.75    8.11
  -3   9  -7  119.29    7.57
   4  -9   7  104.25    7.99
  -4   9  -7  107.68    7.30
   5  -9   7   52.26    6.50
  -5   9  -7   54.85    5.75
   6  -9   7   34.33    6.07
  -6   9  -7   29.34    5.05
  -7   9  -7   51.02    6.45
   7  -9   7   50.85    7.61
   8  -9   7   47.96    8.13
  -8   9  -7   22.10    5.29
  -9   9  -7    4.03    4.03
   9  -9   7   12.16    5.99
  10  -9   7   18.74    7.25
  11  -9   7    3.17    6.15
  12  -9   7   -2.75    6.44
 -14  -8   7    4.01    6.31
 -13  -8   7   -1.10    4.93
  12   8  -7    1.48    2.96
 -12  -8   7   10.07    6.48
  11   8  -7   12.36    3.46
 -11  -8   7   17.41    6.77
  10   8  -7    9.83    2.87
 -10  -8   7    6.61    5.33
  -9  -8   7   43.62    8.66
   9   8  -7   40.64    3.83
   8   8  -7   76.63    4.37
  -8  -8   7   70.82   10.22
  -7  -8   7   77.11   10.12
  -6  -8   7   37.48    7.32
  -5  -8   7  110.68   10.92
  -4  -8   7  155.82   12.04
  -3  -8   7  110.14    9.53
  -2  -8   7  141.62   10.58
   1   8  -7  242.12    8.54
  -1  -8   7  250.07   14.11
   1   8  -7  223.91    8.69
   0  -8   7  206.41   12.55
   0   8  -7  228.77    8.80
   1  -8   7  233.31    9.06
   1  -8   7  231.50    9.11
  -1   8  -7  236.32    9.75
  -2   8  -7  149.51    7.47
   2  -8   7  138.23    7.64
  -3   8  -7   95.81    6.37
   3  -8   7   94.61    6.82
  -4   8  -7  144.94    8.44
   4  -8   7  143.37    9.31
   5  -8   7  101.23    8.50
  -5   8  -7   92.32    6.96
   6  -8   7   34.74    5.96
  -6   8  -7   29.35    4.76
  -7   8  -7   50.34    6.38
   7  -8   7   72.12    8.40
  -8   8  -7   65.59    7.41
   8  -8   7   69.70    8.91
   9  -8   7   25.63    6.74
  10  -8   7    9.64    6.18
  11  -8   7    4.03    5.88
 -14  -7   7    4.75    6.10
  13   7  -7    1.30    3.36
 -13  -7   7    6.04    5.80
 -12  -7   7    5.08    5.10
  12   7  -7   14.44    4.00
  11   7  -7   11.03    3.37
 -11  -7   7    9.47    5.68
  10   7  -7   28.69    3.88
 -10  -7   7   35.17    8.39
   9   7  -7   59.90    4.67
  -9  -7   7   57.89    9.78
   8   7  -7   69.47    4.41
  -8  -7   7   62.93    9.37
   7   7  -7   57.75    3.30
  -7  -7   7   57.94    8.74
  -6  -7   7  151.45   12.44
  -5  -7   7  111.47   10.46
  -4  -7   7  174.17   12.35
  -3  -7   7  250.78   14.93
  -2  -7   7  129.36    9.66
  -1  -7   7   99.16    7.92
   1   7  -7   98.81    4.16
   1   7  -7  101.27    4.38
   0   7  -7  212.64    8.44
   0   7  -7  201.83    7.99
   1  -7   7  101.80    5.43
   1  -7   7   95.07    5.46
  -1   7  -7  115.09    5.50
   2  -7   7  136.39    7.58
  -2   7  -7  133.76    6.90
  -3   7  -7  228.77   10.44
   3  -7   7  239.67   11.72
   4  -7   7  159.70    9.66
  -4   7  -7  136.16    8.26
  -5   7  -7  113.35    7.51
   5  -7   7  116.61    9.14
   6  -7   7  164.21   11.03
  -6   7  -7  141.47    9.15
  -7   7  -7   48.14    5.98
   7  -7   7   62.69    7.82
   8  -7   7   68.32    8.90
  -8   7  -7   67.57    7.07
   9  -7   7   56.66    8.82
  10  -7   7   17.94    6.98
  11  -7   7   19.80    7.45
 -15  -6   7    6.95    6.87
 -14  -6   7    7.47    6.60
 -13  -6   7    1.60    5.12
  13   6  -7    4.13    3.49
  12   6  -7   19.14    4.40
 -12  -6   7   16.38    6.54
  11   6  -7   14.12    3.73
 -11  -6   7   17.45    6.96
  10   6  -7   23.25    3.80
 -10  -6   7   43.61    8.71
  -9  -6   7   45.95    8.58
   9   6  -7   34.27    3.86
  -8  -6   7   26.96    6.70
   8   6  -7   34.43    3.29
   7   6  -7  157.12    6.76
  -7  -6   7  159.53   12.88
  -6  -6   7  111.22   10.74
   6   6  -7  120.84    4.71
  -5  -6   7  158.49   11.82
  -4  -6   7  136.01   10.39
  -3  -6   7  159.36   10.86
  -2  -6   7  185.81   11.45
   1   6  -7  306.74   10.64
   1   6  -7  327.49   10.55
  -1  -6   7  337.35   16.25
   0  -6   7   18.78    1.68
   0   6  -7   17.34    1.82
   0   6  -7   18.64    2.15
   1  -6   7  307.60   12.51
  -1   6  -7  324.18   11.89
  -1   6  -7  339.51   12.42
  -2   6  -7  168.08    7.64
   2  -6   7  157.71    8.41
  -3   6  -7  158.57    8.03
   3  -6   7  178.38    9.58
   4  -6   7  132.78    9.17
  -4   6  -7  175.37    8.66
   5  -6   7  170.87   10.51
  -5   6  -7  144.41    8.51
  -6   6  -7  118.79    8.02
   6  -6   7  130.27    9.80
   7  -6   7  146.34   11.05
  -7   6  -7  157.99    9.68
  -8   6  -7   27.44    4.98
   8  -6   7   23.06    6.04
   9  -6   7   45.84    8.33
  10  -6   7   23.28    7.17
 -15  -5   7    3.69    6.13
  14   5  -7    1.02    4.03
 -14  -5   7   18.63    8.03
 -13  -5   7   14.98    6.83
  13   5  -7   22.42    5.18
  12   5  -7   27.91    4.97
 -12  -5   7   31.32    8.48
 -11  -5   7   36.92    8.20
  11   5  -7   30.33    4.60
  10   5  -7   53.38    5.37
 -10  -5   7   61.17    9.76
   9   5  -7   58.87    4.94
  -9  -5   7   59.44    9.08
   8   5  -7   97.44    5.81
  -8  -5   7  105.57   10.75
   7   5  -7  116.38    5.81
  -7  -5   7  106.21   10.47
   6   5  -7  158.49    6.60
  -6  -5   7  168.38   12.20
   6   5  -7  169.90    6.69
  -5  -5   7    1.42    2.39
   5   5  -7    0.34    0.74
   5   5  -7    0.47    0.77
  -4  -5   7  243.27   14.31
  -3  -5   7  140.64    9.74
  -2  -5   7  414.69   19.49
   1   5  -7  151.61    5.69
   1   5  -7  157.41    5.57
   0   5  -7  494.07   16.19
   0  -5   7  492.01   16.96
   0   5  -7  494.63   16.50
  -1   5  -7  148.34    6.74
   1  -5   7  145.41    7.18
  -1   5  -7  143.05    6.36
  -2   5  -7  392.25   14.58
   2  -5   7  414.82   16.11
   3  -5   7  126.26    7.88
  -3   5  -7  139.06    6.96
   4  -5   7  200.18    9.50
   4  -5   7  221.81   11.62
  -4   5  -7  222.38   10.09
   5  -5   7   -1.62    2.43
  -5   5  -7   -0.11    1.83
   6  -5   7  155.66   10.57
  -6   5  -7  152.72    8.94
   7  -5   7  105.97    9.62
  -7   5  -7  105.34    7.74
  -8   5  -7   90.06    7.70
   8  -5   7  107.97   10.23
   9  -5   7   56.72    8.60
 -15  -4   7    9.22    6.62
 -14  -4   7    5.34    5.96
 -14  -4   7    6.82    2.56
  14   4  -7    4.28    4.29
 -13  -4   7   18.57    7.43
  13   4  -7   18.43    5.18
 -13  -4   7   19.74    3.32
 -12  -4   7   26.45    3.44
  12   4  -7   31.85    5.51
 -12  -4   7   26.01    8.12
 -11  -4   7   65.19    4.70
 -11  -4   7   74.76   10.55
  11   4  -7   54.47    6.02
 -10  -4   7   96.04    5.40
 -10  -4   7   86.49   10.76
  10   4  -7  102.28    7.09
  -9  -4   7  116.60   11.63
  -9  -4   7  109.13    5.50
   9   4  -7  119.91    7.24
  -8  -4   7  147.51   12.17
   8   4  -7  151.22    7.81
   7   4  -7  164.03    7.53
  -7  -4   7  139.00   11.61
   6   4  -7  163.47    7.07
  -6  -4   7  149.49   11.52
   6   4  -7  165.89    7.05
   5   4  -7  232.79    8.40
  -5  -4   7  221.14   13.76
   5   4  -7  220.86    8.33
  -4  -4   7  127.38    9.59
   4   4  -7  141.62    5.24
   4   4  -7  143.11    5.24
  -3  -4   7  118.44    8.50
   2   4  -7  553.84   16.92
  -2  -4   7  525.94   23.56
  -1  -4   7 1315.97   41.52
   1   4  -7 1316.18   40.07
   1   4  -7 1326.34   40.22
   0   4  -7   54.59    3.05
   0  -4   7   63.46    3.81
   0   4  -7   52.27    3.23
  -1   4  -7 1313.20   41.43
   1  -4   7 1308.82   43.29
  -1   4  -7 1335.20   41.10
   2  -4   7  506.17   19.26
  -2   4  -7  511.97   17.64
   3  -4   7  124.41    7.71
  -3   4  -7  126.00    6.62
   3  -4   7  141.40    6.68
  -4   4  -7  140.44    7.55
   4  -4   7  142.71    7.46
   4  -4   7  153.40    9.12
   5  -4   7  217.47   12.07
   5  -4   7  225.91   10.36
  -5   4  -7  208.49   10.27
   6  -4   7  151.42    8.59
  -6   4  -7  128.59    8.20
   6  -4   7  171.50   10.71
  -7   4  -7  174.07    9.88
   7  -4   7  156.16   11.44
   7  -4   7  166.61    9.70
   8  -4   7  135.06   11.30
  -8   4  -7  152.73    9.58
   9  -4   7  116.85   11.16
 -16  -3   7    3.43    3.70
 -15  -3   7   11.08    7.13
 -15  -3   7    9.67    3.92
 -14  -3   7    5.43    3.61
 -14  -3   7    2.27    5.39
  14   3  -7   11.91    5.05
 -13  -3   7    8.81    3.51
  13   3  -7    6.68    3.89
 -13  -3   7    5.20    5.18
  12   3  -7   73.03    7.45
 -12  -3   7   74.78    6.40
 -12  -3   7   54.57    9.90
  11   3  -7   28.13    4.76
 -11  -3   7   31.59    4.43
 -11  -3   7   29.93    7.49
  10   3  -7   25.80    4.38
 -10  -3   7   23.92    3.87
 -10  -3   7   21.93    5.90
   9   3  -7  120.01    7.65
  -9  -3   7  141.67   11.85
  -9  -3   7  136.41    7.56
  -8  -3   7   97.49    6.02
  -8  -3   7  118.17   10.18
   8   3  -7   94.25    6.24
  -7  -3   7  225.82    9.92
  -7  -3   7  238.97   10.18
   7   3  -7  249.73   10.37
  -7  -3   7  221.43   14.68
  -6  -3   7  185.83    7.85
   6   3  -7  169.48    7.90
  -6  -3   7  175.04   12.20
   6   3  -7  178.86    7.98
  -6  -3   7  195.28    8.13
  -5  -3   7  133.18    5.89
   5   3  -7  139.69    6.10
   5   3  -7  131.43    6.05
  -5  -3   7  132.62    9.79
  -4  -3   7  138.42    5.58
   4   3  -7  142.32    5.73
   4   3  -7  131.36    5.62
  -4  -3   7  125.71    9.10
  -3  -3   7  676.37   29.72
  -3  -3   7  723.46   23.20
   3   3  -7  717.29   22.61
   3   3  -7  741.93   22.67
   2   3  -7   10.60    1.22
   2   3  -7    8.75    1.11
  -2  -3   7   13.89    3.03
  -2  -3   7   14.62    1.51
  -1  -3   7  109.30    5.10
   1   3  -7  122.97    4.68
   1   3  -7  117.39    4.78
   0  -3   7  182.47    8.02
   0   3  -7  202.19    7.31
   0   3  -7  198.88    7.49
  -1   3  -7  109.84    5.23
   1  -3   7  131.84    6.45
   2  -3   7   12.07    2.68
   2  -3   7    9.21    1.79
  -2   3  -7    9.41    1.68
   3  -3   7  746.47   24.36
   3  -3   7  727.68   26.34
  -3   3  -7  692.23   24.22
   4  -3   7  125.82    6.71
  -4   3  -7  115.58    6.58
   4  -3   7  115.91    7.76
   5  -3   7  137.97    8.93
  -5   3  -7  120.36    7.19
   5  -3   7  138.35    7.51
  -6   3  -7  196.57    9.65
   6  -3   7  166.17   10.88
   6  -3   7  179.62    9.41
   7  -3   7  255.70   12.25
  -7   3  -7  240.75   11.94
   7  -3   7  242.23   14.11
   8  -3   7   88.81    9.26
   8  -3   7   89.85    7.29
   9  -3   7  134.21    9.33
 -16  -2   7    7.94    7.17
 -16  -2   7    7.36    4.46
 -15  -2   7    9.12    6.78
 -15  -2   7   16.43    5.08
  15   2  -7    3.10    4.91
 -14  -2   7   16.54    6.96
 -14  -2   7   19.64    4.99
  14   2  -7    7.09    4.75
 -13  -2   7   32.48    8.22
  13   2  -7   26.79    5.77
 -13  -2   7   41.93    5.90
 -12  -2   7   39.77    8.62
  12   2  -7   32.30    5.86
 -12  -2   7   43.34    5.74
  11   2  -7  122.95    9.01
 -11  -2   7  124.59   12.58
 -11  -2   7  128.48    8.72
  10   2  -7   51.31    5.73
 -10  -2   7   34.49    4.86
 -10  -2   7   60.30    8.62
   9   2  -7   96.02    6.92
  -9  -2   7   90.94    6.73
  -9  -2   7   89.18    9.84
  -8  -2   7  134.98    8.00
   8   2  -7  137.76    7.98
  -8  -2   7  149.80   11.51
   7   2  -7  131.99    7.10
  -7  -2   7  113.04    9.73
  -7  -2   7  123.33    7.19
   6   2  -7  169.75    7.96
  -6  -2   7  155.10    8.02
  -6  -2   7  176.56   11.61
   6   2  -7  171.05    7.89
  -5  -2   7  436.32   15.93
   5   2  -7  412.26   15.23
   5   2  -7  418.81   15.19
  -5  -2   7  442.77   20.70
   4   2  -7  538.43   17.77
   4   2  -7  516.19   17.64
  -4  -2   7  530.43   18.50
  -4  -2   7  508.26   23.18
  -3  -2   7   10.83    1.87
   3   2  -7   16.31    1.80
  -3  -2   7    8.76    2.78
   3   2  -7   14.87    1.73
   2   2  -7 1327.60   40.80
  -2  -2   7 1286.18   42.52
   2   2  -7 1373.66   40.96
   1   2  -7  360.08   12.29
   1   2  -7  361.42   12.08
   0   2  -7  224.47    8.18
   1  -2   7  326.35   12.19
  -1   2  -7  380.81   12.43
  -2   2  -7 1272.21   39.92
   3  -2   7   15.50    2.32
  -3   2  -7    6.58    1.67
  -4   2  -7  532.43   19.17
   4  -2   7  546.62   19.44
   5  -2   7  428.51   18.07
  -5   2  -7  414.63   16.05
   5  -2   7  410.61   16.21
   6  -2   7  170.15   10.37
  -6   2  -7  153.16    8.44
   6  -2   7  164.47    8.82
  -7   2  -7  145.16    8.47
   7  -2   7  133.89   10.05
   7  -2   7  144.18    8.48
   8  -2   7  144.28    9.10
   9  -2   7   82.73    7.34
  10  -2   7   41.52    5.93
  11  -2   7  143.35   10.64
 -16  -1   7    5.20    4.72
 -16  -1   7    5.16    7.08
  15   1  -7   11.95    5.42
 -15  -1   7    8.38    4.78
 -15  -1   7    9.16    6.35
  14   1  -7   17.13    5.41
 -14  -1   7    7.98    4.38
 -14  -1   7   13.87    6.31
  13   1  -7   31.67    6.23
 -13  -1   7   41.19    9.15
 -13  -1   7   34.19    6.13
 -12  -1   7   75.48    8.05
 -12  -1   7  104.10   11.91
  12   1  -7   89.83    8.50
 -11  -1   7   73.74    9.83
 -11  -1   7   64.89    7.17
 -10  -1   7   37.52    7.22
  10   1  -7   49.26    5.77
 -10  -1   7   34.39    5.38
  -9  -1   7  216.65   11.59
  -9  -1   7  202.73   14.44
   9   1  -7  207.08   11.04
  -8  -1   7  241.44   15.15
   8   1  -7  248.06   11.73
  -8  -1   7  237.43   12.07
  -7  -1   7   94.88    6.82
   7   1  -7  104.38    6.44
  -7  -1   7   88.26    8.56
   6   1  -7  327.87   12.68
  -6  -1   7  283.12   12.96
  -6  -1   7  298.33   16.27
  -5  -1   7  156.71    7.93
   5   1  -7  146.09    7.17
  -5  -1   7  150.53    9.91
  -4  -1   7 1288.53   50.34
  -4  -1   7 1343.65   43.33
   4   1  -7 1300.26   41.36
   3   1  -7  108.11    5.29
  -3  -1   7  123.13    6.10
   2   1  -7  381.46   13.07
   1   1  -7 2357.87   71.26
   0   1  -7   66.75    3.41
   0  -1   7   55.24    3.30
  -1   1  -7 2372.62   72.82
   1  -1   7 2434.02   73.08
   2  -1   7  377.83   13.37
  -2   1  -7  361.44   13.05
   3  -1   7  105.91    5.85
  -3   1  -7  130.76    5.97
   4  -1   7 1329.44   42.10
  -4   1  -7 1285.73   41.70
  -5   1  -7  161.35    7.77
   5  -1   7  142.10    7.75
  -6   1  -7  339.55   13.93
   7  -1   7  110.50    7.12
  -7   1  -7   93.90    6.55
   8  -1   7  251.48   12.55
   9  -1   7  210.97   11.77
  10  -1   7   40.28    5.64
  11  -1   7   66.56    7.49
  12  -1   7   90.33    8.92
  13  -1   7   16.21    5.49
  16   0  -7   17.55    7.19
 -16   0   7    0.83    4.93
 -16   0   7    6.76    6.75
  15   0  -7    8.63    5.51
 -15   0   7    1.67    4.74
 -15   0   7    6.84    6.35
  14   0  -7   24.80    6.11
 -14   0   7   14.89    7.08
 -14   0   7   25.07    6.64
  13   0  -7   20.29    5.39
 -13   0   7    9.78    5.35
 -13   0   7   23.22    5.78
 -12   0   7   45.51    7.16
  12   0  -7   32.39    6.04
 -12   0   7   22.46    6.92
  11   0  -7   65.06    7.19
 -11   0   7   70.26    7.94
 -11   0   7   76.61    9.79
  10   0  -7  174.59   10.57
 -10   0   7  172.26   13.23
 -10   0   7  159.09   11.07
  -9   0   7   36.11    5.66
  -9   0   7   35.87    6.51
   9   0  -7   45.92    5.30
  -8   0   7  224.82   12.02
  -8   0   7  214.31   13.88
   8   0  -7  218.30   11.07
  -7   0   7  207.36   11.21
  -7   0   7  215.87   13.20
   7   0  -7  220.66   10.52
   6   0  -7   13.48    2.64
  -6   0   7   12.28    3.27
  -6   0   7   17.68    3.99
  -5   0   7  477.88   22.42
  -5   0   7  504.46   19.63
   5   0  -7  534.85   18.59
  -4   0   7   54.03    4.61
  -4   0   7   52.11    3.64
   4   0  -7   48.01    3.81
   3   0  -7  184.77    8.11
  -3   0   7  211.02    8.18
  -3   0   7  207.54    9.25
  -2   0   7  239.71    9.11
   2   0  -7  239.21    9.06
   1   0  -7   64.51    3.56
  -1   0   7   66.09    3.69
   0   0  -7    0.41    0.91
   0   0   7   -0.15    0.91
  -1   0  -7   59.92    3.48
   1   0   7   59.44    3.68
   2   0   7  231.04    9.37
  -2   0  -7  247.80    9.14
   3   0   7  198.33    8.32
  -3   0  -7  183.69    7.87
   4   0   7   50.62    4.01
  -4   0  -7   53.88    3.81
  -5   0  -7  526.95   18.38
   5   0   7  490.33   18.66
   6   0   7   15.09    3.02
  -6   0  -7   15.26    2.71
   7   0   7  207.27   10.43
   9   0   7   33.40    4.95
  10   0   7  161.88   10.35
  11   0   7   77.84    7.85
  12   0   7   34.27    6.10
  13   0   7   33.80    6.58
  14   0   7   17.90    5.98
 -16   1   7    3.72    6.86
 -16   1   7   -0.30    5.12
 -15   1   7   18.50    7.56
 -15   1   7   14.02    6.21
 -14   1   7   14.21    6.14
  14  -1  -7   15.27    5.48
 -14   1   7   14.27    6.72
 -13   1   7   32.74    7.22
  13  -1  -7   34.98    6.70
 -13   1   7   47.27    8.74
 -12   1   7   80.97   10.40
  12  -1  -7   88.24    8.76
 -12   1   7   97.87   10.00
 -11   1   7   70.45    8.48
 -11   1   7   84.78    9.84
  11  -1  -7   71.21    7.46
  10  -1  -7   45.97    5.97
 -10   1   7   51.54    7.57
 -10   1   7   44.80    7.04
   9  -1  -7  195.45   11.09
  -9   1   7  190.07   12.09
  -9   1   7  207.65   13.71
  -8   1   7  240.27   14.63
  -8   1   7  225.10   13.06
   8  -1  -7  268.59   12.50
  -7   1   7  100.41    7.95
  -7   1   7   95.82    8.17
   7  -1  -7  106.05    6.92
   6  -1  -7  297.84   13.25
  -6   1   7  312.88   16.05
  -6   1   7  327.96   13.06
  -6   1   7  334.38   14.86
  -5   1   7  157.25    9.37
  -5   1   7  145.92    8.53
  -5   1   7  140.07    7.31
   5  -1  -7  147.96    7.70
   4  -1  -7 1294.46   42.18
  -4   1   7 1312.34   44.46
  -4   1   7 1345.16   42.11
  -3   1   7  125.92    6.10
   3  -1  -7  118.87    5.99
   2  -1  -7  370.76   13.29
  -2   1   7  375.98   13.47
   1  -1  -7 2350.54   73.50
  -1   1   7 2501.25   73.93
   0  -1  -7   66.88    3.55
   0   1   7   60.08    3.65
   1   1   7 2425.83   73.41
  -1  -1  -7 2391.01   72.92
   2   1   7  366.89   13.47
  -2  -1  -7  386.83   13.13
   3   1   7  120.90    5.84
  -3  -1  -7  103.38    5.18
   4   1   7 1257.37   40.58
  -4  -1  -7 1274.27   40.03
   5   1   7  146.57    7.35
  -5  -1  -7  138.83    6.80
   6   1   7  313.78   13.13
   7   1   7   93.65    6.28
   8   1   7  256.38   12.34
  10   1   7   40.84    5.60
  11   1   7   80.84    7.72
  12   1   7   99.03    9.18
  13   1   7   37.83    6.68
  14   1   7    8.21    4.74
  15   1   7    6.47    5.36
 -16   2   7    7.13    6.36
 -15   2   7   10.79    6.46
 -14   2   7    9.42    6.04
 -14   2   7   15.22    6.85
 -13   2   7   26.10    6.84
  13  -2  -7   37.45    7.08
 -13   2   7   26.23    7.30
 -12   2   7   27.98    7.00
 -12   2   7   43.11    8.00
  12  -2  -7   36.10    6.57
  11  -2  -7  127.08   10.06
 -11   2   7  123.34   11.32
 -11   2   7  139.88   11.93
 -10   2   7   43.02    7.09
 -10   2   7   54.92    7.72
  10  -2  -7   39.08    5.82
  -9   2   7   84.46    8.67
  -9   2   7   94.56    9.06
   9  -2  -7   93.82    7.83
  -8   2   7  134.48   10.25
   8  -2  -7  151.31    9.16
  -8   2   7  133.73    9.92
   7  -2  -7  129.79    8.08
  -7   2   7  137.11    9.53
  -7   2   7  130.56    9.36
  -6   2   7  173.95   10.38
   6  -2  -7  160.81    8.95
  -6   2   7  168.19   10.24
  -6   2   7  189.78    9.20
  -5   2   7  431.95   16.41
   5  -2  -7  450.40   16.68
  -5   2   7  388.13   17.72
  -4   2   7  548.69   21.36
  -4   2   7  521.51   19.58
   4  -2  -7  580.84   19.90
  -3   2   7   14.61    2.34
   3  -2  -7   11.62    2.07
   2  -2  -7 1286.52   41.16
  -2   2   7 1334.03   41.55
  -1   2   7  386.03   13.80
   1  -2  -7  380.11   13.44
   0  -2  -7  245.42    9.05
   0   2   7  240.34    9.44
  -1  -2  -7  357.04   12.58
   1   2   7  381.09   13.21
   2   2   7 1315.69   40.93
  -2  -2  -7 1285.77   42.55
   3   2   7    5.09    1.65
   4   2   7  529.04   18.68
   5   2   7  453.30   16.80
   6   2   7  156.06    8.00
   7   2   7  133.21    7.67
   8   2   7  141.84    8.38
   9   2   7   83.51    6.81
  10   2   7   44.33    5.50
  11   2   7  131.66    9.55
  12   2   7   31.81    5.83
  13   2   7   22.42    5.75
  14   2   7   18.14    5.51
  15   2   7    9.42    5.75
 -16   3   7    8.06    7.05
 -15   3   7    2.39    6.20
 -14   3   7   18.75    6.87
 -13   3   7   16.33    6.31
 -12   3   7   96.82   11.12
 -12   3   7   69.55    9.53
 -11   3   7   37.30    7.09
  11  -3  -7   32.50    6.09
 -11   3   7   41.36    7.91
 -10   3   7   22.54    6.22
 -10   3   7   29.90    6.16
  10  -3  -7   31.50    5.78
   9  -3  -7  142.46    9.34
  -9   3   7  139.02   11.13
  -9   3   7  113.43    9.80
  -8   3   7  101.72    9.31
   8  -3  -7  103.13    7.70
  -8   3   7   93.58    8.33
  -7   3   7  222.15   12.87
   7  -3  -7  254.57   14.25
  -7   3   7  222.71   13.18
  -7   3   7  233.17   11.66
   7  -3  -7  238.22   11.76
   6  -3  -7  195.44   11.36
  -6   3   7  158.99   10.51
  -6   3   7  173.52    9.37
  -6   3   7  167.27   10.10
   6  -3  -7  186.63    9.50
  -5   3   7  140.11    9.09
   5  -3  -7  136.51    8.97
   5  -3  -7  132.50    7.63
  -5   3   7  132.59    7.69
   4  -3  -7  126.13    8.15
   4  -3  -7  142.50    7.16
  -4   3   7  107.05    6.60
   3  -3  -7  740.20   24.70
  -3   3   7  716.35   24.94
   2  -3  -7   13.56    2.14
  -2   3   7    8.32    1.99
  -1   3   7  124.82    6.05
   1  -3  -7  114.13    5.51
   0  -3  -7  172.97    7.11
   0  -3  -7  191.06    8.44
   0   3   7  189.06    7.82
  -1  -3  -7  125.64    6.19
   1   3   7  107.91    5.45
  -2  -3  -7    8.52    1.99
   2   3   7   11.93    1.89
   3   3   7  742.40   24.54
   4   3   7  137.83    6.63
   5   3   7  135.04    6.94
  -6  -3  -7  167.05   11.24
   6   3   7  170.28    8.36
   7   3   7  234.07   11.00
  -7  -3  -7  258.75   15.15
  -8  -3  -7   82.51    9.07
   8   3   7   91.60    6.39
  -9  -3  -7  140.42   11.76
   9   3   7  133.09    8.48
 -10  -3  -7   38.41    7.20
  10   3   7   23.28    4.41
  11   3   7   25.74    4.66
  12   3   7   71.58    7.76
  13   3   7   10.59    4.65
  14   3   7    6.62    4.60
  15   3   7    4.71    4.93
 -15   4   7    0.78    6.66
 -14   4   7   13.51    6.95
 -13   4   7   27.00    8.06
 -12   4   7   33.15    8.37
 -11   4   7   89.51   10.65
 -10   4   7  101.93   10.77
  -9   4   7  134.57   11.30
   9  -4  -7  100.66    8.40
  -8   4   7  161.44   11.81
   8  -4  -7  170.82   10.24
  -8   4   7  161.31   10.96
   7  -4  -7  162.25   11.46
  -7   4   7  151.42    9.44
  -7   4   7  153.11    9.85
   7  -4  -7  154.21    9.20
  -7   4   7  160.43   11.11
  -6   4   7  157.59    8.95
   6  -4  -7  138.47   10.23
  -6   4   7  160.39   10.31
   6  -4  -7  133.38    8.40
   5  -4  -7  205.86   10.25
  -5   4   7  217.67   12.15
   5  -4  -7  228.43   12.36
  -5   4   7  212.89   10.66
   4  -4  -7  159.61    9.39
   4  -4  -7  139.79    7.53
  -4   4   7  133.16    7.73
   3  -4  -7  135.28    6.88
   3  -4  -7  125.33    8.10
  -3   4   7  138.40    7.36
   2  -4  -7  543.99   20.63
   2  -4  -7  543.43   18.57
  -2   4   7  517.90   19.11
   1  -4  -7 1310.78   43.71
  -1   4   7 1307.47   41.75
   0   4   7   60.58    4.00
   0  -4  -7   52.14    4.24
  -1  -4  -7 1266.74   42.60
   1   4   7 1334.12   41.06
  -2  -4  -7  513.92   18.54
   2   4   7  532.74   17.57
   2   4   7  516.78   17.85
   3   4   7  129.44    5.96
   3   4   7  134.66    6.27
   4   4   7  147.14    6.56
   4   4   7  135.20    6.64
   5   4   7  208.70    9.30
   5   4   7  221.09    9.21
  -5  -4  -7  220.27   12.75
  -6  -4  -7  172.09   11.37
   6   4   7  154.25    7.96
  -7  -4  -7  146.87   11.41
   7   4   7  170.12    8.59
  -8  -4  -7  129.79   11.18
   8   4   7  149.69    8.34
  -9  -4  -7  126.37   11.53
   9   4   7  106.55    7.51
 -10  -4  -7   97.63   10.80
  10   4   7   88.58    7.33
  11   4   7   59.04    6.58
 -11  -4  -7   63.03    9.70
  12   4   7   31.64    5.52
  13   4   7   14.42    4.83
  14   4   7    2.12    3.95
 -15  -4  -7    8.15    3.99
 -15   5   7    8.94    7.86
 -14   5   7    5.45    6.66
 -13   5   7   10.74    6.62
 -12   5   7   26.23    7.91
 -11   5   7   35.91    8.34
 -10   5   7   56.34    8.84
   8  -5  -7  107.64   10.39
  -7   5   7  128.36    8.77
   7  -5  -7  114.01   10.19
  -6   5   7  167.12    9.70
   6  -5  -7  160.03    9.07
   6  -5  -7  149.64   10.54
   5  -5  -7    0.69    2.11
  -5   5   7   -3.76    2.67
  -5   5   7    1.24    1.96
   5  -5  -7    1.40    2.89
   4  -5  -7  236.21   12.42
  -4   5   7  219.16   10.78
   4  -5  -7  228.51   10.44
  -3   5   7  141.54    7.65
   3  -5  -7  141.64    7.07
   3  -5  -7  122.03    8.21
   2  -5  -7  406.71   17.22
  -2   5   7  440.05   16.30
   1  -5  -7  140.65    7.86
  -1   5   7  150.12    7.28
   0  -5  -7  474.04   17.93
   0   5   7  485.64   17.15
  -1  -5  -7  163.23    7.36
   1   5   7  141.17    6.46
   1   5   7  140.96    6.68
   2   5   7  411.20   14.42
   2   5   7  398.39   14.72
  -2  -5  -7  437.59   15.28
   3   5   7  136.00    6.06
   3   5   7  129.62    6.26
  -4  -5  -7  220.00   12.33
   4   5   7  226.81    8.92
   4   5   7  217.12    9.14
  -5  -5  -7    2.58    1.88
  -5  -5  -7    1.56    2.71
   5   5   7    1.10    1.46
   6   5   7  169.43    8.12
  -6  -5  -7  165.86    7.84
  -6  -5  -7  168.45   11.52
   7   5   7  126.64    7.22
  -7  -5  -7  119.31   10.19
   8   5   7   87.71    6.29
  -8  -5  -7  108.45   10.28
   9   5   7   45.16    4.98
  -9  -5  -7   56.21    8.37
 -10  -5  -7   58.46    9.02
  10   5   7   48.59    5.57
  11   5   7   39.37    5.41
 -11  -5  -7   35.89    8.48
 -12  -5  -7   29.06    7.74
  12   5   7   21.21    4.95
  13   5   7    4.35    3.87
 -14  -5  -7    2.32    3.13
  14   5   7   12.69    5.06
 -15  -5  -7    4.23    3.08
   9  -6  -7   38.04    7.89
   8  -6  -7   30.47    6.81
  -7   6   7  156.71   10.21
   7  -6  -7  149.07   11.46
  -6   6   7  120.48    8.44
   6  -6  -7  117.90    9.89
  -5   6   7  160.43    9.51
   5  -6  -7  171.16   11.03
   4  -6  -7  156.98   10.12
  -4   6   7  148.06    8.71
   3  -6  -7  159.57    9.79
  -3   6   7  178.14    9.07
   2  -6  -7  171.48    9.34
  -2   6   7  169.42    8.56
  -1   6   7  302.49   12.47
   1  -6  -7  313.12   13.33
   0   6   7   16.12    2.37
   0  -6  -7   13.51    2.58
   0   6   7   13.63    2.35
   1   6   7  315.15   11.93
  -1  -6  -7  299.89   12.07
   2   6   7  170.21    7.43
   2   6   7  162.73    7.05
   3   6   7  170.46    7.59
   3   6   7  178.97    7.40
  -4  -6  -7  141.41    9.66
   4   6   7  150.25    6.94
   5   6   7  177.29    7.89
  -5  -6  -7  156.72   10.89
  -6  -6  -7  117.00    9.71
   6   6   7  122.78    6.66
  -7  -6  -7  167.17   12.17
   7   6   7  152.19    8.16
   8   6   7   25.48    3.78
  -8  -6  -7   27.19    6.14
  -9  -6  -7   27.48    6.81
   9   6   7   43.32    4.81
 -10  -6  -7   37.22    7.94
  10   6   7   29.66    4.63
 -11  -6  -7    9.83    5.52
  11   6   7   15.21    4.17
  12   6   7   14.41    4.37
 -12  -6  -7   26.28    7.81
  13   6   7    7.17    3.75
   9  -7  -7   34.54    7.63
   8  -7  -7   72.21    9.33
   7  -7  -7   65.58    8.36
  -7   7   7   72.66    7.52
   6  -7  -7  130.96   10.77
  -6   7   7  160.89   10.00
   5  -7  -7  126.74    9.83
  -5   7   7  107.31    7.92
   4  -7  -7  165.15   10.31
  -4   7   7  143.07    8.81
   3  -7  -7  225.34   11.99
  -3   7   7  226.71   11.09
  -2   7   7  124.17    7.30
   2  -7  -7  125.51    8.01
  -1   7   7   96.37    6.01
   1  -7  -7   99.34    6.57
   0   7   7  203.35    9.32
   0  -7  -7  210.40    9.55
  -1  -7  -7   97.16    5.39
   1   7   7  102.33    5.70
   2   7   7  124.57    6.26
  -3  -7  -7  245.35   12.91
   3   7   7  243.53    9.88
  -4  -7  -7  150.45   10.41
   4   7   7  172.39    7.62
  -5  -7  -7  126.94    9.84
   5   7   7  127.76    6.50
   6   7   7  154.71    7.65
  -6  -7  -7  146.11   11.17
  -7  -7  -7   62.76    7.99
   7   7   7   61.70    4.99
   8   7   7   69.92    5.67
  -8  -7  -7   65.09    8.72
   9   7   7   50.03    5.27
  -9  -7  -7   59.19    8.87
 -10  -7  -7   21.51    6.69
  10   7   7   27.07    4.37
 -11  -7  -7   10.28    5.88
  11   7   7   13.99    3.95
 -12  -7  -7    8.85    6.16
  12   7   7    7.80    3.74
  13   7   7    0.13    3.34
  10  -8  -7   12.54    6.42
   9  -8  -7   35.02    7.92
   8  -8  -7   67.97    9.24
  -8   8   7   73.73    8.25
   7  -8  -7   72.94    8.99
  -7   8   7   62.83    7.27
   6  -8  -7   34.97    6.52
  -6   8   7   27.99    5.12
   5  -8  -7  104.76    9.17
  -5   8   7   83.83    7.40
   4  -8  -7  158.56   10.15
  -4   8   7  127.76    8.70
  -3   8   7   93.40    6.80
   3  -8  -7   90.60    7.52
  -2   8   7  149.11    8.37
   2  -8  -7  140.25    8.69
   1  -8  -7  226.49   10.99
  -1   8   7  247.36   11.09
   0   8   7  213.35    9.87
   0  -8  -7  213.17    9.70
  -1  -8  -7  242.86    9.57
   1   8   7  224.99   10.14
   2   8   7  141.88    7.06
  -3  -8  -7  103.12    7.71
   3   8   7   95.02    5.47
  -4  -8  -7  148.80   10.35
   4   8   7  158.31    7.35
   5   8   7  106.48    5.83
  -5  -8  -7   91.55    8.68
  -6  -8  -7   41.62    6.58
   6   8   7   25.39    3.21
   7   8   7   75.88    5.45
  -7  -8  -7   72.92    8.65
   8   8   7   83.88    6.07
  -8  -8  -7   71.58    9.27
  -9  -8  -7   43.79    8.19
   9   8   7   31.36    4.44
  10   8   7    8.14    3.24
 -10  -8  -7    9.45    5.93
  11   8   7    7.08    3.29
 -11  -8  -7    7.79    5.78
  12   8   7    4.16    3.23
 -12  -8  -7    2.16    5.67
  11  -9  -7    7.44    6.56
  10  -9  -7   14.63    6.71
   9  -9  -7   18.40    6.86
   8  -9  -7   31.00    7.28
  -8   9   7   53.66    7.54
   7  -9  -7   57.78    8.44
  -7   9   7   57.49    7.25
  -6   9   7   37.34    5.88
   6  -9  -7   25.10    5.96
  -5   9   7   56.87    6.46
   5  -9  -7   53.58    7.17
  -4   9   7   98.36    7.98
   4  -9  -7  129.05    9.25
   3  -9  -7  112.63    8.39
  -3   9   7  127.15    8.30
  -2   9   7   86.83    6.53
   2  -9  -7   86.75    6.83
   1  -9  -7  197.66    9.72
  -1   9   7  187.66    9.76
   0  -9  -7   39.66    3.71
   0   9   7   44.36    4.32
   1   9   7  210.66    9.75
   2   9   7   87.77    5.53
   3   9   7  126.65    6.64
   4   9   7  122.50    6.46
  -5  -9  -7   57.30    7.13
   5   9   7   54.94    4.24
  -6  -9  -7   54.89    7.44
   6   9   7   36.60    3.79
   7   9   7   51.99    4.61
  -7  -9  -7   62.36    8.25
   8   9   7   29.43    3.95
  -8  -9  -7   42.45    7.79
   9   9   7    4.99    2.76
  -9  -9  -7    6.98    5.26
 -10  -9  -7    3.14    5.00
  10   9   7    4.96    2.82
 -11  -9  -7    1.59    5.34
  11   9   7    4.12    3.13
  12   9   7    2.23    3.33
 -12  -9  -7   -4.41    5.45
  12 -10  -7   -0.43    6.68
  11 -10  -7    9.41    6.93
  10 -10  -7   -0.25    5.58
   9 -10  -7   16.22    6.70
   8 -10  -7    3.05    4.86
  -8  10   7    7.07    4.79
  -7  10   7   25.39    5.80
   7 -10  -7   32.38    7.15
  -6  10   7   27.01    5.61
   6 -10  -7   24.81    6.19
   5 -10  -7   53.48    7.25
  -5  10   7   45.03    6.25
  -4  10   7   87.49    7.76
   4 -10  -7   92.25    8.40
  -3  10   7   23.42    4.41
   3 -10  -7   31.58    5.03
  -2  10   7   49.77    5.48
   2 -10  -7   48.49    5.32
  -1  10   7   37.47    4.63
   1 -10  -7   46.89    4.46
   0 -10  -7  150.07    7.04
   0  10   7  161.00    8.64
   1  10   7   51.36    4.66
   2  10   7   51.11    4.50
   3  10   7   24.13    3.25
   4  10   7   84.90    5.44
   5  10   7   58.14    4.57
   6  10   7   28.73    3.48
  -7 -10  -7   31.90    6.99
   7  10   7   21.75    3.41
  -8 -10  -7    0.79    4.63
   8  10   7    9.07    3.09
   9  10   7   10.00    3.22
  -9 -10  -7    5.81    5.45
 -10 -10  -7    3.97    5.77
  10  10   7    1.18    2.71
 -11 -10  -7   -3.76    5.23
  11  10   7    4.64    3.29
 -12 -10  -7   -5.93    5.39
  12 -11  -7   -2.61    6.23
  11 -11  -7    8.05    6.82
  10 -11  -7   -0.23    4.94
   9 -11  -7   10.92    6.33
   8 -11  -7   10.76    5.52
  -8  11   7    9.82    5.05
   7 -11  -7   27.85    6.68
  -7  11   7   19.66    5.34
  -6  11   7   12.14    4.52
   6 -11  -7    6.65    4.57
  -5  11   7   35.99    6.05
   5 -11  -7   38.79    6.59
  -4  11   7   47.17    6.28
   4 -11  -7   62.24    7.18
   3 -11  -7   37.60    5.36
  -3  11   7   28.59    5.16
   2 -11  -7  135.54    8.28
  -2  11   7  142.32    9.19
   1 -11  -7   66.63    4.96
  -1  11   7   63.88    6.06
   0  11   7   66.27    5.80
   1  11   7   63.66    5.51
   2  11   7  127.45    7.50
   3  11   7   27.07    3.64
   4  11   7   66.85    5.08
   5  11   7   34.28    3.78
   6  11   7   11.45    2.82
   7  11   7   12.85    3.04
   8  11   7   12.52    3.20
   9  11   7    4.82    3.01
  10  11   7    1.00    2.83
 -10 -11  -7   -1.02    5.45
 -11 -11  -7   -4.19    5.89
  11 -12  -7   -1.52    6.21
  10 -12  -7    0.56    5.97
   9 -12  -7   -2.21    5.11
   8 -12  -7    0.37    5.12
  -8  12   7    0.08    4.54
   7 -12  -7   15.05    5.79
  -7  12   7   10.66    4.88
   6 -12  -7   21.36    5.81
  -6  12   7   18.56    5.28
   5 -12  -7   19.23    5.40
  -5  12   7   25.44    5.50
  -4  12   7   30.20    5.65
   4 -12  -7   23.58    5.14
   3 -12  -7   66.25    6.38
  -3  12   7   69.31    7.20
  -2  12   7   35.64    5.34
   2 -12  -7   35.79    4.26
  -1  12   7  100.57    7.79
   0  12   7   49.48    5.40
   1  12   7   89.75    6.76
   2  12   7   33.95    4.33
   3  12   7   68.31    5.52
   4  12   7   21.67    3.46
   5  12   7   24.14    3.53
   6  12   7   22.33    3.62
   7  12   7   10.25    3.09
   8  12   7    0.90    2.56
   9  12   7    3.39    3.17
   9 -13  -7    4.16    5.81
  -8  13   7    4.05    5.17
   8 -13  -7    4.66    5.37
   7 -13  -7    2.08    4.73
  -7  13   7    3.89    4.43
  -6  13   7    2.44    4.21
   6 -13  -7    3.29    4.31
   5 -13  -7   16.69    5.21
  -5  13   7   15.36    5.11
  -4  13   7   28.42    5.81
   4 -13  -7   21.38    4.74
   3 -13  -7    9.14    3.44
  -3  13   7    0.31    3.12
  -2  13   7   33.92    5.50
   2 -13  -7   34.91    3.68
  -1  13   7   31.86    5.11
   0  13   7   23.04    4.50
   1  13   7   25.51    4.28
   2  13   7   22.88    4.02
   3  13   7    5.85    2.75
   4  13   7   16.47    3.42
   5  13   7   15.07    3.32
   6  13   7    9.22    3.00
   7  13   7    4.95    2.91
   8  13   7    2.10    2.91
   8 -14  -7    3.15    5.63
  -7  14   7    3.69    4.98
   7 -14  -7    2.75    4.77
   6 -14  -7    5.59    4.46
  -6  14   7    6.04    5.00
  -5  14   7    4.87    4.33
   5 -14  -7    8.03    4.23
  -4  14   7   11.34    4.39
   4 -14  -7    8.32    3.69
   3 -14  -7   10.42    2.99
  -3  14   7    6.34    3.91
  -2  14   7   13.61    4.45
  -1  14   7    3.22    3.11
   0  14   7   13.52    4.20
   1  14   7   11.28    3.82
   2  14   7   19.35    4.25
   3  14   7   10.17    3.44
   4  14   7    2.86    2.72
   5  14   7    9.50    3.25
   6  14   7    2.95    2.97
   6 -15  -7    2.44    4.24
   5 -15  -7    2.67    3.70
   4 -15  -7    5.98    3.03
  -1  15   7    9.24    4.07
   0  15   7    6.37    3.88
   1  15   7   13.74    4.42
   4  15  -8    6.09    2.63
   3  15  -8    1.93    2.63
   2  15  -8    0.47    2.72
   1  15  -8    5.76    3.09
   0  15  -8    2.40    3.23
   6 -15   8    9.41    3.46
   4  14  -8    0.31    2.01
   3  14  -8    0.06    2.11
   2  14  -8    5.87    2.54
   1  14  -8    1.81    2.67
   0  14  -8   -0.15    2.59
  -1  14  -8    2.34    2.66
  -2  14  -8    4.35    3.25
  -3  14  -8    0.39    2.82
  -4  14  -8    2.69    3.49
  -5  14  -8    8.89    4.55
   5 -14   8    5.35    2.89
  -6  14  -8    2.40    4.27
   6 -14   8    4.78    3.64
   7 -14   8    3.14    3.95
   8 -14   8   -2.33    3.76
   3  13  -8    2.04    1.79
   2  13  -8    5.27    2.40
   1  13  -8    2.66    2.39
   0  13  -8   -0.82    2.43
  -1  13  -8    3.37    2.63
  -2  13  -8   -0.40    2.60
  -3  13  -8   -0.15    2.74
  -4  13  -8    6.98    3.53
   4 -13   8    5.61    2.69
   5 -13   8    4.19    3.09
  -5  13  -8   -0.33    3.43
  -6  13  -8   24.28    5.62
   6 -13   8   17.20    4.83
   7 -13   8   -0.85    3.65
  -7  13  -8    3.41    4.00
   8 -13   8   16.37    5.84
  -8  13  -8   11.11    5.43
   9 -13   8    2.03    4.98
  -9  13  -8   -0.83    4.80
 -10 -12   8   -0.55    5.82
  -9 -12   8   15.67    7.59
  -8 -12   8   -4.10    5.02
  -7 -12   8   16.20    6.98
  -6 -12   8    2.98    4.79
   3  12  -8   29.09    2.66
   2  12  -8    1.51    1.84
   1  12  -8   18.42    3.04
   0  12  -8   -1.07    1.98
  -1  12  -8   12.63    3.23
  -2  12  -8    3.73    2.68
  -3  12  -8   17.76    4.11
   4 -12   8   -1.04    2.50
  -4  12  -8   -0.50    2.77
  -5  12  -8   25.69    5.15
   5 -12   8   29.85    5.20
   6 -12   8   -0.28    3.30
  -6  12  -8   -0.65    3.22
  -7  12  -8   17.38    4.90
   7 -12   8   20.79    5.58
   8 -12   8   -4.06    4.00
  -8  12  -8   -2.56    3.64
  -9  12  -8   30.27    7.13
   9 -12   8   30.61    7.69
  10 -12   8    0.21    5.30
 -11 -11   8    5.70    6.68
  11  11  -8    5.82    3.33
 -10 -11   8   15.52    7.13
  10  11  -8   22.34    3.48
  -9 -11   8    3.11    5.53
   9  11  -8    4.50    2.04
  -8 -11   8   31.37    8.18
  -7 -11   8    7.99    5.50
  -6 -11   8   35.74    8.08
  -5 -11   8    0.14    4.13
  -4 -11   8   35.60    7.33
   2  11  -8    6.58    1.89
   1  11  -8    7.01    2.20
   0  11  -8    3.01    2.12
  -1  11  -8    6.66    2.72
  -2  11  -8    1.27    2.36
  -3  11  -8    5.67    2.63
   3 -11   8    4.33    2.54
   4 -11   8   39.96    5.09
  -4  11  -8   37.22    5.24
  -5  11  -8    0.37    2.58
   5 -11   8   -1.20    2.90
   6 -11   8   37.40    6.39
  -6  11  -8   45.83    6.38
  -7  11  -8    2.89    3.51
   7 -11   8    3.75    4.32
   8 -11   8   29.89    6.96
  -8  11  -8   29.74    6.36
   9 -11   8   -0.02    4.90
  -9  11  -8   -4.86    3.35
  10 -11   8   20.39    7.03
  11 -11   8    6.93    6.88
 -12 -10   8    7.15    6.53
 -11 -10   8   17.64    7.68
  11  10  -8   10.22    3.45
 -10 -10   8    2.78    5.33
  10  10  -8    5.74    2.55
   9  10  -8   43.73    3.79
  -9 -10   8   36.01    9.07
  -8 -10   8   -2.24    4.09
  -7 -10   8   67.31   10.09
  -6 -10   8    0.95    4.12
  -5 -10   8   50.76    8.79
  -4 -10   8   49.94    8.17
  -3 -10   8    5.68    4.38
  -2 -10   8   44.45    7.15
   2  10  -8   52.24    3.20
   1  10  -8    2.57    1.63
   0  10  -8   10.50    2.47
  -1  10  -8    2.15    1.98
   2 -10   8   48.31    3.76
  -2  10  -8   45.02    4.66
   3 -10   8    6.87    2.81
  -3  10  -8    3.72    2.42
  -4  10  -8   41.69    5.07
   4 -10   8   31.06    4.81
   5 -10   8   68.76    7.35
  -5  10  -8   70.15    6.73
   6 -10   8    7.55    4.39
  -6  10  -8    2.51    3.11
   7 -10   8   86.62    9.21
  -7  10  -8   59.38    7.25
  -8  10  -8    1.12    3.62
   8 -10   8    1.00    4.54
   9 -10   8   53.46    8.98
  -9  10  -8   32.61    6.74
  10 -10   8    0.49    4.91
  11 -10   8   12.29    7.20
  12 -10   8   -4.86    6.48
 -13  -9   8    5.97    6.97
 -12  -9   8    9.96    7.24
  12   9  -8   30.70    5.02
 -11  -9   8   -3.78    4.28
  11   9  -8    1.96    2.72
 -10  -9   8   43.04    9.68
  10   9  -8   46.86    4.60
  -9  -9   8    1.25    4.89
   9   9  -8    2.75    2.12
  -8  -9   8   40.45    8.77
   8   9  -8   46.19    3.33
  -7  -9   8    4.18    4.60
  -6  -9   8   54.76    8.82
  -5  -9   8    6.81    4.39
  -4  -9   8   18.98    5.62
  -3  -9   8   24.10    5.81
   2   9  -8    6.90    1.29
  -2  -9   8    7.77    4.03
  -1  -9   8   43.95    6.28
   1   9  -8   47.43    3.28
   0  -9   8   -0.21    2.61
   0   9  -8    0.22    1.41
  -1   9  -8   40.81    3.87
   2  -9   8    7.83    2.41
  -2   9  -8    7.66    2.34
   3  -9   8   15.68    3.49
  -3   9  -8   13.52    3.17
   4  -9   8   15.16    4.04
  -4   9  -8   15.95    3.53
   5  -9   8   -1.47    2.76
  -5   9  -8   -0.96    1.98
   6  -9   8   72.02    7.94
  -6   9  -8   47.50    5.98
   7  -9   8    1.88    4.06
  -7   9  -8    6.35    3.62
  -8   9  -8   55.16    7.09
   8  -9   8   40.37    7.69
   9  -9   8    1.19    4.79
  -9   9  -8    0.27    3.23
  10  -9   8   27.83    7.86
  11  -9   8    2.38    6.01
  12  -9   8   17.30    8.13
 -14  -8   8    5.78    6.07
 -13  -8   8   32.04    9.67
  12   8  -8   -2.87    2.73
 -12  -8   8   -3.01    4.32
 -11  -8   8   49.98   10.12
  11   8  -8   28.17    4.40
 -10  -8   8    2.91    4.73
  10   8  -8    3.74    2.45
  -9  -8   8   31.14    7.95
   9   8  -8   41.59    3.94
  -8  -8   8    8.33    5.27
   8   8  -8    4.59    1.81
   7   8  -8   47.46    2.76
  -7  -8   8   25.70    6.95
  -6  -8   8   11.11    5.33
  -5  -8   8   46.32    7.64
  -4  -8   8   62.28    8.15
  -3  -8   8   44.53    6.72
  -2  -8   8  211.95   13.49
  -1  -8   8   15.40    4.30
   1   8  -8   18.27    1.98
   0   8  -8  151.79    6.80
  -1   8  -8   22.71    2.86
   1  -8   8   23.03    2.55
   1  -8   8   24.82    2.60
   2  -8   8  181.69    8.88
  -2   8  -8  163.91    8.32
   3  -8   8   47.07    5.14
  -3   8  -8   49.06    4.59
   4  -8   8   52.97    5.91
  -4   8  -8   46.61    5.06
  -5   8  -8   48.51    5.34
   5  -8   8   41.35    5.93
   6  -8   8   15.44    4.90
  -6   8  -8   14.29    3.78
  -7   8  -8   41.28    5.84
   7  -8   8   45.48    7.19
  -8   8  -8   -1.51    2.85
   8  -8   8    8.58    4.92
   9  -8   8   44.81    8.28
  10  -8   8    4.49    5.57
  11  -8   8   28.01    8.06
 -14  -7   8    5.87    6.55
  13   7  -8    0.64    3.29
 -13  -7   8    1.24    5.36
  12   7  -8   22.29    4.70
 -12  -7   8   26.39    8.20
  11   7  -8    0.55    2.41
 -11  -7   8    2.24    4.94
 -10  -7   8   63.62   10.57
  10   7  -8   58.01    5.27
  -9  -7   8   -0.48    3.25
   9   7  -8    3.63    2.21
  -8  -7   8   44.79    8.41
   8   7  -8   64.49    4.27
  -7  -7   8  113.20   11.47
   7   7  -8   95.31    4.74
  -6  -7   8   92.85   10.35
  -5  -7   8  125.69   10.93
  -4  -7   8   78.60    8.68
  -3  -7   8  211.30   13.53
  -2  -7   8    2.83    2.92
  -1  -7   8  314.26   16.54
   1   7  -8  322.43   10.90
   1   7  -8  310.97   11.13
   0   7  -8   19.45    2.24
   0   7  -8   26.02    2.68
   1  -7   8  325.85   12.22
   1  -7   8  312.54   12.29
  -1   7  -8  300.02   11.84
   2  -7   8    1.93    2.14
  -2   7  -8    0.95    1.48
   3  -7   8  178.17   10.00
  -3   7  -8  190.66    9.12
  -4   7  -8   87.28    6.30
   4  -7   8   87.95    7.43
  -5   7  -8   97.02    6.97
   5  -7   8   97.08    8.42
   6  -7   8   65.20    7.71
  -6   7  -8   72.64    6.48
   7  -7   8   89.69    9.33
  -7   7  -8   98.82    8.04
  -8   7  -8   38.74    5.84
   8  -7   8   58.22    8.47
   9  -7   8    1.34    5.02
  10  -7   8   63.66    9.89
  11  -7   8    1.01    5.50
 -15  -6   8    6.54    6.97
 -14  -6   8   -1.90    5.33
 -13  -6   8   14.36    7.04
  13   6  -8   19.51    4.86
 -12  -6   8    0.47    4.73
  12   6  -8   -2.44    2.72
 -11  -6   8   23.12    7.42
  11   6  -8   43.17    5.23
 -10  -6   8   -3.60    3.39
  10   6  -8    0.79    2.26
   9   6  -8   85.98    5.74
  -9  -6   8   61.31    9.44
   8   6  -8   19.91    2.89
  -8  -6   8   21.15    6.12
  -7  -6   8   71.52    9.30
   7   6  -8   82.85    4.57
   6   6  -8   97.30    4.41
   6   6  -8   98.70    4.42
  -6  -6   8  100.60   10.32
  -5  -6   8   40.99    6.77
  -4  -6   8  301.57   17.10
  -3  -6   8  167.41   11.38
  -2  -6   8  136.57    9.80
   1   6  -8    1.97    1.07
   0  -6   8  125.02    5.37
   0   6  -8  126.87    5.53
   0   6  -8  106.53    5.62
   0  -6   8  135.72    5.56
  -1   6  -8    2.00    1.71
   1  -6   8    3.05    1.68
  -1   6  -8    4.13    1.52
  -2   6  -8  138.20    6.99
   2  -6   8  149.04    8.09
   3  -6   8  169.45    9.58
  -3   6  -8  165.83    8.28
   4  -6   8  270.51   13.53
  -4   6  -8  262.08   11.87
   5  -6   8   38.89    5.85
  -5   6  -8   43.31    4.72
   6  -6   8  103.63    9.02
  -6   6  -8   86.86    6.94
  -7   6  -8  100.10    7.89
   7  -6   8   85.93    9.16
  -8   6  -8   17.39    4.44
   8  -6   8   10.42    4.97
   9  -6   8   82.55   10.13
  10  -6   8    8.24    5.87
 -15  -5   8    1.71    6.77
 -14  -5   8   17.35    7.54
  14   5  -8    2.80    4.15
 -13  -5   8    0.98    4.60
  13   5  -8   -2.50    3.15
 -12  -5   8   39.32    9.06
  12   5  -8   27.20    5.14
  11   5  -8    2.33    2.50
 -11  -5   8    4.84    4.88
 -10  -5   8   93.44   11.37
  10   5  -8   77.73    6.41
   9   5  -8    1.19    2.16
  -9  -5   8    0.01    3.43
  -8  -5   8   34.97    7.11
   8   5  -8   54.53    4.33
  -7  -5   8  109.36   10.67
   7   5  -8   97.70    5.43
   6   5  -8   52.74    3.36
  -6  -5   8   45.93    7.26
   5   5  -8  112.96    4.84
   5   5  -8  125.06    4.97
  -5  -5   8  109.33    9.63
  -4  -5   8  261.40   15.33
   4   5  -8  268.29    8.74
  -3  -5   8  200.44   12.32
   2   5  -8  103.90    3.85
  -2  -5   8   88.81    7.40
   2   5  -8   96.69    3.86
   1   5  -8  805.07   24.97
   1   5  -8  790.97   25.15
   0   5  -8   55.98    3.22
   0  -5   8   50.19    3.55
   0   5  -8   47.30    3.35
  -1   5  -8  841.50   26.79
  -1   5  -8  840.65   27.26
   1  -5   8  786.03   28.26
   2  -5   8   85.28    6.07
  -2   5  -8  101.07    5.35
   3  -5   8  176.62    9.72
  -3   5  -8  184.16    8.55
   4  -5   8  257.96   13.42
  -4   5  -8  282.56   11.98
   5  -5   8  124.29    9.01
  -5   5  -8  121.20    7.36
  -6   5  -8   34.75    4.57
   6  -5   8   54.65    6.84
  -7   5  -8  105.10    7.79
   7  -5   8  103.31    9.52
  -8   5  -8   50.50    6.05
   8  -5   8   34.71    6.67
   9  -5   8    6.54    5.01
 -15  -4   8    1.42    6.35
 -14  -4   8    1.14    5.73
  14   4  -8    3.54    3.72
  13   4  -8   10.82    4.75
 -13  -4   8    1.56    5.21
 -13  -4   8    8.77    2.71
 -12  -4   8   -0.44    4.77
 -12  -4   8    2.42    2.32
  12   4  -8   -3.85    2.97
  11   4  -8   33.72    5.08
 -11  -4   8   40.75    3.76
 -11  -4   8   24.43    6.88
 -10  -4   8   37.97    3.45
  10   4  -8   36.35    4.73
 -10  -4   8   32.37    7.56
  -9  -4   8   12.96    5.16
  -9  -4   8   17.06    2.37
   9   4  -8   13.45    3.24
  -8  -4   8   56.20    8.19
   8   4  -8   50.72    4.59
  -8  -4   8   54.77    3.43
   7   4  -8   85.25    5.29
  -7  -4   8   73.47    8.76
  -6  -4   8  264.27   16.30
   6   4  -8  277.29   10.68
   5   4  -8  264.32    9.94
   5   4  -8  279.99   10.10
  -5  -4   8  271.59   15.78
   4   4  -8  384.17   12.80
  -4  -4   8  408.14   19.46
   4   4  -8  369.60   12.76
  -3  -4   8  179.84   10.91
   3   4  -8  164.12    6.14
   3   4  -8  168.65    6.16
   2   4  -8  587.02   18.86
  -2  -4   8  653.76   26.22
   2   4  -8  589.35   18.92
   1   4  -8   37.41    2.35
   1   4  -8   33.09    2.44
  -1  -4   8   33.13    2.55
   0   4  -8 2531.29   76.28
   0  -4   8 2465.49   79.37
   0   4  -8 2566.37   76.61
  -1   4  -8   32.73    2.75
  -1   4  -8   35.89    3.06
   1  -4   8   24.91    3.19
  -2   4  -8  621.04   20.55
   2  -4   8  574.29   22.13
   3  -4   8  167.91    7.75
  -3   4  -8  168.65    7.89
   3  -4   8  163.50    9.23
   4  -4   8  363.94   14.64
   4  -4   8  377.87   16.73
  -4   4  -8  392.81   15.02
   5  -4   8  282.19   12.24
   5  -4   8  262.76   13.87
  -5   4  -8  272.80   12.33
  -6   4  -8  259.31   12.33
   6  -4   8  279.82   12.63
   6  -4   8  257.12   14.36
  -7   4  -8   76.76    6.70
   7  -4   8   86.23    8.64
  -8   4  -8   45.58    5.55
   8  -4   8   44.67    7.56
   9  -4   8   14.23    5.87
 -15  -3   8    4.20    3.66
 -15  -3   8    2.22    6.18
 -14  -3   8    0.73    3.25
 -14  -3   8   -5.07    4.58
  14   3  -8   -0.09    3.96
  13   3  -8    0.69    3.16
 -13  -3   8    1.68    2.97
 -13  -3   8    3.00    4.91
 -12  -3   8   27.19    7.78
  12   3  -8   28.79    5.36
 -12  -3   8   20.11    4.20
  11   3  -8    1.06    2.91
 -11  -3   8    6.77    3.16
 -11  -3   8    3.45    4.40
 -10  -3   8    5.59    4.90
  10   3  -8    5.56    3.11
 -10  -3   8    7.56    2.89
   9   3  -8   15.10    3.45
  -9  -3   8   16.65    5.40
  -9  -3   8   20.76    3.49
   8   3  -8   54.62    4.80
  -8  -3   8   56.86    4.65
  -8  -3   8   45.84    7.43
  -7  -3   8  210.82   13.81
  -7  -3   8  192.72    8.66
   7   3  -8  175.41    8.79
  -6  -3   8  168.54   11.98
  -6  -3   8  171.46    7.88
  -6  -3   8  170.28    7.62
   6   3  -8  166.44    7.79
  -5  -3   8  175.98    7.55
   5   3  -8  173.51    7.66
  -5  -3   8  200.80   12.24
   5   3  -8  186.43    7.75
   4   3  -8  157.93    6.65
  -4  -3   8  177.02   10.86
   4   3  -8  151.98    6.59
  -4  -3   8  167.30    6.75
   3   3  -8 1721.67   52.53
   3   3  -8 1679.46   52.50
  -3  -3   8 1744.50   65.21
  -3  -3   8 1743.78   54.25
  -2  -3   8   47.20    3.07
   2   3  -8   46.15    2.75
   2   3  -8   53.27    2.95
  -1  -3   8  951.79   30.85
   1   3  -8  935.51   29.33
   1   3  -8  936.40   29.55
   0   3  -8   72.60    3.98
   0  -3   8   73.97    4.48
   0   3  -8   73.62    3.76
  -1   3  -8  978.34   30.56
   1  -3   8  935.17   32.44
   2  -3   8   45.99    3.42
  -2   3  -8   48.13    3.50
   2  -3   8   52.67    4.60
   3  -3   8 1677.86   55.24
   3  -3   8 1656.68   52.06
  -3   3  -8 1630.58   52.02
   4  -3   8  173.45    9.65
   4  -3   8  168.08    8.12
  -4   3  -8  152.51    7.91
  -5   3  -8  194.76    9.60
   5  -3   8  182.07    9.36
   5  -3   8  211.72   11.38
  -6   3  -8  151.89    8.81
   6  -3   8  173.43    9.23
   6  -3   8  183.57   10.97
   7  -3   8  165.68    9.83
  -7   3  -8  197.08   10.27
   7  -3   8  179.26   11.67
   8  -3   8   39.86    5.22
   8  -3   8   58.35    7.93
   9  -3   8   11.17    3.82
 -16  -2   8    3.11    6.56
 -16  -2   8    1.73    4.02
 -15  -2   8    2.46    4.09
  15   2  -8    4.52    5.18
 -15  -2   8    2.68    5.95
  14   2  -8    5.27    4.50
 -14  -2   8    3.02    5.65
 -14  -2   8    9.30    4.13
 -13  -2   8    2.80    3.40
  13   2  -8    8.72    4.49
 -13  -2   8    2.54    5.09
 -12  -2   8    3.14    4.54
  12   2  -8   -2.06    2.83
 -12  -2   8    1.38    3.03
 -11  -2   8    7.36    4.94
 -11  -2   8    8.58    3.45
  11   2  -8    1.37    2.78
 -10  -2   8   65.02    8.98
 -10  -2   8   43.68    5.23
  10   2  -8   40.47    5.32
  -9  -2   8    7.78    3.05
  -9  -2   8    5.57    4.33
   9   2  -8    2.24    2.43
  -8  -2   8  176.56   13.06
   8   2  -8  174.92    9.40
  -8  -2   8  197.88    9.88
  -7  -2   8    3.93    2.94
  -7  -2   8    0.40    1.97
   7   2  -8    4.34    2.08
   6   2  -8  128.50    6.83
  -6  -2   8  126.63    7.10
  -6  -2   8  146.71   10.43
  -5  -2   8  100.00    7.98
  -5  -2   8   95.61    5.70
   5   2  -8   98.17    5.45
   5   2  -8   95.41    5.32
  -4  -2   8  600.26   26.15
   4   2  -8  601.04   20.14
  -4  -2   8  569.03   20.86
   4   2  -8  621.85   20.18
  -3  -2   8   52.05    3.57
   3   2  -8   46.60    3.08
  -3  -2   8   48.32    5.12
   3   2  -8   47.70    3.20
   2   2  -8 1538.46   46.22
  -2  -2   8 1482.73   48.02
   2   2  -8 1467.56   45.94
   1   2  -8  265.22    9.68
  -1  -2   8  276.81   10.72
   1   2  -8  275.45   10.05
   0   2  -8 2390.37   72.46
   1  -2   8  272.96   10.16
  -1   2  -8  272.34   10.12
  -2   2  -8 1537.33   46.93
   2  -2   8 1462.79   46.92
  -3   2  -8   52.39    3.86
   3  -2   8   53.18    4.98
   3  -2   8   50.91    3.97
  -4   2  -8  576.53   20.76
   4  -2   8  608.36   23.10
   5  -2   8  103.19    6.38
  -5   2  -8   85.08    5.80
   5  -2   8  104.83    7.72
  -6   2  -8  130.98    7.50
   6  -2   8  126.75    7.64
   6  -2   8  131.33    9.23
   7  -2   8    3.51    3.37
  -7   2  -8    1.43    1.95
   7  -2   8    3.43    2.29
   8  -2   8  172.05   10.01
   9  -2   8   -2.18    2.48
  10  -2   8   44.97    6.23
  11  -2   8    7.28    4.18
 -16  -1   8    3.84    6.83
 -16  -1   8   -0.90    3.99
  15   1  -8    2.54    4.63
 -15  -1   8    3.51    4.24
 -15  -1   8    2.00    5.77
 -14  -1   8    3.12    3.77
 -14  -1   8    3.51    5.49
  14   1  -8    0.64    4.07
 -13  -1   8    0.95    3.75
 -13  -1   8    3.35    5.04
  13   1  -8    2.71    3.90
 -12  -1   8   23.26    5.28
 -12  -1   8   18.48    6.55
  12   1  -8   25.02    5.65
 -11  -1   8    3.18    4.28
  11   1  -8    4.62    3.50
 -11  -1   8    9.23    3.86
 -10  -1   8    1.17    3.06
  10   1  -8    1.40    2.58
 -10  -1   8    1.53    3.50
  -9  -1   8   52.04    5.90
   9   1  -8   46.13    5.27
  -9  -1   8   59.72    8.10
   8   1  -8   22.76    3.75
  -8  -1   8   22.23    5.40
  -8  -1   8   19.83    3.96
  -7  -1   8  333.15   14.58
  -7  -1   8  335.07   18.06
   7   1  -8  315.06   13.66
  -6  -1   8    1.20    2.56
   6   1  -8    0.20    1.40
  -6  -1   8   -1.91    1.73
  -5  -1   8  811.92   34.10
  -5  -1   8  817.00   28.81
   5   1  -8  817.08   27.42
   4   1  -8   31.19    2.92
  -4  -1   8   30.21    3.49
  -4  -1   8   25.11    4.11
  -3  -1   8  901.79   30.97
   3   1  -8  931.26   29.54
   2   1  -8  268.91    9.89
  -2  -1   8  266.56   10.85
   1   1  -8 1916.52   58.50
   0   1  -8   -2.14    0.81
   0  -1   8   -1.50    0.96
   1  -1   8 1965.33   60.25
  -1   1  -8 1954.41   60.02
  -2   1  -8  290.83   10.93
   2  -1   8  287.47   11.12
  -3   1  -8  950.35   31.04
   3  -1   8  958.53   31.36
   4  -1   8   31.15    3.40
  -4   1  -8   39.31    3.55
  -5   1  -8  808.52   27.88
   5  -1   8  826.98   28.30
  -6   1  -8    0.57    1.47
   6  -1   8    2.69    1.80
  -7   1  -8  310.66   13.79
   7  -1   8  331.09   14.42
   8  -1   8   23.29    4.30
   9  -1   8   37.75    5.35
  10  -1   8    0.43    2.81
  11  -1   8    5.16    3.91
  12  -1   8   22.95    5.39
 -16   0   8    2.32    6.81
 -16   0   8   -3.89    4.50
 -15   0   8   -0.01    5.69
  15   0  -8   -2.40    4.27
 -15   0   8    2.88    4.82
 -14   0   8    3.94    4.70
 -14   0   8    1.99    5.23
  14   0  -8    6.39    4.60
 -13   0   8    2.74    5.10
  13   0  -8   -2.66    3.25
 -13   0   8    0.99    3.95
  12   0  -8    1.93    3.73
 -12   0   8   -0.37    3.63
 -12   0   8    1.44    4.51
 -11   0   8    3.32    4.22
 -11   0   8    1.85    3.92
  11   0  -8   -2.03    2.98
 -10   0   8   13.39    4.60
 -10   0   8   21.87    5.95
  10   0  -8   11.54    3.81
  -9   0   8   -2.93    2.71
   9   0  -8    3.62    2.83
  -9   0   8    0.48    2.98
  -8   0   8  155.88   11.39
   8   0  -8  141.78    8.61
  -8   0   8  137.99    9.31
  -7   0   8   19.77    4.52
  -7   0   8   19.77    3.98
   7   0  -8   18.67    3.34
  -6   0   8  120.88    7.86
   6   0  -8  116.96    6.99
  -6   0   8  130.19    9.30
   5   0  -8   46.08    4.19
  -5   0   8   53.85    5.79
  -5   0   8   66.85    5.43
  -4   0   8 2498.84   79.79
  -4   0   8 2359.65   75.92
  -4   0   8 2545.26   90.95
   4   0  -8 2537.46   76.52
  -3   0   8   75.86    4.35
   3   0  -8   71.63    4.33
  -3   0   8   75.35    5.13
  -2   0   8 2513.40   74.46
   2   0  -8 2364.67   74.25
   1   0  -8   -1.32    0.85
  -1   0   8   -0.75    1.08
   0   0   8  334.36   11.97
   0   0  -8  320.33   11.60
  -1   0  -8   -0.73    0.90
   1   0   8   -2.03    0.98
  -2   0  -8 2411.28   72.73
   2   0   8 2350.64   73.07
  -3   0  -8   69.41    4.24
   3   0   8   67.52    4.45
  -4   0  -8 2490.97   75.95
   4   0   8 2442.38   76.40
  -5   0  -8   51.19    4.16
   5   0   8   51.47    4.49
   6   0   8  115.08    7.03
  -6   0  -8  118.77    6.75
   7   0   8   20.98    3.67
   9   0   8    0.58    2.30
  10   0   8   10.15    3.54
  11   0   8    7.91    3.94
  12   0   8    0.65    3.26
  13   0   8    3.07    4.21
  14   0   8    2.02    4.54
 -16   1   8    2.39    5.57
 -16   1   8    3.70    6.72
 -15   1   8    6.99    5.64
 -15   1   8    1.24    5.79
  14  -1  -8    5.04    4.89
 -14   1   8    3.68    5.69
 -14   1   8    6.13    4.88
 -13   1   8    6.52    4.93
  13  -1  -8   -1.35    3.68
 -13   1   8   -0.09    4.40
 -12   1   8   13.44    5.53
 -12   1   8   19.92    6.24
  12  -1  -8   21.69    5.31
  11  -1  -8   10.06    4.01
 -11   1   8    5.74    4.50
 -11   1   8   14.63    5.86
 -10   1   8   -2.56    3.45
  10  -1  -8    3.85    3.21
 -10   1   8   -1.50    3.19
   9  -1  -8   39.62    5.28
  -9   1   8   40.14    6.63
  -9   1   8   33.98    5.99
   8  -1  -8   15.38    3.73
  -8   1   8   20.32    4.86
  -8   1   8   18.31    5.00
   7  -1  -8  311.49   13.62
  -7   1   8  306.46   16.18
  -7   1   8  262.73   14.08
  -6   1   8   -1.32    2.08
  -6   1   8    0.74    2.46
  -6   1   8   -0.33    1.74
   6  -1  -8    1.54    2.00
  -5   1   8  805.95   27.98
  -5   1   8  916.12   30.65
   5  -1  -8  761.15   28.08
  -5   1   8  852.35   33.88
  -4   1   8   27.65    3.08
   4  -1  -8   36.15    3.49
  -4   1   8   34.59    4.24
   3  -1  -8  989.98   32.37
  -3   1   8 1001.24   32.41
   2  -1  -8  282.80   10.87
  -2   1   8  290.65   11.11
  -1   1   8 2128.37   63.27
   1  -1  -8 1980.32   62.78
   0   1   8   -1.41    1.02
   0  -1  -8   -0.03    1.02
  -1  -1  -8 1980.86   60.23
   1   1   8 1953.16   60.70
   2   1   8  292.83   11.09
  -2  -1  -8  277.14   10.52
   3   1   8  961.43   31.79
  -3  -1  -8  982.79   31.24
  -4  -1  -8   29.63    2.89
   4   1   8   30.22    3.29
   5   1   8  779.68   27.72
  -5  -1  -8  841.45   27.20
   6   1   8    3.02    1.92
  -6  -1  -8    2.70    1.75
   7   1   8  294.57   13.17
   8   1   8   14.60    3.56
   9   1   8   50.34    5.65
  10   1   8    4.38    3.18
  11   1   8    8.52    3.63
  12   1   8   24.98    5.54
  13   1   8   -0.41    3.83
  14   1   8    4.59    4.76
  15   1   8    2.71    5.03
 -16   2   8    6.49    6.44
 -15   2   8   -1.29    5.01
 -14   2   8    4.93    5.62
 -14   2   8    9.44    6.00
 -13   2   8    0.50    4.54
 -13   2   8    2.61    5.08
  13  -2  -8    3.24    4.12
 -12   2   8    9.78    5.11
  12  -2  -8    0.58    3.57
 -12   2   8    4.50    4.96
 -11   2   8   11.98    5.18
  11  -2  -8   10.03    4.38
 -11   2   8   10.75    5.13
 -10   2   8   60.32    8.16
  10  -2  -8   53.97    6.65
 -10   2   8   54.11    7.94
   9  -2  -8    3.40    3.10
  -9   2   8    3.64    3.62
  -9   2   8   11.61    4.62
  -8   2   8  172.58   11.45
   8  -2  -8  170.41   10.11
  -8   2   8  181.73   11.93
  -7   2   8   -0.08    2.40
  -7   2   8   -0.85    2.89
   7  -2  -8    2.92    2.31
   6  -2  -8  146.00    8.09
  -6   2   8  118.85    8.71
  -6   2   8  126.05    8.89
  -6   2   8  134.10    7.70
  -5   2   8   93.95    6.98
  -5   2   8   93.12    7.15
   5  -2  -8   93.64    6.04
  -5   2   8   96.74    6.06
   4  -2  -8  565.31   21.12
  -4   2   8  624.25   21.50
  -4   2   8  617.55   23.19
  -3   2   8   50.93    4.06
   3  -2  -8   51.43    3.96
   2  -2  -8 1507.99   47.97
  -2   2   8 1559.42   48.41
   1  -2  -8  281.77   10.54
  -1   2   8  273.81   10.87
   0   2   8 2337.15   72.55
   0  -2  -8 2393.47   72.06
   1   2   8  281.65   10.70
  -1  -2  -8  267.10   10.04
  -2  -2  -8 1438.03   47.57
  -2  -2  -8 1433.70   44.94
   2   2   8 1490.93   45.79
   3   2   8   45.68    3.66
   4   2   8  598.43   21.02
   5   2   8   89.17    5.59
   6   2   8  117.56    6.88
   7   2   8    0.56    1.86
   8   2   8  168.91    9.49
   9   2   8    9.75    3.12
  10   2   8   44.60    5.70
  11   2   8    8.96    3.81
  12   2   8    1.44    3.33
  13   2   8    1.47    3.53
  14   2   8    1.53    4.57
  15   2   8    4.86    5.08
 -15   3   8   -1.32    5.88
 -14   3   8   -2.77    4.97
 -13   3   8    6.42    5.48
 -12   3   8   21.24    6.80
 -11   3   8    9.83    4.93
  11  -3  -8    9.54    4.56
 -11   3   8   12.62    5.60
  10  -3  -8    4.72    3.80
 -10   3   8    4.32    4.18
 -10   3   8    5.83    4.41
  -9   3   8   14.97    5.09
  -9   3   8   22.75    5.36
   9  -3  -8   13.77    4.01
  -8   3   8   43.34    6.72
   8  -3  -8   40.72    5.38
  -8   3   8   40.69    5.91
  -7   3   8  213.92   12.19
   7  -3  -8  184.45   12.40
   7  -3  -8  178.30   10.36
  -7   3   8  225.33   12.84
  -6   3   8  174.03   10.82
  -6   3   8  166.47    9.08
  -6   3   8  155.77    9.82
   6  -3  -8  169.50    9.24
   6  -3  -8  168.00   10.97
   5  -3  -8  175.82    9.37
   5  -3  -8  179.40   11.04
  -5   3   8  223.79   11.70
  -5   3   8  206.37    9.92
   4  -3  -8  165.53    9.64
  -4   3   8  165.82    8.52
   4  -3  -8  158.22    8.24
  -4   3   8  178.43    9.93
   3  -3  -8 1696.45   53.72
  -3   3   8 1705.99   54.15
   3  -3  -8 1711.56   57.00
  -2   3   8   59.47    4.17
   2  -3  -8   37.90    3.37
   2  -3  -8   49.20    4.77
   1  -3  -8  955.43   30.45
  -1   3   8  930.57   30.95
   1  -3  -8  949.84   32.68
   0  -3  -8   71.60    3.97
   0  -3  -8   71.07    4.90
   0   3   8   71.27    4.42
  -1  -3  -8  941.47   32.67
   1   3   8  987.21   31.33
   2   3   8   43.07    3.47
  -2  -3  -8   54.95    4.15
   3   3   8 1650.94   51.76
   4   3   8  170.67    7.95
   5   3   8  180.79    8.59
   6   3   8  174.68    8.75
   7   3   8  183.62    9.39
   8   3   8   53.82    5.29
   9   3   8   17.82    3.80
  10   3   8    4.95    3.00
  11   3   8    5.50    3.63
  12   3   8   23.37    5.20
  13   3   8    0.79    3.50
  14   3   8    0.14    4.03
  15   3   8   -3.16    4.27
 -15   4   8    3.14    6.88
 -14   4   8   -0.17    5.58
 -13   4   8    8.45    6.68
 -12   4   8   -1.08    4.99
 -11   4   8   43.57    8.47
 -10   4   8   42.77    8.09
  -9   4   8   17.54    5.80
   9  -4  -8   24.43    5.02
   8  -4  -8   57.64    6.26
  -8   4   8   66.69    8.31
  -7   4   8   65.76    6.32
   7  -4  -8   71.39    6.46
   7  -4  -8   67.16    8.06
  -7   4   8   73.91    8.21
  -7   4   8   79.53    6.92
   6  -4  -8  274.47   12.81
  -6   4   8  260.17   14.68
  -6   4   8  281.28   13.15
   6  -4  -8  283.66   15.05
  -5   4   8  266.19   12.42
   5  -4  -8  278.51   12.31
   5  -4  -8  271.55   14.11
  -5   4   8  249.31   13.64
   4  -4  -8  401.16   17.45
   4  -4  -8  364.26   14.99
  -4   4   8  386.30   15.58
   3  -4  -8  156.46    9.16
   3  -4  -8  144.60    7.56
  -3   4   8  168.32    8.28
  -2   4   8  568.33   21.23
   2  -4  -8  617.90   20.83
   2  -4  -8  624.72   22.98
  -1   4   8   32.50    3.35
   1  -4  -8   29.09    3.71
   1  -4  -8   31.22    2.85
   0   4   8 2551.33   77.57
   0  -4  -8 2489.19   80.52
   1   4   8   33.45    3.04
  -1  -4  -8   31.98    3.47
   2   4   8  596.15   20.70
  -2  -4  -8  618.40   21.65
   3   4   8  172.81    7.57
   3   4   8  156.33    7.14
   4   4   8  383.06   14.86
   4   4   8  422.47   14.78
   5   4   8  265.50   11.15
   6   4   8  282.02   12.12
   7   4   8   84.18    5.88
   8   4   8   35.96    4.47
   9   4   8   20.32    3.94
  10   4   8   28.77    4.79
  11   4   8   46.67    6.09
  12   4   8   -2.60    2.79
  13   4   8    7.66    3.96
  14   4   8    2.90    4.31
 -15   5   8   -1.46    6.30
 -14   5   8    4.08    6.90
 -13   5   8   -3.01    5.68
 -12   5   8   33.90    8.38
 -11   5   8   -5.53    4.83
 -10   5   8   67.25    9.50
  -9   5   8    1.72    4.70
  -8   5   8   39.45    7.34
   8  -5  -8   39.54    7.40
  -7   5   8  113.47   10.29
  -7   5   8  119.18    8.55
   7  -5  -8  103.32    9.82
  -6   5   8   29.84    4.71
   6  -5  -8   43.84    4.92
  -6   5   8   30.13    6.02
   6  -5  -8   43.41    6.53
  -5   5   8  107.17    9.04
   5  -5  -8  121.05    9.08
  -5   5   8  123.12    7.93
   5  -5  -8  113.36    7.32
  -4   5   8  276.04   12.70
   4  -5  -8  281.48   12.14
   4  -5  -8  283.39   14.23
   3  -5  -8  176.26   10.13
   3  -5  -8  187.30    8.66
  -3   5   8  179.44    9.22
   2  -5  -8   84.04    6.41
  -2   5   8   96.47    5.95
   2  -5  -8   88.70    5.23
   1  -5  -8  818.71   29.30
  -1   5   8  820.27   27.82
   0  -5  -8   60.81    4.90
   0   5   8   65.13    4.44
  -1  -5  -8  824.77   29.13
   1   5   8  837.47   27.58
   1   5   8  877.03   28.16
   2   5   8   87.73    5.15
   2   5   8  102.17    5.13
  -2  -5  -8   96.97    5.54
   3   5   8  176.53    8.18
   3   5   8  198.39    8.07
   4   5   8  241.26   10.11
   5   5   8  116.43    6.39
  -6  -5  -8   47.56    6.49
   6   5   8   47.30    4.26
  -7  -5  -8  122.28   10.23
   7   5   8  107.58    6.91
  -8  -5  -8   51.38    7.66
   8   5   8   45.29    4.84
   9   5   8   -1.38    2.13
  -9  -5  -8    6.87    4.45
  10   5   8   78.72    6.88
  11   5   8   -1.46    2.66
  12   5   8   19.59    4.81
  13   5   8    1.72    3.54
  14   5   8   11.32    5.05
 -14  -5  -8   11.82    3.70
 -15  -5  -8    1.79    3.20
   9  -6  -8   79.28   10.10
   8  -6  -8   20.70    5.93
   7  -6  -8   82.75    9.03
  -7   6   8   78.29    7.57
  -6   6   8  110.16    8.15
   6  -6  -8   94.20    9.14
   5  -6  -8   47.60    6.55
  -5   6   8   44.69    5.22
   4  -6  -8  264.94   13.88
  -4   6   8  259.54   12.49
  -3   6   8  158.31    8.78
   3  -6  -8  175.17   10.23
  -2   6   8  137.13    7.51
   2  -6  -8  113.86    7.83
   1  -6  -8    3.22    2.24
  -1   6   8    2.87    1.70
   0   6   8  128.99    6.87
   0  -6  -8  134.74    7.33
  -1  -6  -8    0.15    1.57
   1   6   8    1.97    1.54
   2   6   8  139.20    6.41
  -2  -6  -8  128.15    6.52
   2   6   8  132.49    6.66
   3   6   8  172.19    7.91
  -4  -6  -8  299.86   11.10
   4   6   8  265.35   11.26
  -5  -6  -8   40.91    3.29
   5   6   8   47.11    4.02
  -6  -6  -8   99.34    5.23
   6   6   8  105.41    6.25
  -6  -6  -8  111.83    9.60
   7   6   8   87.61    5.92
  -7  -6  -8   68.07    8.32
  -8  -6  -8   17.65    5.85
   8   6   8   17.98    3.52
  -9  -6  -8   75.30    9.64
   9   6   8   70.55    6.11
  10   6   8    7.07    3.08
 -10  -6  -8    1.95    4.42
  11   6   8   24.96    4.77
  12   6   8    1.07    3.07
  13   6   8   12.91    4.60
   9  -7  -8   -0.13    4.84
   8  -7  -8   41.89    7.99
   7  -7  -8   98.20   10.04
  -7   7   8  104.33    8.92
  -6   7   8   66.75    7.02
   6  -7  -8   78.24    8.46
  -5   7   8  105.29    8.20
   5  -7  -8  123.84    9.89
  -4   7   8   87.51    7.01
   4  -7  -8   94.86    8.24
   3  -7  -8  210.93   11.71
  -3   7   8  206.46   10.59
  -2   7   8    1.44    1.99
   2  -7  -8   -1.78    2.17
  -1   7   8  297.53   12.57
   1  -7  -8  282.08   12.98
   0   7   8   23.81    3.21
   0  -7  -8   21.21    3.22
  -1  -7  -8  303.02   12.27
   1   7   8  305.60   12.31
   2   7   8    4.45    1.85
   3   7   8  196.08    8.75
   4   7   8   80.42    5.06
  -5  -7  -8  111.51    9.25
   5   7   8  105.49    6.12
  -6  -7  -8   68.24    8.06
   6   7   8   90.55    5.75
   7   7   8   89.36    6.23
  -7  -7  -8  101.11    9.78
   8   7   8   48.63    4.95
  -8  -7  -8   45.94    7.80
  -9  -7  -8   -0.23    4.13
   9   7   8   -1.00    2.36
 -10  -7  -8   53.61    9.22
  10   7   8   58.40    5.92
  11   7   8    0.94    2.97
  12   7   8   16.44    4.59
  13   7   8    2.05    3.87
  10  -8  -8   -0.92    5.08
   9  -8  -8   32.71    7.80
   8  -8  -8    6.74    5.35
   7  -8  -8   49.65    8.04
  -7   8   8   49.56    6.92
  -6   8   8    9.52    3.74
   6  -8  -8   19.89    5.71
   5  -8  -8   34.36    6.35
  -5   8   8   52.69    6.14
  -4   8   8   45.48    5.43
   4  -8  -8   45.54    6.34
   3  -8  -8   45.62    5.83
  -3   8   8   35.66    4.72
  -2   8   8  181.29    9.64
   2  -8  -8  163.26    9.75
   1  -8  -8   19.92    3.43
  -1   8   8   20.90    3.48
   0  -8  -8  147.10    7.83
   0   8   8  150.25    7.97
  -1  -8  -8   18.37    2.61
   1   8   8   21.65    3.11
   2   8   8  200.15    9.15
   3   8   8   46.42    3.94
   4   8   8   46.44    4.05
  -5  -8  -8   47.28    6.63
   5   8   8   53.99    4.32
   6   8   8   17.12    3.03
  -6  -8  -8   17.01    5.33
  -7  -8  -8   38.04    6.92
   7   8   8   43.10    4.44
  -8  -8  -8   10.59    5.15
   8   8   8    7.94    2.89
  -9  -8  -8   37.96    7.70
   9   8   8   36.70    4.76
 -10  -8  -8   -0.61    4.77
  10   8   8   -0.53    2.50
  11   8   8   20.66    4.35
  12   8   8   -0.31    2.91
  11  -9  -8    7.03    6.31
  10  -9  -8   38.80    8.67
   9  -9  -8   -0.17    5.46
   8  -9  -8   26.03    7.07
   7  -9  -8   -0.25    4.27
  -7   9   8    5.39    3.98
  -6   9   8   71.10    7.57
   6  -9  -8   63.58    8.28
   5  -9  -8   -0.50    3.05
  -5   9   8   -1.06    2.61
  -4   9   8   14.78    3.93
   4  -9  -8   23.35    5.07
  -3   9   8   11.29    3.38
   3  -9  -8   18.36    4.52
   2  -9  -8    5.31    2.85
  -2   9   8    3.24    2.45
  -1   9   8   43.93    4.78
   1  -9  -8   49.74    4.95
   0  -9  -8   -0.90    1.82
   0   9   8    1.85    1.94
   1   9   8   43.93    4.36
  -1  -9  -8   50.40    3.59
   2   9   8    5.49    2.19
   3   9   8   18.42    2.90
   4   9   8   11.94    2.57
   5   9   8    0.59    1.92
   6   9   8   69.21    5.15
  -6  -9  -8   51.93    7.57
  -7  -9  -8    2.05    4.48
   7   9   8    5.82    2.61
   8   9   8   38.85    4.51
  -8  -9  -8   38.17    7.71
  -9  -9  -8   -1.09    4.68
   9   9   8    3.54    2.68
 -10  -9  -8   33.52    8.22
  10   9   8   36.57    4.98
  11   9   8    1.66    2.89
  11 -10  -8    4.72    6.77
  10 -10  -8   -1.71    5.19
   9 -10  -8   31.03    7.72
   8 -10  -8   -2.52    4.32
  -8  10   8    0.81    3.99
  -7  10   8   50.99    7.35
   7 -10  -8   61.96    8.96
   6 -10  -8   -1.40    3.67
  -6  10   8    0.80    3.35
  -5  10   8   58.02    6.99
   5 -10  -8   66.40    8.02
   4 -10  -8   30.12    5.70
  -4  10   8   32.07    5.32
   3 -10  -8    5.15    3.34
  -3  10   8    5.02    3.10
  -2  10   8   54.81    5.69
   2 -10  -8   50.72    5.48
  -1  10   8    2.90    2.44
   1 -10  -8   -0.60    2.16
   0 -10  -8   19.93    2.86
   0  10   8    8.04    3.03
   1  10   8    0.41    2.20
   2  10   8   52.37    4.80
   3  10   8    3.06    2.18
   4  10   8   40.30    4.12
   5  10   8   71.33    5.33
   6  10   8    1.84    2.25
   7  10   8   58.23    5.14
   8  10   8    3.80    2.61
  -8 -10  -8   -2.52    4.02
  -9 -10  -8   30.43    7.98
   9  10   8   44.12    5.16
  10  10   8    8.27    3.31
  11  10   8   17.68    4.32
  11 -11  -8   12.25    7.33
  10 -11  -8   14.88    7.64
   9 -11  -8    0.94    5.63
   8 -11  -8   25.20    7.03
  -8  11   8   20.54    5.91
   7 -11  -8   -0.11    4.40
  -7  11   8    0.52    4.00
   6 -11  -8   37.87    7.15
  -6  11   8   37.90    6.52
   5 -11  -8   -1.87    3.32
  -5  11   8    2.58    3.45
  -4  11   8   41.46    6.02
   4 -11  -8   47.37    6.54
   3 -11  -8    4.78    3.52
  -3  11   8    5.83    3.35
  -2  11   8    5.33    3.11
   2 -11  -8    6.38    3.16
  -1  11   8   11.07    3.38
   1 -11  -8    8.55    2.73
   0  11   8    3.73    2.61
   1  11   8   10.03    2.86
   2  11   8    8.59    2.74
   3  11   8    3.76    2.25
   4  11   8   36.88    4.08
   5  11   8   -0.97    1.94
   6  11   8   36.43    4.21
   7  11   8   -0.15    2.18
   8  11   8   26.25    4.10
   9  11   8    0.19    2.47
  10  11   8   14.72    4.10
  10 -12  -8    2.21    6.40
   9 -12  -8   20.34    7.06
   8 -12  -8   -1.82    5.08
  -7  12   8   17.91    5.70
   7 -12  -8   12.95    5.78
   6 -12  -8    1.79    4.12
  -6  12   8    5.42    3.93
  -5  12   8   26.60    5.77
   5 -12  -8   34.83    6.55
   4 -12  -8   -0.39    3.15
  -4  12   8   -0.13    3.06
   3 -12  -8   24.97    4.64
  -3  12   8   18.13    4.58
   2 -12  -8    3.17    2.58
  -2  12   8   -0.73    2.92
  -1  12   8   12.59    3.76
   1 -12  -8   15.20    2.75
   0  12   8   -0.20    2.51
   1  12   8   20.29    3.97
   2  12   8    2.47    2.29
   3  12   8   18.39    3.57
   4  12   8    0.42    2.16
   5  12   8   25.98    3.89
   6  12   8   -1.58    2.05
   7  12   8   21.47    3.84
   8  12   8    2.77    2.72
   9  12   8   25.45    4.40
   9 -13  -8    7.93    6.00
   8 -13  -8   23.56    7.45
   7 -13  -8   -1.01    4.50
  -7  13   8   -1.75    4.00
   6 -13  -8   16.71    5.67
  -6  13   8   11.23    4.79
   5 -13  -8    1.01    3.89
  -5  13   8    5.26    4.17
  -4  13   8    4.99    3.75
   4 -13  -8    9.00    3.99
  -3  13   8   -0.02    3.26
   3 -13  -8   -1.64    2.80
   2 -13  -8    3.33    2.41
  -2  13   8    1.04    3.13
  -1  13   8    0.25    3.01
   0  13   8    3.92    3.07
   1  13   8   -1.46    2.17
   2  13   8    4.82    2.94
   3  13   8    3.53    2.67
   4  13   8    3.83    2.68
   5  13   8   -0.30    2.55
   6  13   8   22.91    3.93
   7  13   8   -1.01    2.52
   8 -14  -8    3.60    5.49
  -7  14   8    6.56    5.22
   7 -14  -8    7.35    5.40
   6 -14  -8    1.43    4.19
  -6  14   8    2.64    4.44
  -5  14   8   12.18    4.90
   5 -14  -8    7.33    4.28
   4 -14  -8    2.67    3.30
  -4  14   8    0.67    3.64
   3 -14  -8    3.53    2.64
  -3  14   8   -0.25    3.19
  -2  14   8    5.36    3.74
  -1  14   8    1.92    3.34
   0  14   8    0.58    2.86
   1  14   8    4.11    3.17
   2  14   8    2.64    2.99
   3  14   8    1.64    2.82
   4  14   8    2.68    2.77
   5  14   8    7.43    3.19
   6  14   8    0.07    2.70
   6 -15  -8    3.02    4.29
   5 -15  -8    2.09    3.73
   4 -15  -8    7.66    3.26
   4  15  -9    7.51    2.95
   3  15  -9    6.53    2.92
   2  15  -9    1.20    2.94
   1  15  -9    7.14    3.33
   4  14  -9   11.14    2.54
   3  14  -9    6.68    2.53
   2  14  -9   12.61    3.06
   1  14  -9    8.94    3.25
   0  14  -9    7.48    3.27
  -1  14  -9   12.46    3.70
  -2  14  -9    6.89    3.56
  -3  14  -9    7.08    3.57
  -4  14  -9    8.64    4.24
  -5  14  -9    4.64    4.24
   5 -14   9   10.44    3.10
   6 -14   9    0.09    3.27
   7 -14   9    5.98    4.39
  -9 -13   9    2.98    6.40
   4  13  -9   12.85    2.19
   3  13  -9   19.00    2.83
   2  13  -9   12.75    2.81
   1  13  -9   23.56    3.61
   0  13  -9   54.05    5.33
  -1  13  -9   21.72    4.22
  -2  13  -9   10.01    3.34
  -3  13  -9   12.65    3.83
   4 -13   9    6.46    2.62
  -4  13  -9    4.54    3.55
   5 -13   9   11.69    3.64
  -5  13  -9    7.57    3.97
   6 -13   9   14.22    4.43
  -6  13  -9    4.62    3.72
  -7  13  -9    4.73    4.28
   7 -13   9    7.30    4.29
  -8  13  -9    0.72    4.63
   8 -13   9    1.09    4.53
  -9  13  -9    0.41    4.99
   9 -13   9   -4.96    4.81
 -10 -12   9   -0.17    6.19
  -9 -12   9   10.47    7.07
  -8 -12   9   12.12    7.06
  -7 -12   9   11.35    6.46
  -6 -12   9   14.19    6.56
   3  12  -9   15.62    2.33
   2  12  -9   59.37    4.33
   1  12  -9   68.35    5.15
   0  12  -9   82.20    5.99
  -1  12  -9   74.66    6.07
  -2  12  -9   61.54    5.97
  -3  12  -9   17.78    4.01
  -4  12  -9   25.14    4.89
   4 -12   9   30.94    4.32
   5 -12   9   18.02    4.38
  -5  12  -9   15.69    4.34
  -6  12  -9   13.15    4.48
   6 -12   9    8.63    4.42
   7 -12   9    3.50    4.37
  -7  12  -9    8.07    4.34
  -8  12  -9    7.14    4.74
   8 -12   9    4.78    5.15
  -9  12  -9   -2.88    4.31
   9 -12   9    1.38    4.82
  10 -12   9    4.92    5.48
 -11 -11   9   -2.42    5.09
 -10 -11   9   -1.54    4.96
  10  11  -9   -0.55    2.40
  -9 -11   9    7.08    6.18
   9  11  -9    2.36    2.15
  -8 -11   9    7.12    6.17
  -7 -11   9    9.47    6.24
  -6 -11   9   15.85    6.50
  -5 -11   9   42.02    8.23
  -4 -11   9   30.68    7.29
  -3 -11   9   48.19    8.09
   3  11  -9   50.45    3.23
   2  11  -9   36.38    3.14
   1  11  -9  132.54    6.73
   0  11  -9  104.06    6.42
  -1  11  -9  114.49    7.11
  -2  11  -9   32.84    4.33
   3 -11   9   44.24    4.42
  -3  11  -9   41.71    5.01
  -4  11  -9   23.46    4.46
   4 -11   9   28.70    4.55
   5 -11   9   34.70    5.58
  -5  11  -9   43.40    5.88
   6 -11   9   23.43    5.31
  -6  11  -9    9.36    3.84
  -7  11  -9    7.20    3.97
   7 -11   9    7.10    4.92
   8 -11   9   10.32    5.49
  -8  11  -9    6.19    4.22
   9 -11   9   -0.62    4.97
  -9  11  -9    3.99    4.44
  10 -11   9    4.85    5.40
  11 -11   9    6.89    6.83
 -12 -10   9    8.42    6.50
  11  10  -9    1.19    2.89
 -11 -10   9    0.64    5.15
 -10 -10   9    8.46    5.72
  10  10  -9    1.85    2.46
  -9 -10   9    4.76    5.47
   9  10  -9    6.56    2.36
  -8 -10   9   47.06    9.56
  -7 -10   9   36.85    8.52
  -6 -10   9   31.72    7.65
  -5 -10   9   40.49    8.08
  -4 -10   9   29.94    6.98
   3  10  -9  153.43    5.74
  -3 -10   9  135.75   12.09
  -2 -10   9   34.22    6.67
   2  10  -9   39.73    2.93
  -1 -10   9   49.63    7.28
   1  10  -9   51.07    3.75
   0  10  -9   82.77    5.26
  -1  10  -9   60.14    4.87
   2 -10   9   40.63    3.57
  -2  10  -9   32.47    4.14
   3 -10   9  145.53    8.42
  -3  10  -9  145.45    8.58
  -4  10  -9   20.63    4.15
   4 -10   9   39.75    5.20
  -5  10  -9   24.74    4.76
   5 -10   9   30.53    5.37
  -6  10  -9   32.21    5.44
   6 -10   9   44.07    6.86
  -7  10  -9   27.41    5.56
   7 -10   9   29.15    6.35
   8 -10   9   31.07    7.08
  -8  10  -9   27.83    6.11
  -9  10  -9    5.10    4.52
   9 -10   9   -0.32    4.81
  10 -10   9    7.10    5.69
  11 -10   9    1.94    5.87
  12 -10   9   -0.71    6.59
 -13  -9   9   -0.68    5.23
 -12  -9   9    0.07    5.35
  12   9  -9    3.96    3.26
 -11  -9   9    3.67    5.61
  11   9  -9   -1.24    2.68
 -10  -9   9   17.70    7.00
  10   9  -9    5.20    2.59
   9   9  -9   30.71    3.52
  -9  -9   9   43.18    9.33
   8   9  -9   29.84    2.86
  -8  -9   9   17.47    6.57
  -7  -9   9   50.68    9.21
  -6  -9   9   32.80    7.46
  -5  -9   9   20.82    6.08
  -4  -9   9  113.65   11.24
  -3  -9   9   69.94    8.67
   2   9  -9  131.10    5.40
  -2  -9   9  113.26   10.26
   1   9  -9   74.44    4.32
  -1  -9   9   79.93    8.31
   0  -9   9  143.33   10.57
   0   9  -9  144.46    6.93
  -1   9  -9   81.13    5.35
   2  -9   9  105.84    6.42
  -2   9  -9  114.94    6.81
  -3   9  -9   55.82    5.14
   3  -9   9   56.09    5.45
  -4   9  -9  107.92    7.48
   4  -9   9  102.90    8.02
   5  -9   9   26.28    5.40
  -5   9  -9   25.77    4.42
   6  -9   9   27.39    5.82
  -6   9  -9   23.04    4.71
  -7   9  -9   34.73    5.84
   7  -9   9   39.84    7.20
  -8   9  -9   22.14    5.44
   8  -9   9   19.49    5.78
   9  -9   9   38.69    8.04
  10  -9   9    8.46    5.92
  11  -9   9   -0.13    5.44
  12  -9   9   -5.44    6.77
 -13  -8   9   -2.36    5.14
 -12  -8   9   17.55    7.74
  12   8  -9    8.03    3.73
 -11  -8   9   10.64    6.37
  11   8  -9    7.36    3.21
 -10  -8   9   32.89    8.55
  10   8  -9   38.05    4.41
  -9  -8   9   19.36    6.58
   9   8  -9   29.78    3.60
  -8  -8   9   25.90    7.35
   8   8  -9   23.85    2.85
   7   8  -9   58.35    3.45
  -7  -8   9   52.71    8.96
  -6  -8   9   43.42    7.92
  -5  -8   9    7.55    4.36
  -4  -8   9  185.13   13.58
  -3  -8   9  106.95    9.94
  -2  -8   9   62.99    7.59
   2   8  -9   69.70    3.65
   2   8  -9   73.25    3.48
   1   8  -9  137.92    5.97
  -1  -8   9  133.56   10.20
   0   8  -9  183.13    7.89
  -1   8  -9  134.44    6.89
   1  -8   9  140.78    6.47
   1  -8   9  139.25    6.59
   2  -8   9   71.58    5.36
  -2   8  -9   63.43    4.92
  -3   8  -9   83.15    5.83
   3  -8   9   84.67    6.56
   4  -8   9  143.50    9.55
  -4   8  -9  158.97    8.93
  -5   8  -9    9.55    3.09
   5  -8   9   14.07    4.09
  -6   8  -9   40.95    5.40
   6  -8   9   38.19    6.43
   7  -8   9   40.80    7.24
  -7   8  -9   51.26    6.34
   8  -8   9   32.21    7.04
  -8   8  -9   23.74    5.33
   9  -8   9   12.56    5.74
  10  -8   9   25.35    7.55
  11  -8   9   11.19    6.40
 -14  -7   9    2.79    5.67
  13   7  -9    4.93    3.98
 -13  -7   9    0.28    5.47
  12   7  -9    5.00    3.50
 -12  -7   9    8.93    6.25
 -11  -7   9   17.11    6.85
  11   7  -9    6.36    3.23
 -10  -7   9   16.10    6.64
  10   7  -9   30.20    4.14
   9   7  -9   47.63    4.45
  -9  -7   9   57.12    9.73
   8   7  -9   54.74    4.27
  -8  -7   9   73.52   10.16
   7   7  -9  109.63    5.38
  -7  -7   9  101.56   11.45
  -6  -7   9   63.99    9.10
   6   7  -9   84.83    3.86
  -5  -7   9  193.47   14.05
  -4  -7   9  154.06   11.88
  -3  -7   9  163.80   11.88
   2   7  -9  190.38    6.99
   2   7  -9  187.60    6.83
  -2  -7   9  192.92   12.49
  -1  -7   9  160.83   10.88
   1   7  -9  167.27    6.84
   1   7  -9  152.10    6.40
   0   7  -9   31.82    2.79
   1  -7   9  163.06    7.62
  -1   7  -9  153.78    7.25
   1  -7   9  147.57    7.33
   2  -7   9  157.34    8.72
  -2   7  -9  180.86    8.36
   3  -7   9  150.83    8.98
  -3   7  -9  138.20    7.70
  -4   7  -9  135.55    8.08
   4  -7   9  145.59    9.45
   5  -7   9  151.05   10.60
  -5   7  -9  174.91    9.63
  -6   7  -9   77.35    6.92
   6  -7   9   94.93    8.85
   7  -7   9   94.13    9.61
  -7   7  -9  105.73    8.38
  -8   7  -9   46.62    6.40
   8  -7   9   59.74    8.49
   9  -7   9   45.84    8.54
  10  -7   9   18.75    6.99
  11  -7   9    5.28    6.23
 -14  -6   9   11.55    7.04
  13   6  -9    5.75    3.81
 -13  -6   9   13.32    7.34
  12   6  -9   10.85    3.86
 -12  -6   9   19.21    7.11
 -11  -6   9   22.26    7.64
  11   6  -9   22.79    4.38
 -10  -6   9   39.96    8.51
  10   6  -9   31.12    4.42
  -9  -6   9   25.22    6.85
   9   6  -9   32.64    4.01
   8   6  -9   47.97    4.07
  -8  -6   9   38.78    7.59
  -7  -6   9   84.37   10.08
   7   6  -9   85.89    4.90
   6   6  -9  103.13    4.87
  -6  -6   9   97.72   10.21
   5   6  -9   93.27    4.06
   5   6  -9   94.58    4.08
  -5  -6   9   97.12    9.72
  -4  -6   9  274.20   16.26
  -3  -6   9  192.42   12.60
  -2  -6   9  245.00   14.41
   2   6  -9  256.68    8.87
   2   6  -9  265.56    9.06
   1   6  -9  172.41    7.02
   0   6  -9  454.45   15.79
   0  -6   9  434.41   15.47
   0   6  -9  448.06   15.31
   0  -6   9  440.28   15.61
   1  -6   9  169.74    8.38
  -1   6  -9  183.37    7.83
   2  -6   9  253.97   11.69
  -2   6  -9  251.03   10.53
  -3   6  -9  211.45    9.83
   3  -6   9  213.69   11.11
   4  -6   9  259.59   13.16
  -4   6  -9  239.68   11.33
   5  -6   9   83.38    7.98
  -5   6  -9  116.05    7.47
   6  -6   9   90.69    8.50
  -6   6  -9   74.17    6.57
   7  -6   9   71.37    8.53
  -7   6  -9   80.75    7.14
  -8   6  -9   46.50    6.17
   8  -6   9   52.58    8.02
   9  -6   9   32.88    7.56
  10  -6   9   37.41    8.60
 -15  -5   9    8.36    7.29
 -14  -5   9   -1.67    5.10
  13   5  -9   15.88    4.80
 -13  -5   9    7.20    5.41
  12   5  -9   15.83    4.44
 -12  -5   9   19.83    7.04
  11   5  -9   43.00    5.51
 -11  -5   9   60.01   10.05
  10   5  -9   26.20    4.33
 -10  -5   9   33.44    8.22
  -9  -5   9   26.85    6.93
   9   5  -9   23.26    3.66
  -8  -5   9   11.89    4.90
   8   5  -9   13.08    2.79
   7   5  -9  173.47    7.91
  -7  -5   9  159.73   13.04
  -6  -5   9   98.33    9.97
   6   5  -9  102.05    5.22
   5   5  -9   86.16    4.35
   5   5  -9   90.18    4.39
  -5  -5   9   83.07    8.80
   4   5  -9  169.54    6.37
  -4  -5   9  166.09   11.49
   4   5  -9  164.90    6.33
   3   5  -9   74.05    3.48
  -3  -5   9   96.94    7.94
   3   5  -9   77.93    3.52
   2   5  -9  107.94    4.48
  -2  -5   9   96.60    7.98
   2   5  -9  109.38    4.61
   1   5  -9  675.15   21.27
  -1  -5   9  645.26   21.23
  -1  -5   9  641.93   21.30
   1   5  -9  650.05   20.95
   0  -5   9   -0.84    1.38
   0   5  -9    0.71    1.15
   0   5  -9   -0.85    1.04
   1  -5   9  629.81   23.42
  -1   5  -9  653.19   22.01
  -1   5  -9  692.02   22.65
   2  -5   9  113.15    7.03
  -2   5  -9  115.04    6.00
  -3   5  -9   74.46    5.05
   3  -5   9   73.51    6.31
  -4   5  -9  153.75    8.20
   4  -5   9  151.11    9.52
   5  -5   9   71.93    7.39
  -5   5  -9   88.86    6.22
  -6   5  -9   81.64    6.64
   6  -5   9   96.54    8.69
   7  -5   9  191.79   12.53
  -7   5  -9  158.85    9.80
  -8   5  -9   10.78    3.46
   8  -5   9    5.85    4.37
   9  -5   9   32.48    7.23
 -15  -4   9   11.00    7.84
 -14  -4   9    7.52    6.43
  14   4  -9    5.99    4.52
 -13  -4   9   15.92    6.78
 -13  -4   9   14.08    2.97
  13   4  -9    6.61    4.15
 -12  -4   9   42.55    4.00
 -12  -4   9   39.05    9.04
  12   4  -9   33.44    5.63
 -11  -4   9   21.62    6.76
  11   4  -9   19.87    4.56
 -11  -4   9   28.52    3.33
 -10  -4   9   25.00    7.09
 -10  -4   9   34.86    3.42
  10   4  -9   41.00    5.02
  -9  -4   9  126.80   12.19
   9   4  -9  125.29    7.69
  -9  -4   9  113.62    5.80
  -8  -4   9  149.69    6.59
  -8  -4   9  157.92    6.73
  -8  -4   9  157.88   12.68
   8   4  -9  173.41    8.56
   7   4  -9  135.64    7.10
  -7  -4   9  129.02   11.06
   6   4  -9  263.44   10.58
  -6  -4   9  257.77   16.03
   5   4  -9  163.56    6.93
   5   4  -9  158.69    6.87
  -5  -4   9  144.52   10.91
   4   4  -9   -1.47    1.06
   4   4  -9    0.84    1.08
  -4  -4   9    2.74    2.57
   3   4  -9  478.38   15.63
   3   4  -9  477.76   15.73
  -3  -4   9  453.70   22.00
   2   4  -9  315.01   10.88
   2   4  -9  320.46   11.07
  -2  -4   9  315.47   11.04
  -1  -4   9   98.29    5.05
   1   4  -9  103.82    4.65
   1   4  -9  102.50    4.86
   0   4  -9  158.98    6.72
   0   4  -9  145.91    6.29
   0  -4   9  138.56    6.99
  -1   4  -9   96.93    5.07
   1  -4   9  106.60    6.16
  -2   4  -9  303.96   11.79
   2  -4   9  303.28   13.14
   3  -4   9  471.40   16.96
   3  -4   9  462.46   18.94
  -3   4  -9  462.56   17.19
  -4   4  -9   -0.31    1.43
   4  -4   9   -2.31    1.44
   4  -4   9    7.17    3.00
  -5   4  -9  180.71    9.27
   5  -4   9  166.98   10.59
   5  -4   9  163.37    8.85
   6  -4   9  260.30   12.10
  -6   4  -9  234.23   11.70
   6  -4   9  242.79   13.85
   7  -4   9  133.43   10.81
  -7   4  -9  137.70    8.77
  -8   4  -9  160.20    9.94
   8  -4   9  133.17   11.55
   9  -4   9  101.49   10.60
 -15  -3   9   -0.30    5.92
 -15  -3   9    4.62    3.86
  14   3  -9    6.72    4.52
 -14  -3   9   -2.49    4.69
 -14  -3   9    6.92    3.73
 -13  -3   9   18.98    4.31
 -13  -3   9   25.75    8.05
  13   3  -9   16.23    5.08
 -12  -3   9   12.12    3.68
  12   3  -9   19.94    4.78
 -12  -3   9   12.04    6.12
 -11  -3   9   25.17    7.30
 -11  -3   9   40.65    4.99
  11   3  -9   43.32    5.77
 -10  -3   9  143.21    8.24
  10   3  -9  123.47    8.44
 -10  -3   9  131.56   12.91
  -9  -3   9   47.15    4.69
   9   3  -9   48.09    5.16
  -9  -3   9   57.81    8.47
   8   3  -9   87.51    6.23
  -8  -3   9  101.05    6.14
  -8  -3   9   99.63   10.25
  -7  -3   9  137.04   11.39
  -7  -3   9  147.41    7.40
  -6  -3   9  219.30    9.19
  -6  -3   9  217.59    9.44
  -6  -3   9  197.07   13.49
   6   3  -9  203.58    9.18
  -5  -3   9   74.34    4.48
   5   3  -9   73.46    4.46
  -5  -3   9   64.25    7.32
   5   3  -9   79.86    4.72
   4   3  -9  486.73   16.51
  -4  -3   9  471.28   16.78
   4   3  -9  484.41   16.49
  -4  -3   9  466.32   22.43
   3   3  -9   32.53    2.71
   3   3  -9   40.18    2.78
  -3  -3   9   35.94    4.91
  -3  -3   9   32.88    2.80
   2   3  -9  280.28   10.06
   2   3  -9  286.14   10.36
  -2  -3   9  279.88   10.76
  -1  -3   9  106.84    5.53
   1   3  -9  113.54    4.97
   1   3  -9  106.97    5.15
   0   3  -9   69.55    3.98
   0   3  -9   79.93    4.38
   0  -3   9   77.82    4.84
  -1   3  -9   98.72    5.05
   1  -3   9  103.86    6.14
   2  -3   9  272.91   10.74
  -2   3  -9  284.54   10.92
   2  -3   9  266.11   12.16
   3  -3   9   29.32    3.19
   3  -3   9   28.33    4.15
  -3   3  -9   22.80    2.86
   4  -3   9  479.05   17.66
  -4   3  -9  468.33   17.48
   4  -3   9  441.65   19.31
   5  -3   9   66.46    5.46
   5  -3   9   76.84    7.06
  -5   3  -9   83.73    5.66
   6  -3   9  215.08   12.66
  -6   3  -9  212.86   10.70
   6  -3   9  229.85   11.12
  -7   3  -9  141.43    8.80
   7  -3   9  151.02    9.01
   7  -3   9  154.28   11.02
   8  -3   9   95.30    9.45
   8  -3   9   94.74    7.74
 -15  -2   9   10.12    6.59
 -15  -2   9    3.46    4.15
  15   2  -9   -3.87    4.13
 -14  -2   9   11.96    4.47
  14   2  -9    2.84    4.30
 -14  -2   9   11.88    6.71
 -13  -2   9    7.40    3.90
  13   2  -9   23.20    5.69
 -13  -2   9   15.01    6.81
  12   2  -9   72.37    7.69
 -12  -2   9   79.03    7.49
 -12  -2   9   73.31   10.86
 -11  -2   9   34.82    5.28
 -11  -2   9   42.40    8.21
  11   2  -9   30.73    5.33
  10   2  -9   38.96    5.32
 -10  -2   9   48.44    8.31
 -10  -2   9   34.52    4.93
  -9  -2   9  134.55   11.62
   9   2  -9  116.50    7.88
  -9  -2   9  115.48    7.80
  -8  -2   9   67.52    8.40
  -8  -2   9   62.72    5.64
   8   2  -9   76.25    5.89
  -7  -2   9  171.97    9.12
   7   2  -9  183.38    9.10
  -7  -2   9  177.69   12.70
  -6  -2   9  264.61   11.52
  -6  -2   9  240.33   14.95
   6   2  -9  263.83   11.03
   5   2  -9  102.60    5.79
  -5  -2   9  110.02    6.34
  -5  -2   9  106.66    8.65
   5   2  -9  122.91    6.22
  -4  -2   9  317.43   16.18
   4   2  -9  323.94   11.96
  -4  -2   9  309.54   12.50
   4   2  -9  310.60   11.92
   3   2  -9  283.55   10.39
  -3  -2   9  268.86   14.05
   3   2  -9  272.57   10.46
  -3  -2   9  271.83   11.03
   2   2  -9   10.77    1.85
   2   2  -9   15.71    1.88
  -2  -2   9   13.09    2.24
   1   2  -9  177.73    7.08
  -1  -2   9  170.76    7.89
   0  -2   9  208.56    9.38
   0   2  -9  218.21    8.38
  -1   2  -9  171.23    7.36
   1  -2   9  174.09    8.52
   1  -2   9  183.59    7.52
  -2   2  -9   15.08    2.21
   2  -2   9    9.66    2.62
   2  -2   9   13.04    2.18
   3  -2   9  290.80   11.54
  -3   2  -9  274.41   11.27
  -4   2  -9  304.29   12.37
   4  -2   9  305.46   14.25
  -5   2  -9  123.30    7.11
   5  -2   9  111.93    8.30
   6  -2   9  277.07   12.29
  -6   2  -9  245.69   11.67
   6  -2   9  249.08   13.65
  -7   2  -9  191.41   10.18
   7  -2   9  186.99   10.33
   7  -2   9  191.39   12.14
   8  -2   9   74.43    6.92
   9  -2   9  132.20    9.28
  10  -2   9   41.23    6.20
 -16  -1   9    1.95    4.69
 -16  -1   9   -6.44    5.60
 -15  -1   9   26.25    8.08
 -15  -1   9   13.32    5.11
  15   1  -9   11.86    5.69
  14   1  -9    9.65    4.89
 -14  -1   9   20.58    7.52
 -14  -1   9   14.08    4.98
  13   1  -9   28.55    6.13
 -13  -1   9   21.86    7.08
 -13  -1   9   32.41    6.17
 -12  -1   9   86.52   11.09
  12   1  -9   48.01    6.81
 -12  -1   9   48.88    6.68
 -11  -1   9  120.18    9.34
 -11  -1   9  132.40   12.87
  11   1  -9  127.26    9.36
  10   1  -9   50.41    5.88
 -10  -1   9   55.07    6.46
 -10  -1   9   47.44    8.09
  -9  -1   9   82.70    7.20
  -9  -1   9   77.49    9.14
   9   1  -9   76.48    6.65
  -8  -1   9  146.00   11.59
  -8  -1   9  156.93    9.33
   8   1  -9  153.44    8.85
  -7  -1   9  147.00    8.83
   7   1  -9  162.86    8.54
  -7  -1   9  147.30   11.19
   6   1  -9  181.87    8.84
  -6  -1   9  168.42    9.26
  -6  -1   9  172.71   11.64
  -5  -1   9  647.53   23.82
  -5  -1   9  617.40   28.13
   5   1  -9  672.18   22.78
  -4  -1   9   97.94    6.17
  -4  -1   9  101.47    7.61
   4   1  -9   99.75    5.45
   3   1  -9  116.60    5.49
  -3  -1   9   98.02    7.18
  -3  -1   9   94.36    5.81
  -2  -1   9  182.65    8.25
   2   1  -9  165.45    7.12
  -1  -1   9    0.34    1.10
  -1  -1   9    0.92    1.55
   1   1  -9    0.25    0.95
   0   1  -9  569.52   18.85
   0  -1   9  558.36   18.97
  -1   1  -9   -0.53    0.93
   1  -1   9    0.17    1.25
  -2   1  -9  180.16    7.62
   2  -1   9  164.57    7.69
   3  -1   9  110.93    6.04
  -3   1  -9  102.40    5.67
   4  -1   9   87.62    5.76
  -4   1  -9  108.28    5.85
  -5   1  -9  646.27   23.01
   5  -1   9  652.57   23.44
  -6   1  -9  178.56    9.09
   7  -1   9  151.50   10.77
   8  -1   9  146.51    9.24
   9  -1   9   81.44    7.39
  10  -1   9   42.51    6.09
  11  -1   9  128.05   10.22
  12  -1   9   65.29    8.13
 -16   0   9   19.03    8.56
 -16   0   9   15.05    6.21
  15   0  -9   18.33    6.18
 -15   0   9    4.45    4.93
 -15   0   9   10.23    6.95
 -14   0   9   19.79    7.63
 -14   0   9   16.28    5.91
  14   0  -9    7.37    4.95
  13   0  -9   39.56    6.84
 -13   0   9   50.03    9.60
 -13   0   9   48.21    7.44
 -12   0   9   90.55   11.23
  12   0  -9   80.53    8.35
 -12   0   9   76.36    8.66
  11   0  -9   87.83    8.33
 -11   0   9  103.53    9.40
 -11   0   9  113.06   11.59
 -10   0   9   88.24   10.09
 -10   0   9   89.89    8.50
  10   0  -9   78.52    7.44
   9   0  -9  140.64    9.11
  -9   0   9  149.69   11.77
  -9   0   9  125.73    9.48
   8   0  -9  186.70   10.28
  -8   0   9  198.55   13.25
  -8   0   9  184.96   11.11
  -7   0   9   27.93    5.29
   7   0  -9   34.74    4.31
  -7   0   9   27.88    4.65
  -6   0   9  436.48   21.30
  -6   0   9  420.53   18.17
   6   0  -9  464.62   17.41
  -5   0   9    3.89    2.57
   5   0  -9   -1.08    1.25
  -5   0   9   -0.93    2.26
  -4   0   9  150.82    8.40
   4   0  -9  173.42    7.80
  -4   0   9  153.45    9.60
  -4   0   9  153.45    7.32
   3   0  -9   79.70    4.73
  -3   0   9   80.29    4.71
  -3   0   9   78.14    5.63
  -2   0   9  240.51   10.15
   2   0  -9  206.48    8.69
  -2   0   9  216.92    8.90
   1   0  -9  567.62   19.06
  -1   0   9  566.16   19.28
   0   0  -9   -0.50    0.79
   0   0   9    0.02    1.00
  -1   0  -9  568.37   19.34
   1   0   9  586.30   19.84
   2   0   9  212.84    9.17
  -2   0  -9  222.20    8.87
  -3   0  -9   86.19    4.86
   3   0   9   81.75    5.14
  -4   0  -9  144.18    7.15
   4   0   9  145.61    7.49
   5   0   9    3.59    1.89
  -5   0  -9    1.28    1.55
   6   0   9  458.81   17.80
  -6   0  -9  437.13   17.01
   7   0   9   27.95    4.13
  10   0   9   76.62    7.36
  11   0   9   95.38    8.70
  12   0   9   68.85    8.17
  13   0   9   48.21    7.50
  14   0   9    8.94    5.05
 -16   1   9   15.62    6.81
 -16   1   9   14.69    7.78
 -15   1   9    6.20    5.74
 -15   1   9    6.67    6.80
 -14   1   9   16.22    6.33
 -14   1   9   22.62    7.55
  14  -1  -9   17.88    6.20
 -13   1   9   29.61    7.78
  13  -1  -9   23.94    5.89
 -13   1   9   21.26    6.30
  12  -1  -9   65.32    7.80
 -12   1   9   55.88    8.02
 -12   1   9   61.82    9.48
 -11   1   9  134.73   12.44
 -11   1   9  116.50   10.62
  11  -1  -9  119.04    9.72
 -10   1   9   52.39    7.88
 -10   1   9   49.21    7.09
  10  -1  -9   49.48    6.28
   9  -1  -9   69.46    6.93
  -9   1   9   81.73    8.86
  -9   1   9   86.53    8.23
  -8   1   9  146.88   10.22
   8  -1  -9  151.29    9.17
  -8   1   9  150.09   11.29
  -7   1   9  143.88    9.55
   7  -1  -9  160.99    8.92
  -7   1   9  144.29   10.44
   6  -1  -9  172.90    8.95
  -6   1   9  163.31    9.83
  -6   1   9  176.36    8.70
  -6   1   9  160.75   10.78
  -5   1   9  655.35   25.14
   5  -1  -9  651.93   23.44
  -5   1   9  681.17   23.23
  -5   1   9  634.12   27.75
   4  -1  -9  103.46    5.87
  -4   1   9   89.40    6.81
  -4   1   9   98.68    6.79
  -4   1   9  102.01    5.84
   3  -1  -9   96.84    5.53
  -3   1   9  113.05    5.94
  -3   1   9  108.78    6.86
  -2   1   9  173.01    7.82
   2  -1  -9  174.63    7.62
  -1   1   9   -0.16    1.07
   1  -1  -9   -2.07    0.97
   0   1   9  555.63   19.28
   0  -1  -9  565.05   18.93
   1   1   9   -0.37    1.22
  -1  -1  -9    2.51    1.19
   2   1   9  175.37    7.80
  -2  -1  -9  162.89    7.21
  -3  -1  -9  105.92    5.49
   3   1   9  102.71    5.86
  -4  -1  -9   96.09    5.40
   4   1   9  100.32    5.96
  -5  -1  -9  662.61   22.80
   5   1   9  656.02   23.51
  -6  -1  -9  178.88    8.54
   6   1   9  169.42    8.98
   7   1   9  158.24    8.90
   8   1   9  156.34    9.31
   9   1   9   76.09    6.89
  10   1   9   44.21    5.89
  11   1   9  121.03    9.63
  12   1   9   76.30    8.43
  13   1   9   20.73    5.66
  14   1   9   26.23    6.54
  15   1   9    7.76    5.36
 -15   2   9    7.74    6.32
 -14   2   9   12.18    6.57
 -14   2   9    5.45    5.60
 -13   2   9    6.51    5.49
 -13   2   9   10.52    5.80
  13  -2  -9    5.37    4.46
 -12   2   9   70.06    9.43
 -12   2   9   55.04    8.80
  12  -2  -9   62.54    8.01
 -11   2   9   47.48    7.78
  11  -2  -9   45.54    6.82
 -11   2   9   29.35    6.75
  10  -2  -9   40.73    6.11
 -10   2   9   35.48    6.78
 -10   2   9   44.47    7.36
   9  -2  -9  129.78    9.07
  -9   2   9  111.50    9.94
  -9   2   9  131.59   10.57
   8  -2  -9   77.97    6.75
  -8   2   9   77.06    8.02
  -8   2   9   71.71    7.74
  -7   2   9  185.34   11.38
   7  -2  -9  178.48    9.90
  -7   2   9  175.26   11.46
  -6   2   9  261.25   13.58
  -6   2   9  256.18   11.83
  -6   2   9  259.28   14.07
   6  -2  -9  264.56   12.12
   5  -2  -9  103.89    6.45
  -5   2   9   99.86    6.42
  -5   2   9  102.13    7.44
  -5   2   9  104.91    7.64
   4  -2  -9  331.96   13.36
  -4   2   9  308.09   14.58
  -4   2   9  339.40   13.46
  -3   2   9  287.36   11.74
   3  -2  -9  279.53   11.49
  -2   2   9   11.44    2.18
   2  -2  -9   13.72    2.21
  -1   2   9  164.98    7.63
   1  -2  -9  165.28    7.30
   0   2   9  212.16    9.09
   0  -2  -9  217.75    8.65
   1   2   9  159.00    7.57
  -1  -2  -9  175.39    7.21
  -1  -2  -9  171.63    8.38
  -2  -2  -9    9.75    2.44
   2   2   9    9.61    2.07
  -2  -2  -9   13.99    1.92
  -3  -2  -9  281.49   10.45
   3   2   9  261.32   11.03
   4   2   9  317.81   12.84
   5   2   9  119.70    6.84
   6   2   9  253.64   11.48
   7   2   9  186.47    9.71
   8   2   9   70.48    6.24
   9   2   9  138.37    8.96
  10   2   9   34.36    5.38
  11   2   9   32.79    5.65
  12   2   9   60.83    7.45
  13   2   9    8.76    4.32
  14   2   9   11.19    5.28
  15   2   9    2.88    4.77
 -15   3   9    5.11    6.20
 -14   3   9    5.75    6.38
 -13   3   9   10.27    5.84
 -12   3   9   28.62    7.59
 -11   3   9   63.67    8.69
  11  -3  -9   53.58    7.29
 -11   3   9   48.57    8.21
  10  -3  -9  138.90   10.19
 -10   3   9  169.30   12.79
 -10   3   9  153.36   11.96
  -9   3   9   55.70    7.25
  -9   3   9   74.77    8.66
   9  -3  -9   59.21    6.57
  -8   3   9  109.46    9.81
  -8   3   9  103.99    8.75
   8  -3  -9   95.45    7.75
  -7   3   9  128.69    9.65
   7  -3  -9  156.48   11.21
  -7   3   9  164.47   10.90
   7  -3  -9  157.48    9.31
   6  -3  -9  201.47   10.49
  -6   3   9  202.21   12.03
   6  -3  -9  205.56   12.41
  -6   3   9  192.92   10.40
  -6   3   9  216.67   11.78
  -5   3   9   74.24    5.88
   5  -3  -9   76.44    7.23
  -5   3   9   73.60    6.96
   5  -3  -9   80.08    5.93
  -4   3   9  463.44   19.45
   4  -3  -9  473.82   19.82
  -4   3   9  445.21   17.70
   4  -3  -9  476.08   17.69
   3  -3  -9   40.61    4.88
   3  -3  -9   37.53    3.63
  -3   3   9   30.97    3.63
   2  -3  -9  273.80   12.62
   2  -3  -9  293.37   11.23
  -2   3   9  262.62   11.35
   1  -3  -9  114.25    5.65
  -1   3   9  101.66    5.88
   1  -3  -9  108.44    6.73
   0   3   9   80.80    4.91
   0  -3  -9   81.83    5.49
   0  -3  -9   73.01    4.30
  -1  -3  -9   99.81    6.05
  -1  -3  -9   98.61    4.95
   1   3   9  102.57    5.59
  -2  -3  -9  280.34   12.16
   2   3   9  301.73   11.65
   3   3   9   34.79    3.38
   4   3   9  473.70   17.48
   5   3   9   68.01    4.97
   6   3   9  194.01    9.55
   7   3   9  146.09    8.27
   8   3   9   73.11    6.17
   9   3   9   62.84    6.19
  10   3   9  120.12    8.64
  11   3   9   50.71    6.46
  12   3   9   15.29    4.58
  13   3   9   17.96    5.39
  14   3   9    1.56    4.09
  15   3   9    0.68    4.54
 -15   4   9    2.59    6.46
 -14   4   9    8.34    6.74
 -13   4   9   11.28    6.60
 -12   4   9   33.83    8.36
 -11   4   9   26.19    7.22
 -10   4   9   34.52    7.56
   9  -4  -9  116.50    9.28
  -9   4   9  151.64   12.17
  -8   4   9  165.14   12.10
   8  -4  -9  141.86    9.63
  -7   4   9  139.21    9.05
  -7   4   9  146.61    9.60
   7  -4  -9  123.09   10.57
   7  -4  -9  133.84    8.89
  -7   4   9  136.57   10.97
  -6   4   9  253.99   12.59
   6  -4  -9  272.08   12.74
   6  -4  -9  265.35   14.54
  -6   4   9  257.61   13.35
  -6   4   9  266.85   14.68
  -5   4   9  172.17    9.34
   5  -4  -9  153.31    8.63
  -5   4   9  149.66   10.16
   5  -4  -9  170.35   10.84
  -4   4   9   -2.15    1.38
   4  -4  -9    1.41    2.93
   4  -4  -9   -0.02    1.78
   3  -4  -9  458.27   19.42
  -3   4   9  462.25   17.93
   3  -4  -9  479.11   17.47
   2  -4  -9  323.45   12.63
  -2   4   9  328.39   13.29
   2  -4  -9  317.47   14.32
   1  -4  -9   95.68    5.32
  -1   4   9  108.49    6.09
   1  -4  -9  102.81    6.84
   0   4   9  154.51    7.53
   0  -4  -9  154.89    8.14
   1   4   9   90.94    5.42
  -1  -4  -9  104.44    6.14
  -2  -4  -9  321.60   13.17
   2   4   9  320.55   12.56
   3   4   9  502.57   18.12
   4   4   9   -0.78    1.37
   5   4   9  146.65    7.61
   6   4   9  259.09   11.61
   7   4   9  130.40    7.79
   8   4   9  157.85    9.09
   9   4   9  111.16    7.85
  10   4   9   26.33    4.73
  11   4   9   15.79    4.32
  12   4   9   37.50    6.23
  13   4   9    6.43    4.36
  14   4   9   15.12    5.40
 -15   5   9    8.22    7.75
 -14   5   9    0.11    6.70
 -13   5   9   15.25    7.32
 -12   5   9   13.58    7.27
 -11   5   9   50.37    9.44
 -10   5   9   30.69    7.90
  -9   5   9   31.95    7.42
   8  -5  -9   12.27    5.36
  -8   5   9    8.17    5.13
   7  -5  -9  166.75   11.98
  -7   5   9  139.10   11.69
  -7   5   9  170.50   10.40
  -6   5   9  107.66    9.41
  -6   5   9   92.64    7.54
   6  -5  -9   92.00    9.00
   5  -5  -9   85.40    8.21
  -5   5   9   93.07    8.70
  -5   5   9   92.11    6.94
   5  -5  -9   90.22    6.61
   4  -5  -9  150.62    9.97
  -4   5   9  151.06    8.76
   4  -5  -9  157.96    8.43
  -3   5   9   79.16    5.65
   3  -5  -9   69.50    5.15
   3  -5  -9   79.19    6.92
  -2   5   9  105.31    6.61
   2  -5  -9  119.42    7.87
   2  -5  -9  120.48    6.33
  -1   5   9  628.60   22.29
   1  -5  -9  616.32   23.51
   0   5   9    0.62    1.58
   0  -5  -9    0.39    1.90
   1   5   9  650.08   22.32
  -1  -5  -9  630.43   23.22
   2   5   9  112.54    5.78
  -2  -5  -9  102.51    6.13
   2   5   9  112.59    6.08
   3   5   9   75.05    4.83
   3   5   9   76.46    4.68
   4   5   9  153.57    7.60
   5   5   9   87.26    5.67
   6   5   9   85.35    5.80
   7   5   9  162.00    8.81
   8   5   9   17.86    3.56
   9   5   9   19.49    3.93
  10   5   9   23.66    4.46
  11   5   9   32.23    5.36
  12   5   9   21.11    4.97
  13   5   9   11.82    4.31
  14   5   9    8.88    4.89
 -15  -5  -9    0.53    3.25
   8  -6  -9   53.87    8.51
   7  -6  -9   76.97    9.00
  -7   6   9   87.19    7.89
  -6   6   9   87.16    7.50
   6  -6  -9   86.39    8.92
  -5   6   9  115.24    8.00
   5  -6  -9  105.56    9.26
  -4   6   9  262.77   12.71
   4  -6  -9  260.51   13.93
  -3   6   9  201.99   10.41
   3  -6  -9  218.58   11.88
  -2   6   9  264.55   11.88
   2  -6  -9  252.38   12.62
   1  -6  -9  179.59    9.60
  -1   6   9  170.93    8.72
   0  -6  -9  450.52   17.57
   0   6   9  432.32   16.71
   1   6   9  173.29    8.10
  -1  -6  -9  153.20    8.16
  -2  -6  -9  253.82   10.82
   2   6   9  256.16   10.76
   3   6   9  205.85    9.24
  -4  -6  -9  252.75   10.59
   4   6   9  248.66   10.68
   5   6   9   94.53    5.87
   6   6   9   79.64    5.60
   7   6   9   82.45    6.07
   8   6   9   46.98    5.04
   9   6   9   26.25    4.33
  10   6   9   35.37    5.22
  11   6   9   23.04    4.82
  12   6   9   10.10    4.30
  13   6   9   17.62    5.11
   9  -7  -9   44.39    8.52
   8  -7  -9   42.37    8.10
  -7   7   9  112.02    9.38
   7  -7  -9  127.01   11.30
  -6   7   9   75.83    7.47
   6  -7  -9   81.34    8.89
   5  -7  -9  172.40   11.52
  -5   7   9  159.72   10.09
   4  -7  -9  146.34   10.23
  -4   7   9  130.80    8.72
   3  -7  -9  160.61   10.14
  -3   7   9  167.43    9.43
  -2   7   9  162.72    9.11
   2  -7  -9  180.40   10.18
  -1   7   9  145.01    8.11
   1  -7  -9  154.84    8.80
   0  -7  -9   26.47    3.65
   0   7   9   23.37    3.32
   1   7   9  163.56    8.19
  -1  -7  -9  159.98    8.11
   2   7   9  186.12    8.60
  -2  -7  -9  167.87    8.00
   3   7   9  146.58    7.45
   4   7   9  149.15    7.65
   5   7   9  156.48    8.07
   6   7   9   71.34    5.44
   7   7   9  105.07    6.80
   8   7   9   43.55    4.99
   9   7   9   46.97    5.33
  10   7   9   22.73    4.50
  11   7   9   13.72    4.15
  12   7   9   10.25    4.22
  13   7   9    4.94    3.95
  10  -8  -9   37.38    8.56
   9  -8  -9   34.26    7.89
   8  -8  -9   23.64    6.88
  -7   8   9   60.57    7.45
   7  -8  -9   58.32    8.77
  -6   8   9   46.50    6.31
   6  -8  -9   28.59    6.44
  -5   8   9   19.62    4.37
   5  -8  -9    7.30    4.43
   4  -8  -9  154.39   10.59
  -4   8   9  147.82    9.54
   3  -8  -9  107.08    8.08
  -3   8   9   82.72    6.97
   2  -8  -9   62.91    6.20
  -2   8   9   68.55    6.10
   1  -8  -9  141.71    8.59
  -1   8   9  156.02    8.62
   0  -8  -9  190.31    9.40
   0   8   9  178.96    9.23
  -1  -8  -9  135.00    7.09
   1   8   9  136.30    7.52
   2   8   9   61.95    4.86
   3   8   9   97.28    6.04
   4   8   9  166.30    8.30
   5   8   9   10.57    2.71
   6   8   9   42.67    4.35
   7   8   9   51.56    4.96
   8   8   9   25.82    4.12
   9   8   9   17.97    4.04
  10   8   9   19.32    4.16
  11   8   9    6.68    3.36
  12   8   9    8.00    3.93
  10  -9  -9   13.26    6.64
   9  -9  -9   26.23    7.39
   8  -9  -9   24.16    7.22
   7  -9  -9   36.72    7.47
  -7   9   9   47.95    7.17
  -6   9   9   16.96    4.82
   6  -9  -9   14.92    5.47
   5  -9  -9   25.17    5.74
  -5   9   9   21.60    4.72
   4  -9  -9  115.92    9.58
  -4   9   9   98.30    8.19
  -3   9   9   53.52    5.92
   3  -9  -9   47.73    6.23
  -2   9   9  123.52    8.31
   2  -9  -9  123.88    8.45
   1  -9  -9   75.41    6.20
  -1   9   9   74.69    6.23
   0  -9  -9  140.01    7.69
   0   9   9  135.39    8.04
   1   9   9   81.54    5.74
  -1  -9  -9   66.65    4.75
   2   9   9  118.05    6.95
   3   9   9   47.94    4.43
   4   9   9  106.00    6.47
   5   9   9   31.70    3.85
   6   9   9   22.16    3.53
   7   9   9   33.51    4.23
   8   9   9   27.63    4.12
   9   9   9   27.51    4.44
  10   9   9    1.51    2.69
  11   9   9    6.48    3.41
  11 -10  -9    5.09    6.87
  10 -10  -9    6.18    5.90
   9 -10  -9    4.33    5.94
   8 -10  -9   34.51    8.01
  -7  10   9   29.40    6.22
   7 -10  -9   29.58    7.19
   6 -10  -9   26.88    6.56
  -6  10   9   26.57    5.79
   5 -10  -9   29.18    6.14
  -5  10   9   29.73    5.56
   4 -10  -9   41.56    6.42
  -4  10   9   30.09    5.36
   3 -10  -9  149.62   10.03
  -3  10   9  144.38    9.60
   2 -10  -9   38.34    5.15
  -2  10   9   32.78    4.88
  -1  10   9   46.13    5.21
   1 -10  -9   39.23    4.65
   0  10   9   68.33    6.00
   0 -10  -9   78.13    5.36
   1  10   9   46.91    4.85
   2  10   9   36.74    4.25
   3  10   9  133.42    7.66
   4  10   9   29.33    3.77
   5  10   9   29.69    3.88
   6  10   9   23.36    3.71
   7  10   9   20.45    3.71
   8  10   9   29.11    4.33
   9  10   9    9.69    3.55
  10  10   9    3.35    3.29
  11  10   9    0.07    2.86
  11 -11  -9    0.97    6.38
  10 -11  -9   -8.01    5.65
   9 -11  -9    9.49    6.19
   8 -11  -9    9.88    5.88
  -7  11   9   12.54    5.11
   7 -11  -9    5.26    4.93
  -6  11   9   16.63    5.24
   6 -11  -9   18.37    5.77
   5 -11  -9   53.59    7.56
  -5  11   9   51.23    6.96
   4 -11  -9   31.71    5.81
  -4  11   9   22.49    5.00
  -3  11   9   56.41    6.56
   3 -11  -9   44.85    6.03
   2 -11  -9   28.42    4.56
  -2  11   9   31.50    5.10
   1 -11  -9  120.53    7.37
  -1  11   9  121.13    8.34
   0  11   9   95.05    7.33
   0 -11  -9   90.99    5.39
   1  11   9  128.84    8.14
   2  11   9   38.04    4.62
   3  11   9   51.98    4.97
   4  11   9   22.02    3.66
   5  11   9   51.84    4.94
   6  11   9   19.34    3.59
   7  11   9   13.54    3.47
   8  11   9   10.82    3.41
   9  11   9    6.35    3.41
  10  11   9    0.30    2.98
  10 -12  -9   -0.28    5.75
   9 -12  -9    5.81    6.03
   8 -12  -9   -2.99    4.86
  -7  12   9   16.32    5.69
   7 -12  -9    3.43    5.03
   6 -12  -9   10.67    5.52
  -6  12   9   13.10    4.99
  -5  12   9   23.99    5.78
   5 -12  -9   16.47    5.33
   4 -12  -9   34.29    5.85
  -4  12   9   35.80    6.16
  -3  12   9   17.09    4.54
   3 -12  -9   12.70    4.09
   2 -12  -9   65.78    5.97
  -2  12   9   70.42    7.17
  -1  12   9   48.58    6.05
   1 -12  -9   58.95    4.71
   0  12   9   83.54    7.16
   1  12   9   58.20    5.89
   2  12   9   68.04    6.13
   3  12   9   13.13    3.36
   4  12   9   33.24    4.38
   5  12   9   20.23    3.80
   6  12   9   12.23    3.30
   7  12   9    8.04    3.08
   8  12   9   17.64    3.97
   9  12   9    1.69    2.99
   9 -13  -9    4.54    6.11
   8 -13  -9    4.47    5.48
  -7  13   9    6.06    4.96
   7 -13  -9    9.44    5.81
  -6  13   9    9.96    5.04
   6 -13  -9    6.82    4.97
  -5  13   9   14.16    5.16
   5 -13  -9   16.78    5.17
  -4  13   9    5.14    3.93
   4 -13  -9    6.96    4.10
   3 -13  -9   16.58    4.12
  -3  13   9   22.80    5.26
  -2  13   9    6.31    3.78
   2 -13  -9   18.73    3.45
  -1  13   9   36.15    5.63
   0  13   9   62.84    6.72
   1  13   9   19.62    4.26
   2  13   9    5.55    3.19
   3  13   9   21.53    4.01
   4  13   9   11.08    3.30
   5  13   9   11.99    3.40
   6  13   9   12.12    3.52
   7  13   9    7.31    3.27
  -7  14   9    2.86    5.33
   7 -14  -9    4.00    5.17
  -6  14   9    3.72    5.22
   6 -14  -9    2.97    4.56
  -5  14   9    8.69    5.20
   5 -14  -9    7.59    4.34
   4 -14  -9    8.98    4.05
  -4  14   9    4.31    4.32
   3 -14  -9    5.42    3.10
  -3  14   9    6.94    4.18
  -2  14   9   13.23    4.44
  -1  14   9   24.29    5.17
   0  14   9   10.17    4.04
   1  14   9   11.35    3.89
   2  14   9   10.03    3.54
   3  14   9   12.42    3.62
   4  14   9   12.50    3.59
   5  14   9    6.48    3.37
   5 -15  -9   -1.31    3.71
   4 -15  -9    9.77    3.65
   4  15 -10    2.03    2.68
   3  15 -10    0.13    2.70
   2  15 -10    8.88    3.41
   4  14 -10    0.79    2.25
   3  14 -10    2.98    2.32
   2  14 -10    0.00    2.48
   1  14 -10    5.51    2.96
   0  14 -10    0.31    2.82
  -1  14 -10   -0.75    2.66
  -2  14 -10   -4.40    2.49
  -3  14 -10    6.17    3.51
  -4  14 -10    3.09    3.69
  -5  14 -10    0.24    3.53
   5 -14  10    2.33    2.63
   6 -14  10   11.61    4.14
   7 -14  10    6.79    4.30
  -9 -13  10    9.52    6.71
   4  13 -10    1.65    1.84
   3  13 -10    6.46    2.30
   2  13 -10    6.88    2.58
   1  13 -10    2.85    2.45
   0  13 -10   -0.57    2.40
  -1  13 -10   -1.59    2.52
  -2  13 -10   -0.44    2.33
  -3  13 -10    4.66    3.21
   4 -13  10    1.54    2.29
  -4  13 -10    0.63    3.14
  -5  13 -10   16.67    4.81
   5 -13  10   17.71    4.09
   6 -13  10    2.78    3.64
  -6  13 -10    1.93    3.55
  -7  13 -10   20.07    5.67
   7 -13  10   12.26    4.77
   8 -13  10    2.72    4.84
  -8  13 -10    4.41    4.76
   9 -13  10   17.98    6.58
 -10 -12  10   10.22    6.88
  10  12 -10   19.54    3.55
  -9 -12  10    5.00    5.85
  -8 -12  10   33.40    8.99
  -7 -12  10    0.46    5.08
  -6 -12  10   22.44    7.33
   4  12 -10   28.73    2.59
   3  12 -10    0.97    1.70
   2  12 -10    7.52    2.44
   1  12 -10    1.96    2.22
   0  12 -10   -0.63    2.20
  -1  12 -10    4.49    2.79
  -2  12 -10    3.03    2.68
  -3  12 -10    1.43    2.72
  -4  12 -10   27.27    4.97
   4 -12  10   24.63    4.04
   5 -12  10    2.10    3.02
  -5  12 -10    1.20    3.04
  -6  12 -10   13.26    4.56
   6 -12  10   22.38    5.24
   7 -12  10    6.07    4.47
  -7  12 -10    2.35    3.60
   8 -12  10   29.07    7.03
  -8  12 -10   12.89    5.12
   9 -12  10    1.23    5.08
  -9  12 -10    3.47    4.91
  10 -12  10    7.57    6.26
 -11 -11  10   24.86    9.03
  10  11 -10    7.81    3.01
 -10 -11  10    2.43    5.97
   9  11 -10   20.91    3.08
  -9 -11  10   22.45    7.47
  -8 -11  10   -0.81    4.08
  -7 -11  10   22.22    7.26
  -6 -11  10    5.05    5.19
  -5 -11  10   30.97    7.61
  -4 -11  10    5.15    4.81
   3  11 -10   19.11    2.32
  -3 -11  10   16.87    5.90
   2  11 -10   11.65    2.30
   1  11 -10    7.03    2.38
   0  11 -10   15.75    3.22
  -1  11 -10    6.62    2.74
  -2  11 -10   11.08    3.31
   3 -11  10   14.04    3.13
  -3  11 -10   18.08    4.03
   4 -11  10    2.92    3.09
  -4  11 -10    7.13    3.31
   5 -11  10   28.54    5.35
  -5  11 -10   19.50    4.50
   6 -11  10   16.03    4.87
  -6  11 -10   11.47    4.05
  -7  11 -10   13.52    4.54
   7 -11  10   22.64    6.17
  -8  11 -10    1.25    3.78
   8 -11  10    3.01    4.82
  -9  11 -10   20.86    6.29
   9 -11  10   10.10    6.12
  10 -11  10    0.87    5.41
  11 -11  10   25.21    8.89
 -12 -10  10   18.95    8.58
 -11 -10  10   -0.41    5.18
  11  10 -10    1.84    3.04
 -10 -10  10   23.57    8.22
  10  10 -10   14.40    3.44
   9  10 -10    2.02    2.18
  -9 -10  10   -3.10    4.73
   8  10 -10   43.47    3.45
  -8 -10  10   46.82    9.62
  -7 -10  10    2.29    4.55
  -6 -10  10   55.41    9.47
  -5 -10  10   -1.13    3.66
  -4 -10  10   29.70    7.15
  -3 -10  10   12.52    5.26
   2  10 -10    8.59    1.91
  -2 -10  10   16.91    5.53
   1  10 -10   37.35    3.41
  -1 -10  10   48.98    7.22
   0  10 -10    8.73    2.33
  -1  10 -10   33.49    3.96
  -2  10 -10    6.80    2.74
   2 -10  10    9.61    2.33
   3 -10  10    5.87    2.95
  -3  10 -10   12.57    3.37
  -4  10 -10   23.34    4.33
   4 -10  10   21.46    4.45
  -5  10 -10   -0.22    2.84
   5 -10  10    2.38    3.62
   6 -10  10   58.62    7.40
  -6  10 -10   51.79    6.46
   7 -10  10    4.51    4.33
  -7  10 -10    2.52    3.18
   8 -10  10   44.00    8.10
  -8  10 -10   43.26    6.91
   9 -10  10    7.42    5.44
  10 -10  10    9.67    6.19
  11 -10  10   -0.11    6.14
  12 -10  10   31.96    9.83
 -13  -9  10   18.97    8.52
 -12  -9  10   -3.54    4.87
  11   9 -10   18.16    3.98
 -11  -9  10   29.81    9.02
  10   9 -10    0.74    2.40
 -10  -9  10    6.45    6.02
   9   9 -10   57.59    4.64
  -9  -9  10   44.44    9.53
   8   9 -10    2.03    1.73
  -8  -9  10   -1.79    3.98
   7   9 -10   31.88    2.58
  -7  -9  10   27.18    7.43
  -6  -9  10    2.43    4.55
  -5  -9  10   28.05    6.89
  -4  -9  10   20.50    6.03
  -3  -9  10   29.29    6.41
   3   9 -10   27.92    2.13
   2   9 -10   22.66    2.34
  -2  -9  10   22.54    5.71
   1   9 -10    3.75    1.62
  -1  -9  10   13.97    4.50
   0   9 -10   28.15    3.19
   0  -9  10   43.34    6.22
  -1   9 -10    4.49    2.04
   2  -9  10   26.45    3.47
  -2   9 -10   25.85    3.65
   3  -9  10   23.77    4.13
  -3   9 -10   24.01    3.86
   4  -9  10   13.64    4.03
  -4   9 -10   14.56    3.53
  -5   9 -10   27.19    4.61
   5  -9  10   25.14    5.14
  -6   9 -10    1.99    2.88
   6  -9  10    7.91    4.13
   7  -9  10   33.63    6.81
  -7   9 -10   31.96    5.58
   8  -9  10   -1.12    4.37
  -8   9 -10   -1.83    3.15
   9  -9  10   42.51    8.30
  10  -9  10   -0.34    4.98
  11  -9  10   11.49    6.74
  12  -9  10   -0.20    6.97
 -13  -8  10    3.47    5.61
 -12  -8  10   37.51    9.95
  12   8 -10   39.70    5.61
 -11  -8  10    2.53    5.05
  11   8 -10   -0.57    2.43
  10   8 -10   38.03    4.50
 -10  -8  10   37.11    9.42
   9   8 -10   -0.69    2.03
  -9  -8  10   -1.18    4.04
   8   8 -10   23.65    2.99
  -8  -8  10   18.01    6.24
  -7  -8  10   51.02    8.96
   7   8 -10   45.52    3.36
   6   8 -10   58.93    3.18
  -6  -8  10   47.88    8.63
  -5  -8  10   71.86    9.47
  -4  -8  10   17.01    5.39
  -3  -8  10   29.64    5.95
   3   8 -10   19.19    1.74
   3   8 -10   22.96    1.92
  -2  -8  10   15.99    4.67
   1   8 -10  118.45    5.67
  -1  -8  10  125.28    9.80
   0   8 -10    1.62    1.57
   1  -8  10  119.52    6.24
  -1   8 -10  118.42    6.44
   2  -8  10   23.15    3.49
  -2   8 -10   15.75    2.88
  -3   8 -10   24.14    3.62
   3  -8  10   14.26    3.59
  -4   8 -10   10.83    3.11
   4  -8  10    8.11    3.45
   5  -8  10   60.55    6.90
  -5   8 -10   54.61    5.77
   6  -8  10   46.57    6.94
  -6   8 -10   44.73    5.61
  -7   8 -10   32.57    5.36
   7  -8  10   37.74    7.07
  -8   8 -10   20.18    5.04
   8  -8  10   27.70    6.52
   9  -8  10   -3.99    4.38
  10  -8  10   32.14    8.25
  11  -8  10   -1.55    5.34
 -14  -7  10    3.01    5.99
 -13  -7  10   15.19    8.12
 -12  -7  10    3.28    5.36
  12   7 -10    5.48    3.47
 -11  -7  10   17.43    7.09
  11   7 -10   23.64    4.42
  10   7 -10    0.30    2.36
 -10  -7  10    2.64    4.36
   9   7 -10   33.16    3.93
  -9  -7  10   39.72    8.57
  -8  -7  10   41.01    8.32
   8   7 -10   41.85    3.90
  -7  -7  10   77.00   10.48
   7   7 -10  104.43    5.42
  -6  -7  10   58.01    8.57
   6   7 -10   42.87    3.11
   5   7 -10  101.60    4.45
   5   7 -10  110.12    4.58
  -5  -7  10  109.77   10.84
  -4  -7  10  149.50   11.82
  -3  -7  10   14.68    4.71
   3   7 -10   22.83    1.92
   3   7 -10   27.88    2.00
   2   7 -10  157.19    6.32
   2   7 -10  159.39    6.57
  -2  -7  10  174.79   11.79
   1   7 -10   31.89    2.66
   0   7 -10  158.58    7.05
   0  -7  10  154.12    6.33
   1  -7  10   33.95    3.51
  -1   7 -10   30.83    3.19
   2  -7  10  160.02    8.69
  -2   7 -10  150.21    7.77
   3  -7  10   20.99    4.21
  -3   7 -10   21.48    3.39
  -4   7 -10  109.15    7.32
   4  -7  10  136.37    9.19
  -5   7 -10  100.01    7.21
   5  -7  10   97.75    8.59
  -6   7 -10   37.32    5.09
   6  -7  10   45.53    6.87
  -7   7 -10   90.92    7.79
   7  -7  10   74.30    8.92
  -8   7 -10   34.77    5.69
   8  -7  10   42.73    7.86
   9  -7  10   34.35    7.70
  10  -7  10    1.95    5.11
  11  -7  10   16.40    7.16
 -14  -6  10    5.53    6.90
 -13  -6  10    1.47    5.10
  13   6 -10   -5.32    2.84
  12   6 -10   10.19    3.70
 -12  -6  10   27.82    7.96
  11   6 -10    6.77    3.46
 -11  -6  10    6.12    5.00
  10   6 -10   61.49    5.77
 -10  -6  10   70.95   10.79
   9   6 -10    2.22    2.39
  -9  -6  10    7.58    5.34
  -8  -6  10   45.48    8.33
   8   6 -10   60.80    4.74
   7   6 -10   52.21    3.99
  -7  -6  10   53.69    8.63
  -6  -6  10   70.44    9.04
   6   6 -10   65.76    4.04
   5   6 -10   50.68    3.21
   5   6 -10   53.24    3.22
  -5  -6  10   50.57    7.57
  -4  -6  10  127.57   10.53
   4   6 -10  136.23    5.43
   4   6 -10  128.67    5.34
   3   6 -10  110.33    4.75
   3   6 -10  109.88    4.67
  -3  -6  10  124.25    9.74
   2   6 -10    1.72    1.14
  -2  -6  10    3.21    2.39
   2   6 -10    2.16    1.21
   1   6 -10  397.60   13.74
   1   6 -10  397.18   14.05
   0   6 -10   48.23    3.40
   0  -6  10   44.14    3.44
   0  -6  10   40.62    3.27
  -1   6 -10  377.48   14.09
   1  -6  10  383.22   15.06
  -2   6 -10    1.98    1.52
   2  -6  10   -1.09    1.82
  -3   6 -10  109.33    6.67
   3  -6  10  125.07    8.13
  -4   6 -10  125.38    7.55
   4  -6  10  138.11    9.15
   5  -6  10   40.59    5.91
  -5   6 -10   44.38    4.97
   6  -6  10   57.64    7.22
  -6   6 -10   60.17    5.94
   7  -6  10   55.58    7.59
  -7   6 -10   26.08    4.77
   8  -6  10   41.48    7.53
  -8   6 -10   39.44    5.84
   9  -6  10    7.84    5.31
  10  -6  10   82.47   10.87
 -15  -5  10    3.03    6.79
 -14  -5  10   -3.77    5.18
  13   5 -10   23.13    5.60
 -13  -5  10   23.57    8.06
 -12  -5  10    3.72    4.79
  12   5 -10   -0.67    2.81
 -11  -5  10   31.16    8.09
  11   5 -10   25.35    4.50
  10   5 -10    7.02    3.04
 -10  -5  10    5.76    4.85
  -9  -5  10   15.83    5.43
   9   5 -10   23.31    3.82
  -8  -5  10   73.76    9.71
   8   5 -10   72.12    5.35
   7   5 -10  106.86    6.11
  -7  -5  10  112.99   11.21
  -6  -5  10   65.91    8.30
   6   5 -10   50.65    3.83
  -5  -5  10  296.18   17.60
   5   5 -10  306.07   11.17
   5   5 -10  302.92   11.17
   4   5 -10  159.69    6.75
  -4  -5  10  181.94   12.17
   4   5 -10  170.61    6.79
  -3  -5  10   17.46    4.40
   3   5 -10   21.85    2.07
   3   5 -10   22.68    2.02
   2   5 -10  366.66   12.81
   2   5 -10  371.29   12.64
  -1  -5  10    4.35    1.44
   1   5 -10    2.85    1.38
  -1  -5  10    3.96    1.50
   0   5 -10  978.37   31.52
   0   5 -10  965.64   31.05
   0  -5  10  973.25   32.58
  -1   5 -10    7.73    2.11
  -1   5 -10    1.67    1.32
   1  -5  10    4.59    2.08
   2  -5  10  381.41   15.46
  -2   5 -10  345.13   13.69
   3  -5  10   23.93    4.03
  -3   5 -10   17.03    2.83
  -4   5 -10  159.63    8.44
   4  -5  10  152.73    9.88
   5  -5  10  300.74   15.27
  -5   5 -10  291.32   13.27
   6  -5  10   62.73    7.41
  -6   5 -10   50.80    5.34
  -7   5 -10   98.26    7.84
   7  -5  10  114.08   10.21
  -8   5 -10   64.78    6.69
   8  -5  10   70.50    8.98
   9  -5  10   19.93    6.37
 -15  -4  10   -2.56    5.89
 -14  -4  10    6.23    6.24
  14   4 -10    5.76    4.66
  13   4 -10    2.49    3.56
 -13  -4  10    7.28    5.83
 -12  -4  10   39.80    9.03
  12   4 -10   29.36    5.33
 -12  -4  10   28.55    3.48
  11   4 -10   -0.42    2.64
 -11  -4  10   -5.44    3.57
 -11  -4  10    1.81    2.14
 -10  -4  10   28.26    3.20
 -10  -4  10   28.85    7.48
  10   4 -10   22.21    4.23
   9   4 -10   16.12    3.46
  -9  -4  10   18.44    2.63
  -9  -4  10   17.65    5.87
  -8  -4  10   12.62    2.10
  -8  -4  10    3.78    3.96
   8   4 -10   15.09    3.11
  -7  -4  10  135.39    5.89
  -7  -4  10  135.13   11.51
   7   4 -10  139.10    7.27
  -6  -4  10  142.08   11.08
   6   4 -10  130.12    6.69
   5   4 -10  144.08    6.84
   5   4 -10  151.52    6.99
  -5  -4  10  188.95   12.22
   4   4 -10  234.49    9.16
   4   4 -10  237.68    9.07
  -4  -4  10  200.18   13.34
  -4  -4  10  237.29    8.35
   3   4 -10 1377.16   42.31
  -3  -4  10 1397.19   53.97
  -3  -4  10 1346.86   43.14
  -3  -4  10 1358.56   43.25
  -2  -4  10   25.61    2.44
   2   4 -10   32.07    2.44
   2   4 -10   26.58    2.45
   1   4 -10  736.99   24.18
   1   4 -10  709.19   23.81
  -1  -4  10  774.81   25.19
   0   4 -10   29.79    2.88
   0   4 -10   36.47    2.90
   0  -4  10   36.74    3.52
  -1   4 -10  745.63   24.36
   1  -4  10  713.62   26.01
   2  -4  10   14.68    3.34
  -2   4 -10   27.17    2.93
  -3   4 -10 1371.43   44.71
   3  -4  10 1411.39   47.71
   3  -4  10 1386.29   44.43
  -4   4 -10  222.62   10.22
   4  -4  10  208.22   11.60
   4  -4  10  218.39   10.11
   5  -4  10  171.69   10.80
   5  -4  10  167.38    9.06
  -5   4 -10  180.70    9.42
  -6   4 -10  138.55    8.40
   6  -4  10  141.51   10.26
   7  -4  10  138.17   10.69
  -7   4 -10  131.73    8.63
   8  -4  10   11.06    5.30
   9  -4  10   19.25    6.40
 -15  -3  10    5.07    6.72
 -15  -3  10    2.65    3.43
  14   3 -10   -3.28    3.68
 -14  -3  10    2.71    3.34
 -14  -3  10    3.30    5.46
 -13  -3  10    5.40    5.77
 -13  -3  10    1.02    3.02
  13   3 -10    4.06    3.92
 -12  -3  10   -0.47    4.05
  12   3 -10    1.57    3.27
 -12  -3  10    3.19    2.97
  11   3 -10   20.32    4.54
 -11  -3  10   15.50    3.84
 -11  -3  10   13.13    6.13
  10   3 -10    6.72    3.29
 -10  -3  10   14.43    5.51
 -10  -3  10    6.23    2.97
  -9  -3  10   16.01    3.39
  -9  -3  10   26.10    6.67
   9   3 -10   23.29    3.98
[truncated: 550,936 more chars]
