# Supplementary material for: Structural characterization and DFT study of bis­{(S)-2-[(2-hy­droxy­benz­yl)amino]-3-(4-hy­droxy­phen­yl)propano­ato-κ2 N,O}(1,10-phenanthroline-κ2 N,N′)cadmium(II) tetra­hydrate
Source: Acta Crystallogr E Crystallogr Commun. 2018 Aug 24;74(Pt 9):1339–43. doi: 10.1107/S205698901801157X (PMC6127690; doi:10.1107/S205698901801157X)
Supplement: Supplementary file 2 [file e-74-01339-Isup2.hkl]

data_I                                                                          
_shelx_title '     shelx.res     created by SHELXL-2016/6 at 11:33:39 on 22-Feb-
_shelx_refln_list_code          4                                               
_shelx_F_calc_maximum      373.05                                               
_exptl_crystal_F_000      1936.00                                               
_reflns_d_resolution_high  0.8107                                               
                                                                                
loop_                                                                           
 _space_group_symop_operation_xyz                                               
 'x, y, z'                                                                      
 '-x, -y, z+1/2'                                                                
 '-y+1/2, x+1/2, z+3/4'                                                         
 'y+1/2, -x+1/2, z+1/4'                                                         
 '-x+1/2, y+1/2, -z+3/4'                                                        
 'x+1/2, -y+1/2, -z+1/4'                                                        
 'y, x, -z'                                                                     
 '-y, -x, -z+1/2'                                                               
                                                                                
_cell_length_a    12.4171                                                       
_cell_length_b    12.4171                                                       
_cell_length_c    28.4151                                                       
_cell_angle_alpha  90.000                                                       
_cell_angle_beta   90.000                                                       
_cell_angle_gamma  90.000                                                       
                                                                                
_shelx_F_squared_multiplier     1.000                                           
                                                                                
loop_                                                                           
 _refln_index_h                                                                 
 _refln_index_k                                                                 
 _refln_index_l                                                                 
 _refln_F_squared_calc                                                          
 _refln_F_squared_meas                                                          
 _refln_F_squared_sigma                                                         
 _refln_observed_status                                                         
   1   1   0      54306.71      49357.86      1041.20 o                         
   0   2   0         79.36        205.58        25.99 o                         
   1   2   0       8064.19       9517.96       132.39 o                         
   2   2   0       8491.28       7069.29       163.57 o                         
   1   3   0      15228.26      16710.14       209.80 o                         
   2   3   0        505.70        313.72        12.16 o                         
   3   3   0       3371.00       2314.66        69.76 o                         
   0   4   0        106.84        101.78        13.89 o                         
   1   4   0       8677.42       6060.79        77.61 o                         
   2   4   0      19125.73      15794.69       203.84 o                         
   3   4   0       2698.62       2718.17        39.27 o                         
   4   4   0       4861.84       5796.45       114.67 o                         
   1   5   0       7070.13       4776.00        72.69 o                         
   2   5   0        112.98        118.56         9.69 o                         
   3   5   0      13885.73      17194.30       189.64 o                         
   4   5   0        603.55        811.94        18.32 o                         
   5   5   0        111.09         81.86        17.18 o                         
   0   6   0      17857.30      19301.58       312.27 o                         
   1   6   0       1856.51       1494.34        28.56 o                         
   2   6   0      11818.93      11697.60       134.52 o                         
   3   6   0        350.45        280.10        11.98 o                         
   4   6   0       3039.56       3055.28        47.39 o                         
   5   6   0        518.97        553.98        17.63 o                         
   6   6   0        217.20        185.34        14.97 o                         
   1   7   0       4555.95       5843.46        73.09 o                         
   2   7   0       1513.03       1461.82        35.10 o                         
   3   7   0       8992.50       7945.44       103.65 o                         
   4   7   0        295.62        230.21        12.00 o                         
   5   7   0       1466.67       1111.70        33.15 o                         
   6   7   0         81.44         62.40        12.92 o                         
   7   7   0        834.49        914.29        44.26 o                         
   0   8   0       1458.78       1290.97        89.03 o                         
   1   8   0         58.06         63.68         8.40 o                         
   2   8   0       1538.89       1577.09        47.11 o                         
   3   8   0        153.52         84.23        13.23 o                         
   4   8   0       1371.79       1049.14        25.29 o                         
   5   8   0        919.02        941.19        39.32 o                         
   6   8   0        760.53        817.50        31.59 o                         
   7   8   0       1873.41       2314.77        47.49 o                         
   8   8   0          5.23          1.79        15.58 o                         
   1   9   0         33.26         12.72         8.82 o                         
   2   9   0        910.35        791.98        23.50 o                         
   3   9   0        233.35        283.67        27.99 o                         
   4   9   0       1166.32       1208.56        34.45 o                         
   5   9   0        136.10        177.98        25.21 o                         
   6   9   0        969.29       1154.38        42.46 o                         
   7   9   0          1.41         -3.67        15.00 o                         
   8   9   0       1111.07       1044.48        53.27 o                         
   9   9   0          0.01         -2.87        19.44 o                         
   0  10   0        723.89        778.48        62.50 o                         
   1  10   0        231.63        229.36        18.27 o                         
   2  10   0         46.73         46.05        10.79 o                         
   3  10   0       1444.72       1692.33        44.21 o                         
   4  10   0        155.16        126.99        19.81 o                         
   5  10   0       1117.35        900.23        41.00 o                         
   6  10   0          7.36         21.35        16.80 o                         
   7  10   0        755.32        695.08        36.69 o                         
   8  10   0         27.38         34.03        14.00 o                         
   9  10   0        290.07        313.03        24.59 o                         
  10  10   0          0.04         28.60        24.58 o                         
   1  11   0        174.72        186.08        18.89 o                         
   2  11   0          2.40         -4.95        10.15 o                         
   3  11   0         48.35         44.50        11.65 o                         
   4  11   0        132.06        113.63        19.05 o                         
   5  11   0         18.76         24.42        19.18 o                         
   6  11   0        387.36        388.22        35.29 o                         
   7  11   0         10.95          3.91        18.07 o                         
   8  11   0        574.00        591.88        28.03 o                         
   9  11   0          0.97         -5.38        15.32 o                         
  10  11   0        231.84        303.28        27.48 o                         
   0  12   0         33.80         64.09        23.04 o                         
   1  12   0         47.71         25.76        14.58 o                         
   2  12   0         24.52         36.59        14.31 o                         
   3  12   0         33.78         17.16        12.42 o                         
   4  12   0          9.84         11.63        12.29 o                         
   5  12   0         86.31        122.59        26.56 o                         
   6  12   0        141.69        156.23        28.46 o                         
   7  12   0        351.39        333.57        36.16 o                         
   8  12   0         21.12         30.50        16.24 o                         
   9  12   0        318.70        371.90        62.78 o                         
   1  13   0         30.90         19.84        16.42 o                         
   2  13   0         67.98         54.16        16.96 o                         
   3  13   0          0.25         11.98        15.24 o                         
   4  13   0        126.06        103.70        20.36 o                         
   5  13   0         35.36          4.44        20.69 o                         
   6  13   0        211.96        147.12        29.37 o                         
   7  13   0         23.95         10.16        23.37 o                         
   8  13   0        196.27        233.50        36.67 o                         
   0  14   0         40.60         55.70        37.69 o                         
   1  14   0          1.21         -5.25        16.43 o                         
   2  14   0         14.67         -7.88        17.29 o                         
   3  14   0         82.35         65.57        19.24 o                         
   4  14   0          0.75         15.21        14.51 o                         
   5  14   0        238.00        264.41        26.25 o                         
   6  14   0          0.54         32.60        25.24 o                         
   1  15   0         22.61         17.57        19.99 o                         
   2  15   0         40.87         40.57        25.55 o                         
   3  15   0          6.86          1.04        18.89 o                         
  -1   2   1       2216.97       1913.25        31.73 o                         
   0   2   1        642.24        786.30        29.58 o                         
   1   2   1       2242.21       1935.51        31.13 o                         
   2   2   1       4755.26       2946.87        54.57 o                         
  -2   3   1        790.97        938.20        18.47 o                         
  -1   3   1       6870.19       7122.53       102.75 o                         
   0   3   1      10157.56      12561.00       146.67 o                         
   1   3   1       6617.86       6637.87        88.59 o                         
   2   3   1        653.18        742.88        15.30 o                         
   3   3   1       2040.75       2326.56        49.67 o                         
  -3   4   1       2380.94       1772.72        29.14 o                         
  -2   4   1       3167.07       3338.31        48.29 o                         
  -1   4   1       3843.32       4776.38        68.27 o                         
   0   4   1        579.63        629.38        17.78 o                         
   1   4   1       3683.31       4717.25        67.90 o                         
   2   4   1       3112.21       3326.98        51.30 o                         
   3   4   1       2397.58       1824.24        28.83 o                         
   4   4   1        365.45        519.26        19.04 o                         
  -4   5   1       6778.20       7443.90        87.13 o                         
  -3   5   1        970.78       1229.11        24.07 o                         
  -2   5   1       5318.39       4741.86        69.88 o                         
  -1   5   1      13138.51      12379.85       151.95 o                         
   0   5   1       1310.56        953.45        20.62 o                         
   1   5   1      12511.51      11828.42       150.90 o                         
   2   5   1       5532.29       5051.00        70.51 o                         
   3   5   1        908.20       1119.52        23.36 o                         
   4   5   1       6933.13       7578.16        87.39 o                         
   5   5   1       5346.96       5161.61        70.39 o                         
  -5   6   1       1980.34       2386.33        40.48 o                         
  -4   6   1       2719.11       2510.20        41.62 o                         
  -3   6   1       1300.64       1676.74        29.71 o                         
  -2   6   1       2298.13       2543.19        42.15 o                         
  -1   6   1       2414.42       2117.60        43.58 o                         
   0   6   1      15483.68      15644.27       161.03 o                         
   1   6   1       2492.37       2244.16        37.14 o                         
   2   6   1       2210.73       2438.34        38.56 o                         
   3   6   1       1475.54       1877.20        31.75 o                         
   4   6   1       2777.81       2501.70        41.24 o                         
   5   6   1       1959.87       2419.29        40.15 o                         
   6   6   1       2187.12       2144.51        39.64 o                         
  -6   7   1       1348.80       1143.56        34.96 o                         
  -5   7   1       1730.84       1725.04        42.03 o                         
  -4   7   1       3180.96       3869.01        63.09 o                         
  -3   7   1       4560.26       4156.39        61.92 o                         
  -2   7   1       1865.83       1642.56        36.91 o                         
  -1   7   1       1961.84       1832.74        34.21 o                         
   0   7   1        241.40        263.24        11.95 o                         
   1   7   1       2009.76       1881.28        30.95 o                         
   2   7   1       1952.13       1726.85        35.41 o                         
   3   7   1       4787.94       4401.81        65.13 o                         
   4   7   1       3106.44       3599.69        54.29 o                         
   5   7   1       1760.56       1711.61        41.56 o                         
   6   7   1       1371.85       1253.47        35.46 o                         
   7   7   1        245.95        398.87        27.88 o                         
  -7   8   1        185.84        159.96        18.68 o                         
  -6   8   1        494.82        548.23        28.52 o                         
  -5   8   1       3367.95       3114.52        63.00 o                         
  -4   8   1       3357.56       3606.69        53.35 o                         
  -3   8   1       4185.70       3941.92        61.06 o                         
  -2   8   1       2374.99       2350.67        48.27 o                         
  -1   8   1       2473.50       2481.09        39.65 o                         
   0   8   1       2406.86       2572.37        45.63 o                         
   1   8   1       2432.79       2513.45        40.58 o                         
   2   8   1       2352.34       2346.15        48.11 o                         
   3   8   1       4261.33       3984.68        68.60 o                         
   4   8   1       3496.38       3833.97        55.13 o                         
   5   8   1       3316.63       3134.29        64.38 o                         
   6   8   1        509.15        594.28        27.30 o                         
   7   8   1        178.84        164.96        14.19 o                         
   8   8   1        593.26        477.23        22.19 o                         
  -8   9   1        172.65        151.38        34.05 o                         
  -7   9   1        761.91        598.10        33.11 o                         
  -6   9   1        368.66        396.88        34.99 o                         
  -5   9   1        995.39       1009.90        44.02 o                         
  -4   9   1       1639.61       1672.76        61.34 o                         
  -3   9   1       1139.08       1209.25        37.22 o                         
  -2   9   1       1411.80       1557.31        44.95 o                         
  -1   9   1       2104.95       2167.09        41.25 o                         
   0   9   1       2672.53       2737.80        73.98 o                         
   1   9   1       2075.30       2097.91        41.81 o                         
   2   9   1       1478.26       1577.91        29.71 o                         
   3   9   1       1115.13       1208.07        35.84 o                         
   4   9   1       1577.54       1548.43        43.84 o                         
   5   9   1        975.18       1016.95        42.94 o                         
   6   9   1        360.57        363.29        26.84 o                         
   7   9   1        764.96        658.04        25.76 o                         
   8   9   1        160.21        147.57        16.55 o                         
   9   9   1        275.21        285.85        21.66 o                         
  -9  10   1        194.79        181.58        21.03 o                         
  -8  10   1        142.52        122.70        25.79 o                         
  -7  10   1        273.11        377.01        30.09 o                         
  -6  10   1        739.84        798.79        42.57 o                         
  -5  10   1        418.43        484.15        37.39 o                         
  -4  10   1        789.09        849.66        38.86 o                         
  -3  10   1        394.12        462.16        25.35 o                         
  -2  10   1        647.42        698.07        31.66 o                         
  -1  10   1       1261.64       1170.54        35.27 o                         
   0  10   1        682.43        781.33        29.54 o                         
   1  10   1       1372.24       1318.79        38.02 o                         
   2  10   1        650.12        666.31        33.25 o                         
   3  10   1        426.54        509.81        22.68 o                         
   4  10   1        713.56        709.35        30.88 o                         
   5  10   1        393.19        457.02        31.18 o                         
   6  10   1        717.02        671.56        35.41 o                         
   7  10   1        267.67        278.58        29.91 o                         
   8  10   1        144.51        165.48        18.28 o                         
   9  10   1        200.06        158.48        19.83 o                         
  10  10   1        135.73        138.86        21.64 o                         
 -10  11   1         86.80         65.58        21.42 o                         
  -9  11   1        100.34        103.71        19.55 o                         
  -8  11   1        212.82        204.46        27.53 o                         
  -7  11   1        113.16         90.44        30.64 o                         
  -6  11   1        464.51        420.11        54.50 o                         
  -5  11   1        446.15        447.34        35.95 o                         
  -4  11   1        653.39        734.88        34.08 o                         
  -3  11   1       1111.35        953.20        38.41 o                         
  -2  11   1        868.54        916.60        26.72 o                         
  -1  11   1        693.73        843.74        32.25 o                         
   0  11   1       1490.03       1373.93        41.46 o                         
   1  11   1        666.44        774.69        31.87 o                         
   2  11   1        890.70        908.31        29.23 o                         
   3  11   1       1110.63       1037.68        30.94 o                         
   4  11   1        648.73        679.08        33.03 o                         
   5  11   1        462.52        439.56        57.70 o                         
   6  11   1        452.88        453.21        39.76 o                         
   7  11   1        114.38        111.62        23.37 o                         
   8  11   1        216.20        213.25        25.26 o                         
   9  11   1         97.54        125.53        20.00 o                         
  10  11   1         85.11         87.16        20.70 o                         
  -9  12   1         10.72         13.58        18.88 o                         
  -8  12   1         36.11         24.92        23.17 o                         
  -7  12   1        143.68        114.45        29.07 o                         
  -6  12   1        289.10        292.77        33.58 o                         
  -5  12   1        547.25        466.32        37.63 o                         
  -4  12   1        508.15        596.99        32.86 o                         
  -3  12   1        818.03        858.87        32.76 o                         
  -2  12   1        590.44        550.46        27.82 o                         
  -1  12   1        560.95        681.55        31.67 o                         
   0  12   1       1348.90       1259.56        42.31 o                         
   1  12   1        576.04        625.17        30.90 o                         
   2  12   1        619.32        639.15        30.76 o                         
   3  12   1        794.35        814.95        29.32 o                         
   4  12   1        508.71        565.06        25.56 o                         
   5  12   1        546.01        479.36        42.01 o                         
   6  12   1        290.69        286.46        23.18 o                         
   7  12   1        142.47        133.12        24.83 o                         
   8  12   1         37.11         29.85        17.06 o                         
   9  12   1          9.50         33.46        18.76 o                         
  -8  13   1         14.70         32.86        27.42 o                         
  -7  13   1         54.07         44.19        25.38 o                         
  -6  13   1        133.02        103.03        26.74 o                         
  -5  13   1        237.85        213.44        30.04 o                         
  -4  13   1        371.30        251.08        19.32 o                         
  -3  13   1        396.76        422.61        27.40 o                         
  -2  13   1        360.25        370.53        26.25 o                         
  -1  13   1        600.37        562.47        29.72 o                         
   0  13   1        600.05        731.56        35.25 o                         
   1  13   1        608.67        616.57        44.90 o                         
   2  13   1        346.41        360.46        25.18 o                         
   3  13   1        393.41        397.67        23.03 o                         
   4  13   1        376.40        349.24        22.78 o                         
   5  13   1        232.84        219.03        25.38 o                         
   6  13   1        138.88        143.71        19.60 o                         
   7  13   1         53.65         55.39        17.51 o                         
   8  13   1         18.62          2.98        19.55 o                         
  -6  14   1         84.20         47.35        26.04 o                         
  -5  14   1        100.38        108.07        19.35 o                         
  -4  14   1        102.22        102.57        16.61 o                         
  -3  14   1        187.20        152.13        35.08 o                         
  -2  14   1        187.45        209.60        25.04 o                         
  -1  14   1        329.73        330.62        41.54 o                         
   0  14   1        432.25        478.74        30.30 o                         
   1  14   1        317.46        266.46        27.06 o                         
   2  14   1        192.24        200.86        24.10 o                         
   3  14   1        183.64        162.13        26.83 o                         
   4  14   1        107.12         96.23        17.50 o                         
   5  14   1         99.20        143.52        20.96 o                         
   6  14   1         83.94         52.36        18.90 o                         
  -3  15   1         65.79         78.99        21.21 o                         
  -2  15   1         69.72         61.11        21.22 o                         
  -1  15   1         70.71         71.85        22.55 o                         
   0  15   1         93.79         64.86        21.38 o                         
   1  15   1         69.82         59.47        20.78 o                         
   2  15   1         70.85         31.18        21.37 o                         
   3  15   1         65.46        104.22        23.15 o                         
   0   1   2      98313.88      86277.56      2321.63 o                         
   1   1   2        287.23        249.72         7.03 o                         
  -1   2   2      17401.84      15115.06       203.09 o                         
   0   2   2       2836.73       3236.76        44.77 o                         
   1   2   2      16219.38      14039.12       153.73 o                         
   2   2   2        530.61        625.17        13.47 o                         
  -2   3   2       6192.62       7113.98       105.16 o                         
  -1   3   2       2234.93       2054.30        41.58 o                         
   0   3   2      46757.77      39569.29       608.87 o                         
   1   3   2       2253.32       2075.88        32.61 o                         
   2   3   2       6257.28       7217.45        95.12 o                         
   3   3   2         10.76         -0.77         3.66 o                         
  -3   4   2       3722.79       3670.06        50.16 o                         
  -2   4   2       2084.74       2468.45        38.57 o                         
  -1   4   2      13548.16      15307.22       202.37 o                         
   0   4   2        798.55       1228.10        19.38 o                         
   1   4   2      14535.85      16759.34       180.81 o                         
   2   4   2       2158.77       2515.91        44.47 o                         
   3   4   2       3634.83       3469.76        50.42 o                         
   4   4   2       9249.35       8215.36        92.57 o                         
  -4   5   2       6350.24       4867.65        61.47 o                         
  -3   5   2        767.36        870.13        19.30 o                         
  -2   5   2      17402.00      17689.08       203.70 o                         
  -1   5   2        533.17        530.53        22.86 o                         
   0   5   2      11270.98      13954.56       143.38 o                         
   1   5   2        542.99        559.50        14.68 o                         
   2   5   2      17639.22      17714.97       217.38 o                         
   3   5   2        757.69        877.66        19.99 o                         
   4   5   2       6270.47       4740.73        62.76 o                         
   5   5   2        832.70        891.17        19.94 o                         
  -5   6   2        762.47        733.30        21.01 o                         
  -4   6   2        693.10        596.57        19.02 o                         
  -3   6   2       5846.75       6080.71        74.58 o                         
  -2   6   2        825.37        633.25        19.08 o                         
  -1   6   2      13947.48      13295.40       162.12 o                         
   0   6   2       1401.85       1863.71        26.87 o                         
   1   6   2      14296.28      13709.50       141.76 o                         
   2   6   2        872.23        702.78        17.82 o                         
   3   6   2       5775.20       6133.14        76.26 o                         
   4   6   2        598.17        533.43        15.75 o                         
   5   6   2        703.65        673.81        21.57 o                         
   6   6   2         58.69        131.32        15.80 o                         
  -6   7   2       1047.29       1128.89        39.63 o                         
  -5   7   2        906.12        968.17        31.98 o                         
  -4   7   2       1812.29       1996.20        41.82 o                         
  -3   7   2        198.25        212.94        16.83 o                         
  -2   7   2       3549.55       3600.90        57.66 o                         
  -1   7   2        579.93        722.90        26.60 o                         
   0   7   2       5524.48       5298.52        62.40 o                         
   1   7   2        575.73        685.12        21.53 o                         
   2   7   2       3606.67       3671.59        62.69 o                         
   3   7   2        201.36        250.10        15.45 o                         
   4   7   2       1714.52       1985.47        35.90 o                         
   5   7   2        960.66       1022.55        45.37 o                         
   6   7   2       1056.03       1122.15        24.76 o                         
   7   7   2        162.98        184.78        14.38 o                         
  -7   8   2         35.38         -6.08        12.62 o                         
  -6   8   2        724.46        702.37        29.83 o                         
  -5   8   2        973.40       1060.24        38.01 o                         
  -4   8   2        568.76        655.48        19.98 o                         
  -3   8   2       2398.54       2300.28        43.70 o                         
  -2   8   2        359.71        496.47        26.27 o                         
  -1   8   2        879.28        810.74        17.66 o                         
   0   8   2        990.47        951.03        24.69 o                         
   1   8   2        870.77        824.31        34.65 o                         
   2   8   2        360.96        516.81        16.27 o                         
   3   8   2       2400.67       2392.99        51.61 o                         
   4   8   2        544.79        642.16        30.97 o                         
   5   8   2        979.78       1021.05        34.12 o                         
   6   8   2        752.20        719.77        25.10 o                         
   7   8   2         38.34         -1.64         9.90 o                         
   8   8   2       2499.92       2607.02        52.09 o                         
  -8   9   2         46.55         46.09        12.90 o                         
  -7   9   2       1723.39       1808.04        67.11 o                         
  -6   9   2         29.46         28.09        15.33 o                         
  -5   9   2       1653.02       1630.79        53.99 o                         
  -4   9   2        469.18        506.36        33.45 o                         
  -3   9   2        358.79        368.91        21.86 o                         
  -2   9   2        679.40        718.48        26.86 o                         
  -1   9   2        538.67        504.53        22.11 o                         
   0   9   2        187.62        179.77        15.73 o                         
   1   9   2        527.92        507.26        20.08 o                         
   2   9   2        687.01        678.11        34.46 o                         
   3   9   2        359.27        356.48        16.76 o                         
   4   9   2        475.96        469.18        25.32 o                         
   5   9   2       1649.77       1617.15        48.21 o                         
   6   9   2         29.19         14.00         9.74 o                         
   7   9   2       1726.72       1838.91        46.37 o                         
   8   9   2         48.47         58.13        14.22 o                         
   9   9   2        321.60        369.42        23.79 o                         
  -9  10   2          1.50        -13.30        14.93 o                         
  -8  10   2        589.29        649.37        37.40 o                         
  -7  10   2         13.92          5.37        16.80 o                         
  -6  10   2        536.01        600.27        36.33 o                         
  -5  10   2         61.04         48.48        19.53 o                         
  -4  10   2       1014.59        779.89        32.89 o                         
  -3  10   2        135.56        139.68        17.65 o                         
  -2  10   2       1080.87        953.33        26.59 o                         
  -1  10   2        460.57        611.56        26.25 o                         
   0  10   2        151.89        151.38        16.13 o                         
   1  10   2        418.94        544.38        21.35 o                         
   2  10   2       1101.28       1020.37        30.04 o                         
   3  10   2        117.40        117.40        15.03 o                         
   4  10   2       1041.65        876.82        32.03 o                         
   5  10   2         70.76         50.03        17.59 o                         
   6  10   2        532.27        504.75        33.89 o                         
   7  10   2         14.60         17.28        13.45 o                         
   8  10   2        596.42        708.92        44.13 o                         
   9  10   2          1.42        -21.24        14.16 o                         
  10  10   2        264.98        304.46        31.09 o                         
 -10  11   2          7.04        -15.76        17.51 o                         
  -9  11   2        357.90        337.51        25.76 o                         
  -8  11   2         18.78         14.31        19.01 o                         
  -7  11   2        342.73        383.41        36.54 o                         
  -6  11   2         11.03          5.47        20.21 o                         
  -5  11   2        247.90        313.93        31.88 o                         
  -4  11   2         12.36          2.30        18.85 o                         
  -3  11   2         64.65         25.22        14.76 o                         
  -2  11   2        118.18        123.04        20.12 o                         
  -1  11   2         73.79         43.00        13.09 o                         
   0  11   2        283.69        265.41        21.23 o                         
   1  11   2         82.18         48.76        14.50 o                         
   2  11   2        111.12        135.67        16.86 o                         
   3  11   2         65.98         13.87        11.93 o                         
   4  11   2         13.32          5.15        10.94 o                         
   5  11   2        232.02        326.44        43.06 o                         
   6  11   2         10.94         22.74        15.16 o                         
   7  11   2        345.03        363.90        23.92 o                         
   8  11   2         18.54         10.48        15.18 o                         
   9  11   2        348.84        358.41        26.47 o                         
  10  11   2          8.69         15.56        19.11 o                         
  -9  12   2         15.70          8.04        28.29 o                         
  -8  12   2        339.31        375.48        47.13 o                         
  -7  12   2         57.89         62.47        23.97 o                         
  -6  12   2        336.96        276.60        33.52 o                         
  -5  12   2         42.89         11.95        20.03 o                         
  -4  12   2         63.06         61.22        18.53 o                         
  -3  12   2         34.07         28.29        14.80 o                         
  -2  12   2         78.48         65.13        15.40 o                         
  -1  12   2         44.33         26.78        14.69 o                         
   0  12   2         13.58         -1.86        13.85 o                         
   1  12   2         42.89         35.61        16.05 o                         
   2  12   2         66.69         90.03        16.82 o                         
   3  12   2         34.04         40.73        14.42 o                         
   4  12   2         49.27         39.93        13.84 o                         
   5  12   2         41.99         48.32        15.00 o                         
   6  12   2        338.60        346.26        54.65 o                         
   7  12   2         60.58         53.32        17.07 o                         
   8  12   2        339.14        335.82        29.65 o                         
   9  12   2         17.63         30.32        18.65 o                         
  -8  13   2         41.71         23.86        26.69 o                         
  -7  13   2        170.29        199.91        32.27 o                         
  -6  13   2         27.99         32.86        23.17 o                         
  -5  13   2        176.90        149.18        27.46 o                         
  -4  13   2          7.03         25.95        12.70 o                         
  -3  13   2        143.24        136.75        23.20 o                         
  -2  13   2         30.01         26.78        15.49 o                         
  -1  13   2         14.70         14.79        16.38 o                         
   0  13   2         12.02         13.58        15.09 o                         
   1  13   2         12.18         21.94        16.16 o                         
   2  13   2         31.38         31.54        17.61 o                         
   3  13   2        142.71        122.63        20.95 o                         
   4  13   2          8.26          2.84        13.53 o                         
   5  13   2        183.60        150.05        20.17 o                         
   6  13   2         28.59         20.21        18.74 o                         
   7  13   2        175.00        140.27        21.26 o                         
   8  13   2         44.80         26.44        18.82 o                         
  -6  14   2        120.47         94.00        30.33 o                         
  -5  14   2          1.64          6.04        21.73 o                         
  -4  14   2        156.93        140.40        20.21 o                         
  -3  14   2         12.79         28.50        17.53 o                         
  -2  14   2         26.17         17.40        18.01 o                         
  -1  14   2         56.08         30.54        18.32 o                         
   0  14   2          1.13         12.79        16.42 o                         
   1  14   2         58.60         57.24        19.11 o                         
   2  14   2         24.16         24.87        17.98 o                         
   3  14   2         13.13         23.36        17.35 o                         
   4  14   2        156.25        172.56        19.45 o                         
   5  14   2          0.53         11.54        17.36 o                         
   6  14   2        125.39        135.94        22.22 o                         
  -2  15   2         23.00         49.92        20.39 o                         
  -1  15   2         18.10         36.00        20.11 o                         
   0  15   2         21.67         42.30        20.31 o                         
   1  15   2         18.82         -0.64        20.72 o                         
   2  15   2         20.57         12.98        18.57 o                         
   0   1   3        260.31        263.70         6.75 o                         
   1   1   3         44.50         84.82         6.65 o                         
  -1   2   3       1897.88       2056.68        40.12 o                         
   0   2   3      33214.57      30954.76       379.94 o                         
   1   2   3       2048.60       2250.59        29.90 o                         
   2   2   3      16060.41      16045.89       201.67 o                         
  -2   3   3       3499.27       3296.98        54.48 o                         
  -1   3   3       7294.25       6601.16       113.47 o                         
   0   3   3      10471.56       8954.85       108.74 o                         
   1   3   3       6941.44       6173.02        71.17 o                         
   2   3   3       3620.28       3370.18        41.38 o                         
   3   3   3       5300.18       6229.57        94.09 o                         
  -3   4   3       4714.78       4186.69        57.79 o                         
  -2   4   3      15877.21      15476.50       176.40 o                         
  -1   4   3      13445.49      11956.62       149.69 o                         
   0   4   3        558.74        811.42        21.43 o                         
   1   4   3      13916.21      12634.03       130.44 o                         
   2   4   3      15454.13      15092.45       168.40 o                         
   3   4   3       4794.48       4438.59        49.96 o                         
   4   4   3       4539.15       5667.56        68.16 o                         
  -4   5   3       4667.15       5394.14        67.78 o                         
  -3   5   3       7973.38       7556.43        91.41 o                         
  -2   5   3       3202.81       3890.10        54.50 o                         
  -1   5   3        945.66       1218.95        21.79 o                         
   0   5   3      10925.88      12174.85       133.48 o                         
   1   5   3        928.48       1250.32        20.66 o                         
   2   5   3       3036.04       3709.05        47.18 o                         
   3   5   3       8292.87       7709.85        87.57 o                         
   4   5   3       4837.74       5522.91        56.21 o                         
   5   5   3       4104.68       3485.31        50.72 o                         
  -5   6   3        658.24        595.12        19.57 o                         
  -4   6   3       3007.99       2743.31        45.47 o                         
  -3   6   3       3140.69       2983.46        44.09 o                         
  -2   6   3        358.73        383.73        16.79 o                         
  -1   6   3       5471.03       5755.45        73.47 o                         
   0   6   3       6647.65       7859.66        86.38 o                         
   1   6   3       5459.31       5839.80        67.26 o                         
   2   6   3        455.64        526.49        12.90 o                         
   3   6   3       3229.08       3240.73        46.07 o                         
   4   6   3       3204.60       2883.69        43.51 o                         
   5   6   3        678.43        628.49        14.59 o                         
   6   6   3       2531.10       2330.94        49.53 o                         
  -6   7   3        806.04        852.63        30.83 o                         
  -5   7   3       1853.32       1829.10        44.46 o                         
  -4   7   3       1792.53       1940.06        41.88 o                         
  -3   7   3       1834.16       1708.35        31.76 o                         
  -2   7   3       4892.53       4987.93        82.55 o                         
  -1   7   3       2222.46       2215.19        36.93 o                         
   0   7   3        798.02        882.72        24.41 o                         
   1   7   3       2404.43       2422.75        41.28 o                         
   2   7   3       4971.82       5023.24        62.80 o                         
   3   7   3       1885.50       1795.10        31.25 o                         
   4   7   3       1850.77       2111.57        37.21 o                         
   5   7   3       1900.52       1943.71        33.56 o                         
   6   7   3        820.51        794.86        25.10 o                         
   7   7   3        291.52        372.55        28.10 o                         
  -7   8   3        663.26        633.06        38.68 o                         
  -6   8   3        684.90        734.98        36.39 o                         
  -5   8   3       1958.10       1969.71        48.62 o                         
  -4   8   3       3921.08       4276.78        64.01 o                         
  -3   8   3       2675.57       3118.53        54.01 o                         
  -2   8   3       2903.63       2852.99        53.57 o                         
  -1   8   3       2792.84       2628.99        43.06 o                         
   0   8   3       2167.23       2007.05        44.75 o                         
   1   8   3       2644.81       2430.13        43.71 o                         
   2   8   3       2987.96       2951.97        45.12 o                         
   3   8   3       2688.78       3148.57        54.36 o                         
   4   8   3       3871.51       3993.16        69.58 o                         
   5   8   3       2073.10       2086.53        36.16 o                         
   6   8   3        774.72        777.09        26.81 o                         
   7   8   3        615.72        598.57        23.81 o                         
   8   8   3        161.53        142.43        14.69 o                         
  -8   9   3        764.44        839.71        32.30 o                         
  -7   9   3        287.80        312.72        27.15 o                         
  -6   9   3       1003.82        947.55        39.83 o                         
  -5   9   3       1100.41       1155.45        42.46 o                         
  -4   9   3       1783.06       1686.95        57.11 o                         
  -3   9   3       1260.41       1334.96        38.15 o                         
  -2   9   3       2060.55       2038.28        52.05 o                         
  -1   9   3       2585.49       2416.93        47.61 o                         
   0   9   3        424.65        369.37        20.18 o                         
   1   9   3       2566.58       2286.80        45.19 o                         
   2   9   3       2078.00       2138.20        61.96 o                         
   3   9   3       1153.33       1299.18        31.48 o                         
   4   9   3       1810.18       1838.40        47.69 o                         
   5   9   3       1072.66       1034.78        30.69 o                         
   6   9   3        912.05        917.53        46.48 o                         
   7   9   3        267.75        201.88        25.49 o                         
   8   9   3        773.46        826.41        32.27 o                         
   9   9   3         97.19         90.12        16.76 o                         
  -9  10   3        225.10        196.43        22.75 o                         
  -8  10   3        198.96        249.37        28.68 o                         
  -7  10   3        310.43        354.05        29.96 o                         
  -6  10   3        306.43        347.18        30.22 o                         
  -5  10   3        680.74        716.73        58.63 o                         
  -4  10   3        605.68        532.22        28.45 o                         
  -3  10   3        839.48        835.23        57.81 o                         
  -2  10   3       1114.63       1137.49        28.61 o                         
  -1  10   3        478.28        523.62        23.14 o                         
   0  10   3        620.05        681.64        28.02 o                         
   1  10   3        522.56        535.13        21.63 o                         
   2  10   3       1126.62       1109.29        41.54 o                         
   3  10   3        799.09        819.06        28.16 o                         
   4  10   3        579.33        563.63        26.91 o                         
   5  10   3        620.59        591.65        26.72 o                         
   6  10   3        277.25        299.50        28.23 o                         
   7  10   3        315.17        312.95        21.31 o                         
   8  10   3        201.35        231.19        20.93 o                         
   9  10   3        226.29        231.05        22.05 o                         
  10  10   3        291.18        263.17        39.21 o                         
 -10  11   3         16.17          4.59        17.82 o                         
  -9  11   3        188.75        179.39        21.22 o                         
  -8  11   3        144.88        107.37        25.19 o                         
  -7  11   3        312.63        347.83        35.66 o                         
  -6  11   3        232.25        224.97        29.57 o                         
  -5  11   3        721.18        720.77        43.12 o                         
  -4  11   3        424.62        462.06        28.22 o                         
  -3  11   3        981.94        983.63        49.64 o                         
  -2  11   3        664.42        648.06        26.84 o                         
  -1  11   3        872.48        915.74        32.99 o                         
   0  11   3       1661.81       1732.46        46.93 o                         
   1  11   3        933.80        917.33        34.38 o                         
   2  11   3        661.26        655.22        26.06 o                         
   3  11   3       1013.43       1004.07        34.25 o                         
   4  11   3        434.35        465.62        37.77 o                         
   5  11   3        709.52        676.89        33.93 o                         
   6  11   3        230.99        192.36        18.83 o                         
   7  11   3        314.95        338.62        35.08 o                         
   8  11   3        150.23        142.84        19.69 o                         
   9  11   3        179.60        171.09        30.99 o                         
  10  11   3         14.78         21.05        19.37 o                         
  -9  12   3         16.18         43.33        30.67 o                         
  -8  12   3         80.07         42.64        26.78 o                         
  -7  12   3        141.02        103.29        28.00 o                         
  -6  12   3        243.03        188.88        36.40 o                         
  -5  12   3        280.35        303.98        32.96 o                         
  -4  12   3        649.48        744.63        45.69 o                         
  -3  12   3        967.88        877.71        38.58 o                         
  -2  12   3        794.92        761.07        44.11 o                         
  -1  12   3        902.53        876.81        34.56 o                         
   0  12   3        140.00        143.85        23.08 o                         
   1  12   3        939.26        963.93        37.56 o                         
   2  12   3        788.42        709.73        27.50 o                         
   3  12   3        979.67        915.02        34.59 o                         
   4  12   3        657.09        723.27        29.99 o                         
   5  12   3        282.38        300.46        29.81 o                         
   6  12   3        235.19        224.02        22.02 o                         
   7  12   3        145.99        181.30        22.08 o                         
   8  12   3         76.94         56.10        18.80 o                         
   9  12   3         15.15         18.31        17.96 o                         
  -7  13   3         50.86         66.21        25.69 o                         
  -6  13   3        143.87        138.70        29.46 o                         
  -5  13   3        158.24        170.27        28.44 o                         
  -4  13   3        253.37        223.92        27.50 o                         
  -3  13   3        318.18        316.57        24.09 o                         
  -2  13   3        277.62        336.42        24.78 o                         
  -1  13   3        430.16        371.82        29.59 o                         
   0  13   3       1070.45        987.10        39.48 o                         
   1  13   3        419.80        421.17        35.35 o                         
   2  13   3        284.57        278.05        29.16 o                         
   3  13   3        311.61        276.25        21.84 o                         
   4  13   3        246.77        282.03        22.17 o                         
   5  13   3        161.50        162.98        21.49 o                         
   6  13   3        144.59        123.78        23.59 o                         
   7  13   3         57.40         10.58        18.03 o                         
  -6  14   3         54.47         65.09        26.90 o                         
  -5  14   3        113.35         86.31        26.15 o                         
  -4  14   3        113.29        161.21        34.99 o                         
  -3  14   3        111.51        119.53        28.41 o                         
  -2  14   3        320.48        278.03        37.64 o                         
  -1  14   3        269.48        342.30        27.82 o                         
   0  14   3        277.67        325.69        31.83 o                         
   1  14   3        286.68        273.74        26.51 o                         
   2  14   3        311.52        295.40        27.98 o                         
   3  14   3        109.44         94.64        20.65 o                         
   4  14   3        113.34        116.91        18.75 o                         
   5  14   3        112.93         99.85        28.68 o                         
   6  14   3         58.90         65.36        20.16 o                         
  -2  15   3         75.67         51.38        21.14 o                         
  -1  15   3        102.26         75.39        22.38 o                         
   0  15   3         76.10         89.18        21.75 o                         
   1  15   3        101.02         92.92        24.70 o                         
   2  15   3         74.38        101.90        22.66 o                         
   0   0   4     139163.44     122477.67      2568.81 o                         
   0   1   4       8712.76       8125.46        96.77 o                         
   1   1   4      12447.95      12093.83       131.98 o                         
  -1   2   4          2.10         -5.63         4.89 o                         
   0   2   4       9630.40      10051.72       119.18 o                         
   1   2   4          1.81          0.59         3.24 o                         
   2   2   4      17406.32      17482.86       220.09 o                         
  -2   3   4        753.87        698.03        19.41 o                         
  -1   3   4      24252.42      24919.04       386.11 o                         
   0   3   4      13471.78      14546.75       158.81 o                         
   1   3   4      25435.22      26229.20       279.70 o                         
   2   3   4        752.50        710.15        13.61 o                         
   3   3   4      18455.13      15438.42       185.16 o                         
  -3   4   4        369.34        287.35        11.92 o                         
  -2   4   4      17618.42      16876.88       197.17 o                         
  -1   4   4        552.27        418.10        15.87 o                         
   0   4   4      24520.13      23769.12       231.92 o                         
   1   4   4        563.10        460.10        11.25 o                         
   2   4   4      18439.88      17694.94       174.81 o                         
   3   4   4        328.36        240.08         7.54 o                         
   4   4   4      11502.43      11139.37       134.13 o                         
  -4   5   4       2206.20       2292.71        36.33 o                         
  -3   5   4       9142.00      10333.67       112.56 o                         
  -2   5   4        427.34        387.18        15.68 o                         
  -1   5   4      10533.04       9818.27       119.09 o                         
   0   5   4        486.89        258.40         8.58 o                         
   1   5   4      10557.95       9832.42       109.22 o                         
   2   5   4        457.17        423.42        11.58 o                         
   3   5   4       9166.14      10331.30       101.83 o                         
   4   5   4       2156.38       2332.81        30.30 o                         
   5   5   4        554.46        467.39        17.02 o                         
  -5   6   4        660.58        626.99        22.94 o                         
  -4   6   4       3467.38       3491.74        66.80 o                         
  -3   6   4       1172.54       1239.73        23.44 o                         
  -2   6   4       2392.06       1716.55        34.96 o                         
  -1   6   4        651.33        691.58        16.98 o                         
   0   6   4       6384.88       6441.99        70.35 o                         
   1   6   4        627.78        608.38        22.47 o                         
   2   6   4       2187.11       1629.69        24.34 o                         
   3   6   4       1253.66       1332.79        21.64 o                         
   4   6   4       3328.52       3289.08        46.96 o                         
   5   6   4        667.90        704.46        24.61 o                         
   6   6   4        833.29       1018.21        32.16 o                         
  -6   7   4        309.29        289.79        20.91 o                         
  -5   7   4       1114.84        991.18        32.67 o                         
  -4   7   4        790.90        752.87        26.03 o                         
  -3   7   4       3803.63       4091.28        56.01 o                         
  -2   7   4        751.28        802.61        25.06 o                         
  -1   7   4       4113.29       4058.09        69.16 o                         
   0   7   4        225.59        217.68         9.85 o                         
   1   7   4       3955.29       3838.20        52.21 o                         
   2   7   4        771.72        825.44        18.67 o                         
   3   7   4       3723.04       3868.44        77.86 o                         
   4   7   4        799.72        798.37        17.86 o                         
   5   7   4       1090.99        953.05        27.56 o                         
   6   7   4        379.98        373.37        18.65 o                         
   7   7   4        516.01        435.53        24.57 o                         
  -7   8   4       1098.67       1251.60        49.30 o                         
  -6   8   4        199.79        159.56        25.55 o                         
  -5   8   4        808.85        841.55        50.22 o                         
  -4   8   4       1072.09        998.58        26.70 o                         
  -3   8   4       1099.23       1109.31        29.70 o                         
  -2   8   4       1980.82       2017.81        46.02 o                         
  -1   8   4        207.34        155.41         8.46 o                         
   0   8   4       1745.29       2020.98        53.84 o                         
   1   8   4        192.02        132.32        12.05 o                         
   2   8   4       2029.46       2075.54        50.12 o                         
   3   8   4       1090.64       1104.85        24.21 o                         
   4   8   4       1064.15       1036.76        29.65 o                         
   5   8   4        834.57        841.55        23.16 o                         
   6   8   4        195.06        166.48        16.97 o                         
   7   8   4       1090.87       1233.54        49.04 o                         
   8   8   4          9.32         16.05        11.18 o                         
  -8   9   4        622.01        576.58        35.44 o                         
  -7   9   4         13.67         28.40        16.91 o                         
  -6   9   4       1202.32       1264.46        51.84 o                         
  -5   9   4        168.12        209.68        22.70 o                         
  -4   9   4       1154.45       1161.38        50.52 o                         
  -3   9   4        392.79        373.89        39.66 o                         
  -2   9   4        463.12        487.17        23.72 o                         
  -1   9   4         40.76         33.68        10.29 o                         
   0   9   4        115.79         53.72        11.52 o                         
   1   9   4         26.49         22.36        12.25 o                         
   2   9   4        460.12        440.91        20.96 o                         
   3   9   4        400.34        419.70        19.28 o                         
   4   9   4       1110.16       1160.34        33.63 o                         
   5   9   4        190.54        257.80        21.16 o                         
   6   9   4       1185.78       1199.28        35.33 o                         
   7   9   4         15.23          4.36        12.16 o                         
   8   9   4        631.63        552.58        36.57 o                         
   9   9   4         75.20         68.62        16.35 o                         
  -9  10   4        652.15        773.41        37.39 o                         
  -8  10   4         14.39          9.78        17.95 o                         
  -7  10   4        840.60        774.20        39.61 o                         
  -6  10   4         26.73         27.12        17.85 o                         
  -5  10   4        529.92        583.69        52.13 o                         
  -4  10   4        292.74        347.22        32.86 o                         
  -3  10   4        215.98        192.69        18.36 o                         
  -2  10   4        111.04         80.96        15.07 o                         
  -1  10   4        453.66        432.64        39.23 o                         
   0  10   4        599.71        581.49        32.70 o                         
   1  10   4        472.17        430.13        22.98 o                         
   2  10   4         91.59         61.17        12.61 o                         
   3  10   4        229.06        235.20        17.09 o                         
   4  10   4        302.81        286.17        19.21 o                         
   5  10   4        501.60        501.75        22.66 o                         
   6  10   4         29.86         29.31        13.14 o                         
   7  10   4        866.18        899.75        33.59 o                         
   8  10   4         13.95         -4.41        14.24 o                         
   9  10   4        641.81        716.90        35.65 o                         
  10  10   4         10.32         19.53        17.64 o                         
 -10  11   4        318.44        364.12        28.81 o                         
  -9  11   4         25.32          2.40        15.00 o                         
  -8  11   4        469.87        493.45        41.73 o                         
  -7  11   4          5.56         17.65        21.98 o                         
  -6  11   4        344.94        388.66        35.95 o                         
  -5  11   4          8.99         14.89        18.99 o                         
  -4  11   4         94.07         75.34        17.47 o                         
  -3  11   4        215.50        199.94        20.40 o                         
  -2  11   4         53.88         45.66        12.86 o                         
  -1  11   4        185.60        206.19        18.97 o                         
   0  11   4         34.50         36.89        13.76 o                         
   1  11   4        182.93        187.98        18.51 o                         
   2  11   4         46.03         32.77        12.40 o                         
   3  11   4        217.14        228.08        19.61 o                         
   4  11   4         93.90         83.65        16.39 o                         
   5  11   4          9.64          1.38        11.60 o                         
   6  11   4        347.32        356.09        24.11 o                         
   7  11   4          4.87         11.29        14.42 o                         
   8  11   4        449.40        509.33        29.47 o                         
   9  11   4         27.94         43.86        18.16 o                         
  10  11   4        316.23        357.61        37.96 o                         
  -9  12   4        257.01        273.37        52.71 o                         
  -8  12   4         38.15         63.86        27.12 o                         
  -7  12   4        370.43        438.19        40.91 o                         
  -6  12   4         75.25         64.20        24.17 o                         
  -5  12   4        140.09        180.47        36.05 o                         
  -4  12   4         14.48         55.91        17.55 o                         
  -3  12   4        184.96        187.82        16.12 o                         
  -2  12   4         27.20         36.78        14.54 o                         
  -1  12   4        369.96        274.09        35.12 o                         
   0  12   4         14.40         10.81        14.57 o                         
   1  12   4        366.46        363.88        25.12 o                         
   2  12   4         27.81         58.14        17.79 o                         
   3  12   4        173.45        163.42        19.84 o                         
   4  12   4         14.93         11.23        15.11 o                         
   5  12   4        137.76        146.61        20.18 o                         
   6  12   4         74.77         46.48        17.36 o                         
   7  12   4        371.93        339.91        27.22 o                         
   8  12   4         42.72         15.54        17.64 o                         
   9  12   4        257.77        251.41        25.69 o                         
  -7  13   4         28.94         31.78        24.46 o                         
  -6  13   4        205.96        164.42        30.79 o                         
  -5  13   4         27.75         16.93        21.76 o                         
  -4  13   4         78.88         86.54        21.43 o                         
  -3  13   4         20.83         15.92        14.82 o                         
  -2  13   4        153.36        194.95        21.13 o                         
  -1  13   4         81.08         73.04        18.51 o                         
   0  13   4         17.39         33.47        17.61 o                         
   1  13   4         85.33        118.99        20.31 o                         
   2  13   4        151.91        126.65        21.27 o                         
   3  13   4         21.97         15.86        15.07 o                         
   4  13   4         86.39         81.63        17.41 o                         
   5  13   4         28.67         43.57        15.32 o                         
   6  13   4        214.83        222.53        24.24 o                         
   7  13   4         33.01         13.04        17.91 o                         
  -5  14   4         96.48        133.40        27.96 o                         
  -4  14   4         26.53         13.01        15.74 o                         
  -3  14   4         47.65         41.58        18.11 o                         
  -2  14   4         19.88          9.02        17.38 o                         
  -1  14   4         25.43         22.46        17.59 o                         
   0  14   4        111.74         87.63        20.34 o                         
   1  14   4         25.80         21.81        18.20 o                         
   2  14   4         20.76          3.45        18.41 o                         
   3  14   4         48.48         68.64        20.94 o                         
   4  14   4         28.89         36.94        18.47 o                         
   5  14   4         99.92        111.14        22.31 o                         
  -2  15   4         53.72         41.37        20.56 o                         
  -1  15   4         25.86         23.87        20.08 o                         
   0  15   4          9.57         34.26        19.94 o                         
   1  15   4         25.86         25.46        21.21 o                         
   2  15   4         54.87         25.10        21.78 o                         
   0   1   5       4149.56       4346.96        55.15 o                         
   1   1   5       7791.57       6949.44        79.01 o                         
  -1   2   5      32896.54      32134.49       394.65 o                         
   0   2   5      19721.75      21010.86       226.20 o                         
   1   2   5      32356.42      31787.84       339.82 o                         
   2   2   5      17388.21      20182.79       233.74 o                         
  -2   3   5       6457.79       6918.31        95.97 o                         
  -1   3   5       5291.08       6324.22       107.95 o                         
   0   3   5        547.22        425.47        13.41 o                         
   1   3   5       5551.92       6527.71        78.52 o                         
   2   3   5       6252.91       6706.39        78.86 o                         
   3   3   5       4813.27       3264.70        46.62 o                         
  -3   4   5       6760.20       6607.39        84.78 o                         
  -2   4   5       2086.00       2972.53        48.23 o                         
  -1   4   5       1015.53       1126.33        23.58 o                         
   0   4   5        604.75        467.65        14.93 o                         
   1   4   5       1105.90       1212.85        20.27 o                         
   2   4   5       2006.93       2890.08        36.70 o                         
   3   4   5       6918.94       6644.57        68.43 o                         
   4   4   5       7782.06       7242.50        84.79 o                         
  -4   5   5       6697.85       7128.75        86.40 o                         
  -3   5   5       2549.03       2713.04        40.09 o                         
  -2   5   5        887.03        921.05        23.61 o                         
  -1   5   5       4683.21       4656.84        61.64 o                         
   0   5   5        225.38        143.15         7.28 o                         
   1   5   5       4333.97       4246.21        50.73 o                         
   2   5   5        817.14        860.46        17.53 o                         
   3   5   5       2664.58       2920.65        48.46 o                         
   4   5   5       7048.99       7430.70        76.94 o                         
   5   5   5       2371.63       2478.25        39.40 o                         
  -5   6   5        466.85        427.67        20.31 o                         
  -4   6   5       4346.38       4396.52        69.50 o                         
  -3   6   5       1277.35       1481.96        26.25 o                         
  -2   6   5       3092.33       2851.68        56.68 o                         
  -1   6   5       2948.94       2451.88        40.33 o                         
   0   6   5       5467.54       4397.05        56.22 o                         
   1   6   5       3001.43       2531.75        39.05 o                         
   2   6   5       3111.46       2802.05        36.13 o                         
   3   6   5       1286.13       1511.93        24.28 o                         
   4   6   5       4354.75       4454.50        54.50 o                         
   5   6   5        475.12        422.25        13.15 o                         
   6   6   5       1187.50       1176.49        34.89 o                         
  -6   7   5        588.88        743.04        32.50 o                         
  -5   7   5       1053.88       1109.12        36.29 o                         
  -4   7   5       2908.81       3165.49        63.08 o                         
  -3   7   5       4080.59       4374.15        60.16 o                         
  -2   7   5       2676.27       2594.26        49.05 o                         
  -1   7   5       2452.68       2207.21        34.81 o                         
   0   7   5       2286.32       2233.16        37.84 o                         
   1   7   5       2277.64       2073.05        44.82 o                         
   2   7   5       2724.91       2720.69        39.04 o                         
   3   7   5       4124.03       4430.86        56.49 o                         
   4   7   5       2920.39       3152.88        44.69 o                         
   5   7   5       1051.87       1058.95        35.53 o                         
   6   7   5        592.41        768.87        24.38 o                         
   7   7   5        754.71        813.21        32.02 o                         
  -7   8   5        450.39        524.25        28.66 o                         
  -6   8   5        299.51        333.72        23.37 o                         
  -5   8   5       1822.67       1668.14        45.15 o                         
  -4   8   5       1662.59       1608.91        39.34 o                         
  -3   8   5       2860.94       2952.72        55.67 o                         
  -2   8   5       1942.65       1922.65        44.56 o                         
  -1   8   5       3127.13       3319.86        59.31 o                         
   0   8   5       1166.72       2008.77        40.21 o                         
   1   8   5       2960.04       3172.90        51.19 o                         
   2   8   5       1874.04       1820.97        37.84 o                         
   3   8   5       2845.40       2907.87        49.57 o                         
   4   8   5       1642.41       1576.88        42.81 o                         
   5   8   5       1912.87       1747.54        40.68 o                         
   6   8   5        333.90        339.03        18.86 o                         
   7   8   5        468.23        504.33        22.80 o                         
   8   8   5        915.01        820.23        28.45 o                         
  -8   9   5        357.52        384.15        33.18 o                         
  -7   9   5       1084.31       1139.45        53.78 o                         
  -6   9   5        312.57        312.49        35.14 o                         
  -5   9   5        634.81        577.91        34.73 o                         
  -4   9   5       1882.84       1628.79        44.98 o                         
  -3   9   5       1545.87       1506.47        41.03 o                         
  -2   9   5       1782.60       1872.44        69.57 o                         
  -1   9   5       1395.03       1437.35        47.62 o                         
   0   9   5       1744.43       1958.01        39.85 o                         
   1   9   5       1478.20       1516.57        32.93 o                         
   2   9   5       1686.81       1819.46        39.19 o                         
   3   9   5       1535.93       1526.94        35.89 o                         
   4   9   5       1834.68       1710.14        39.27 o                         
   5   9   5        668.22        556.75        24.67 o                         
   6   9   5        314.88        325.12        33.26 o                         
   7   9   5       1043.14       1029.25        54.26 o                         
   8   9   5        349.29        341.88        23.86 o                         
   9   9   5        357.53        438.22        32.60 o                         
  -9  10   5        129.55         94.67        21.39 o                         
  -8  10   5        284.36        258.46        28.84 o                         
  -7  10   5        320.92        289.65        28.70 o                         
  -6  10   5        708.70        796.46        53.85 o                         
  -5  10   5        475.85        432.25        34.98 o                         
  -4  10   5        424.80        468.61        26.94 o                         
  -3  10   5        943.48        969.31        36.95 o                         
  -2  10   5       1014.61       1014.68        30.36 o                         
  -1  10   5       1197.31       1206.17        48.32 o                         
   0  10   5        408.04        405.25        30.59 o                         
   1  10   5       1264.20       1164.90        34.22 o                         
   2  10   5       1011.02       1059.54        32.22 o                         
   3  10   5        923.94        880.71        29.03 o                         
   4  10   5        421.12        460.28        45.59 o                         
   5  10   5        447.38        483.22        29.16 o                         
   6  10   5        680.21        794.05        38.15 o                         
   7  10   5        303.38        312.79        22.72 o                         
   8  10   5        284.41        317.35        33.88 o                         
   9  10   5        124.45        119.64        28.92 o                         
  10  10   5         34.81         21.73        17.46 o                         
 -10  11   5         42.95         44.12        18.88 o                         
  -9  11   5         48.06         57.18        25.37 o                         
  -8  11   5        210.76        270.35        34.70 o                         
  -7  11   5        142.25        130.65        28.42 o                         
  -6  11   5        279.23        218.79        30.72 o                         
  -5  11   5        395.25        328.73        48.19 o                         
  -4  11   5        910.92        907.97        40.71 o                         
  -3  11   5        728.11        764.87        35.14 o                         
  -2  11   5        825.72        875.64        30.94 o                         
  -1  11   5       1163.31       1146.69        37.25 o                         
   0  11   5        595.50        527.76        30.57 o                         
   1  11   5       1211.22       1174.66        32.09 o                         
   2  11   5        844.39        835.18        29.11 o                         
   3  11   5        703.09        723.28        37.19 o                         
   4  11   5        927.29        893.04        45.83 o                         
   5  11   5        385.58        406.37        22.29 o                         
   6  11   5        277.26        247.96        22.24 o                         
   7  11   5        144.02        113.03        18.40 o                         
   8  11   5        209.60        252.37        25.13 o                         
   9  11   5         54.00         20.67        17.48 o                         
  10  11   5         39.80         34.03        20.71 o                         
  -9  12   5         10.45         41.63        29.60 o                         
  -8  12   5         55.25         67.99        26.55 o                         
  -7  12   5        159.55        174.01        30.88 o                         
  -6  12   5        155.20        132.67        31.58 o                         
  -5  12   5        541.52        484.78        38.38 o                         
  -4  12   5        583.60        522.25        30.50 o                         
  -3  12   5        331.63        348.43        21.45 o                         
  -2  12   5       1070.08       1200.77        39.17 o                         
  -1  12   5        403.20        408.58        29.67 o                         
   0  12   5        979.09        936.13        37.66 o                         
   1  12   5        405.78        424.39        27.26 o                         
   2  12   5       1098.25       1125.74        36.21 o                         
   3  12   5        332.93        366.32        25.62 o                         
   4  12   5        592.98        570.91        31.35 o                         
   5  12   5        543.32        511.88        26.60 o                         
   6  12   5        151.85        141.47        21.09 o                         
   7  12   5        157.88        141.22        22.47 o                         
   8  12   5         60.16         52.06        19.59 o                         
   9  12   5          9.82         23.18        19.15 o                         
  -7  13   5         50.31         59.52        25.46 o                         
  -6  13   5         44.29         29.80        23.56 o                         
  -5  13   5        146.07        124.30        27.70 o                         
  -4  13   5        204.76        178.21        21.65 o                         
  -3  13   5        372.82        419.05        26.44 o                         
  -2  13   5        274.23        289.38        23.56 o                         
  -1  13   5        437.30        449.47        32.58 o                         
   0  13   5        366.68        365.74        27.51 o                         
   1  13   5        438.81        520.37        31.48 o                         
   2  13   5        277.50        257.33        26.66 o                         
   3  13   5        368.22        369.01        24.94 o                         
   4  13   5        205.12        143.81        23.78 o                         
   5  13   5        144.97        140.36        18.91 o                         
   6  13   5         48.01         44.76        18.89 o                         
   7  13   5         55.84         39.43        19.89 o                         
  -5  14   5         71.28         76.17        25.14 o                         
  -4  14   5        136.04        161.52        20.17 o                         
  -3  14   5        126.71        135.26        21.10 o                         
  -2  14   5        136.01        104.82        23.59 o                         
  -1  14   5        369.22        402.53        29.13 o                         
   0  14   5        183.61        183.40        24.14 o                         
   1  14   5        353.78        373.06        31.43 o                         
   2  14   5        137.89        160.09        25.45 o                         
   3  14   5        131.13        119.65        24.61 o                         
   4  14   5        133.02        136.90        19.51 o                         
   5  14   5         69.32         69.69        17.71 o                         
  -2  15   5        107.15        100.40        23.15 o                         
  -1  15   5         75.42         39.48        21.57 o                         
   0  15   5        157.84        173.08        25.36 o                         
   1  15   5         72.90         32.27        21.45 o                         
   2  15   5        106.67         84.47        29.76 o                         
   0   1   6      10851.16      11134.47       132.10 o                         
   1   1   6       2926.48       4075.91        53.63 o                         
  -1   2   6      56006.28      55276.16       670.01 o                         
   0   2   6      11078.66      10831.09       121.12 o                         
   1   2   6      54561.15      53659.97       572.00 o                         
   2   2   6      19331.38      19481.26       226.93 o                         
  -2   3   6      16023.59      15852.66       194.09 o                         
  -1   3   6       5486.19       6362.15       117.67 o                         
   0   3   6       3227.33       3102.23        41.09 o                         
   1   3   6       5437.14       6475.47        77.36 o                         
   2   3   6      15668.94      15874.22       187.44 o                         
   3   3   6        376.47        285.68         9.49 o                         
  -3   4   6      11991.90      11773.58       138.97 o                         
  -2   4   6        160.66        130.42        10.27 o                         
  -1   4   6      10558.52      10080.18       107.34 o                         
   0   4   6       5814.51       5346.96        62.93 o                         
   1   4   6      11033.58      10527.59       108.16 o                         
   2   4   6        181.12        166.19        10.90 o                         
   3   4   6      11824.37      11396.87       112.30 o                         
   4   4   6         44.45         10.94         6.91 o                         
  -4   5   6       4603.91       4829.47        59.01 o                         
  -3   5   6        492.93        609.77        16.97 o                         
  -2   5   6       8257.72       7905.70       107.77 o                         
  -1   5   6        155.76        212.25        11.54 o                         
   0   5   6      17024.90      16909.33       164.44 o                         
   1   5   6        153.47        225.95        16.05 o                         
   2   5   6       8190.38       7908.32        85.58 o                         
   3   5   6        486.39        612.31        15.93 o                         
   4   5   6       4497.50       4811.58        54.85 o                         
   5   5   6       1239.93       1753.04        31.20 o                         
  -5   6   6       1815.41       1607.58        37.57 o                         
  -4   6   6        864.46       1062.86        29.39 o                         
  -3   6   6       2433.11       2445.46        38.14 o                         
  -2   6   6        118.24        103.80        11.25 o                         
  -1   6   6       1795.38       1727.42        32.18 o                         
   0   6   6       1341.96       1368.43        23.44 o                         
   1   6   6       1888.32       1823.47        27.76 o                         
   2   6   6        132.43        122.64         9.82 o                         
   3   6   6       2391.14       2357.51        33.53 o                         
   4   6   6        817.92        992.78        20.59 o                         
   5   6   6       1756.73       1603.38        28.27 o                         
   6   6   6        610.96        443.75        31.07 o                         
  -6   7   6       1111.39        964.85        34.52 o                         
  -5   7   6       1259.58       1245.00        45.27 o                         
  -4   7   6       2628.23       2520.35        48.81 o                         
  -3   7   6        496.83        439.78        17.12 o                         
  -2   7   6       1424.79       1374.11        33.49 o                         
  -1   7   6        118.04        110.52         6.83 o                         
   0   7   6       4962.52       5483.94        84.86 o                         
   1   7   6        124.65         99.31        14.09 o                         
   2   7   6       1498.90       1445.96        29.85 o                         
   3   7   6        523.20        500.64        20.33 o                         
   4   7   6       2517.25       2341.45        40.64 o                         
   5   7   6       1343.18       1353.66        29.80 o                         
   6   7   6       1134.81       1132.06        30.08 o                         
   7   7   6        128.57        188.96        19.89 o                         
  -7   8   6         75.96         61.55        16.63 o                         
  -6   8   6        480.43        480.16        31.95 o                         
  -5   8   6        542.72        605.70        36.21 o                         
  -4   8   6       1331.51       1423.11        37.19 o                         
  -3   8   6       1042.61       1093.70        31.94 o                         
  -2   8   6        260.59        227.56        19.87 o                         
  -1   8   6       3802.15       3822.72        48.64 o                         
   0   8   6        227.04        292.11        17.73 o                         
   1   8   6       3839.16       4022.57        62.53 o                         
   2   8   6        260.07        236.37        15.11 o                         
   3   8   6        989.65       1097.01        28.69 o                         
   4   8   6       1366.53       1374.17        34.25 o                         
   5   8   6        534.79        536.19        36.27 o                         
   6   8   6        521.57        521.77        23.93 o                         
   7   8   6         77.13         57.73        13.02 o                         
   8   8   6        351.77        466.76        22.81 o                         
  -8   9   6         11.83         12.26        16.02 o                         
  -7   9   6       1268.05       1241.83        47.52 o                         
  -6   9   6         15.31         10.88        16.48 o                         
  -5   9   6        555.41        582.21        33.71 o                         
  -4   9   6        394.19        440.93        34.48 o                         
  -3   9   6        301.75        282.12        20.62 o                         
  -2   9   6        900.03        875.43        33.33 o                         
  -1   9   6        348.55        385.11        21.86 o                         
   0   9   6         19.60         28.11         9.46 o                         
   1   9   6        343.67        363.71        18.30 o                         
   2   9   6        883.06        902.01        26.74 o                         
   3   9   6        306.96        320.03        18.72 o                         
   4   9   6        420.91        447.79        21.85 o                         
   5   9   6        540.48        519.39        29.03 o                         
   6   9   6         10.32         22.51        12.82 o                         
   7   9   6       1238.23       1311.95        39.79 o                         
   8   9   6         12.73         14.37        13.61 o                         
   9   9   6        991.67       1031.07        54.47 o                         
  -9  10   6          7.27         23.17        15.96 o                         
  -8  10   6        930.78       1033.79        46.99 o                         
  -7  10   6          7.70         -9.43        17.67 o                         
  -6  10   6       1082.12       1095.70        52.61 o                         
  -5  10   6        241.57        240.28        28.76 o                         
  -4  10   6        162.28        171.34        34.21 o                         
  -3  10   6        240.79        255.75        20.93 o                         
  -2  10   6         25.41         46.31        10.18 o                         
  -1  10   6        210.01        220.77        17.68 o                         
   0  10   6          4.83          8.53         9.77 o                         
   1  10   6        211.06        228.91        17.36 o                         
   2  10   6         33.62         41.79        12.12 o                         
   3  10   6        235.51        206.62        16.32 o                         
   4  10   6        152.02        150.57        17.68 o                         
   5  10   6        259.68        228.21        21.89 o                         
   6  10   6       1058.48       1015.61        35.85 o                         
   7  10   6          8.40         16.94        14.33 o                         
   8  10   6        905.68        983.71        37.71 o                         
   9  10   6          8.54          6.06        15.60 o                         
  10  10   6        252.40        236.76        25.19 o                         
 -10  11   6         24.58         37.30        19.71 o                         
  -9  11   6        194.12        223.45        36.47 o                         
  -8  11   6          5.82        -12.07        22.18 o                         
  -7  11   6        466.39        484.10        46.24 o                         
  -6  11   6          1.62          8.22        20.16 o                         
  -5  11   6        330.55        373.12        33.80 o                         
  -4  11   6         53.59         53.75        17.01 o                         
  -3  11   6        117.45        129.33        18.26 o                         
  -2  11   6        288.18        286.76        30.14 o                         
  -1  11   6        115.39         81.11        15.80 o                         
   0  11   6         11.73         -6.79        12.73 o                         
   1  11   6        116.68         88.93        17.19 o                         
   2  11   6        292.15        331.04        21.28 o                         
   3  11   6        109.47        121.51        16.97 o                         
   4  11   6         56.46         70.28        18.82 o                         
   5  11   6        316.40        298.87        33.25 o                         
   6  11   6          1.64         17.52        14.62 o                         
   7  11   6        459.66        576.45        30.63 o                         
   8  11   6          6.11          7.09        16.40 o                         
   9  11   6        198.57        242.71        24.82 o                         
  10  11   6         25.32        -14.31        19.53 o                         
  -9  12   6          5.57         27.00        30.23 o                         
  -8  12   6        280.62        315.38        38.69 o                         
  -7  12   6         20.75         41.52        24.36 o                         
  -6  12   6        321.03        334.78        36.20 o                         
  -5  12   6         14.01         27.58        21.04 o                         
  -4  12   6        254.41        287.57        30.30 o                         
  -3  12   6         20.67         17.08        12.00 o                         
  -2  12   6        457.52        394.22        32.65 o                         
  -1  12   6         42.77         14.19        14.87 o                         
   0  12   6         14.07          6.13        14.94 o                         
   1  12   6         41.87         40.48        16.49 o                         
   2  12   6        454.20        409.60        23.97 o                         
   3  12   6         20.73         24.90        15.27 o                         
   4  12   6        243.70        260.45        27.58 o                         
   5  12   6         15.26         23.75        15.67 o                         
   6  12   6        323.76        377.35        29.06 o                         
   7  12   6         22.89         30.40        17.30 o                         
   8  12   6        290.49        308.52        28.07 o                         
   9  12   6          6.78        -11.27        17.99 o                         
  -7  13   6        232.88        274.87        36.50 o                         
  -6  13   6         48.34          9.94        21.59 o                         
  -5  13   6        110.21        130.68        27.29 o                         
  -4  13   6         29.10         -0.65        16.79 o                         
  -3  13   6         71.27         52.36        16.84 o                         
  -2  13   6         22.54         20.81        15.31 o                         
  -1  13   6         83.37         64.78        17.72 o                         
   0  13   6          9.11         36.11        16.96 o                         
   1  13   6         82.63         65.37        17.88 o                         
   2  13   6         25.10         29.58        18.57 o                         
   3  13   6         75.29         73.36        18.70 o                         
   4  13   6         31.45          5.86        15.87 o                         
   5  13   6        117.35         83.33        17.69 o                         
   6  13   6         48.54         30.51        21.58 o                         
   7  13   6        238.84        227.96        27.37 o                         
  -5  14   6         20.43          9.28        21.92 o                         
  -4  14   6         52.62         38.94        16.36 o                         
  -3  14   6         59.41         55.08        18.62 o                         
  -2  14   6          6.96          7.52        18.05 o                         
  -1  14   6         32.51         28.99        18.43 o                         
   0  14   6          1.56          3.55        17.78 o                         
   1  14   6         32.55         26.42        20.48 o                         
   2  14   6          9.24         -5.76        19.26 o                         
   3  14   6         59.86         55.34        17.17 o                         
   4  14   6         53.08         47.68        19.80 o                         
   5  14   6         22.46         12.19        16.90 o                         
  -1  15   6         18.65          2.12        20.02 o                         
   0  15   6          5.96         29.77        20.85 o                         
   1  15   6         20.30         -7.29        21.35 o                         
   0   1   7        909.55        775.64        17.32 o                         
   1   1   7      30153.03      29831.50       342.11 o                         
  -1   2   7       4812.90       4476.16        56.14 o                         
   0   2   7       2416.39       2953.47        42.30 o                         
   1   2   7       4960.50       4721.59        61.63 o                         
   2   2   7      11069.49      16262.75       181.00 o                         
  -2   3   7        164.83        116.13         6.41 o                         
  -1   3   7       2160.35       1533.43        23.48 o                         
   0   3   7       3426.79       2392.56        38.09 o                         
   1   3   7       1993.35       1369.69        23.84 o                         
   2   3   7        213.93        174.47         7.99 o                         
   3   3   7       8136.37       8987.77        96.18 o                         
  -3   4   7       1820.26       1658.59        35.57 o                         
  -2   4   7       6951.78       6601.35        78.87 o                         
  -1   4   7      15543.63      16127.40       166.18 o                         
   0   4   7        600.03        675.39        14.69 o                         
   1   4   7      15816.43      16336.81       164.09 o                         
   2   4   7       6998.45       6585.54        71.06 o                         
   3   4   7       1672.88       1594.44        29.62 o                         
   4   4   7       1797.54       1763.66        26.27 o                         
  -4   5   7       2413.30       2660.51        41.85 o                         
  -3   5   7       1706.48       1641.88        32.90 o                         
  -2   5   7       4978.21       5407.99        72.59 o                         
  -1   5   7       1480.94       1903.82        27.88 o                         
   0   5   7       5670.34       6177.90        70.69 o                         
   1   5   7       1405.13       1780.86        27.01 o                         
   2   5   7       4645.85       5087.07        60.13 o                         
   3   5   7       1774.27       1683.40        25.74 o                         
   4   5   7       2448.90       2785.53        35.60 o                         
   5   5   7          2.40          6.23         5.16 o                         
  -5   6   7       2284.90       2002.09        42.77 o                         
  -4   6   7       1876.29       1750.48        39.68 o                         
  -3   6   7       2564.08       2295.40        38.28 o                         
  -2   6   7       2070.15       1987.78        40.69 o                         
  -1   6   7       3632.24       3833.74        50.09 o                         
   0   6   7        230.90        204.53         8.93 o                         
   1   6   7       3865.83       4041.78        55.20 o                         
   2   6   7       2103.88       2124.65        31.10 o                         
   3   6   7       2383.03       2104.54        31.04 o                         
   4   6   7       2009.39       1991.61        34.32 o                         
   5   6   7       2349.33       2039.56        33.89 o                         
   6   6   7       1589.03       1495.97        33.50 o                         
  -6   7   7       1673.60       1931.95        48.44 o                         
  -5   7   7       1377.98       1433.88        40.70 o                         
  -4   7   7       2211.46       1959.99        46.53 o                         
  -3   7   7       3173.48       2929.34        45.81 o                         
  -2   7   7       1804.43       1614.96        39.52 o                         
  -1   7   7       1141.83       1215.15        21.14 o                         
   0   7   7       2341.21       2595.12        42.77 o                         
   1   7   7       1253.01       1300.81        29.43 o                         
   2   7   7       1818.48       1635.52        33.28 o                         
   3   7   7       3220.37       2969.78        46.05 o                         
   4   7   7       2201.21       1979.70        35.65 o                         
   5   7   7       1325.50       1484.11        35.23 o                         
   6   7   7       1687.01       1885.42        41.22 o                         
   7   7   7        798.24        745.72        25.48 o                         
  -7   8   7        908.83        852.92        35.74 o                         
  -6   8   7        434.58        374.27        25.13 o                         
  -5   8   7       1111.49       1160.64        39.69 o                         
  -4   8   7       1743.68       1844.02        45.10 o                         
  -3   8   7        959.53       1223.65        33.32 o                         
  -2   8   7       1531.42       1779.20        43.65 o                         
  -1   8   7       3380.92       2983.97        40.36 o                         
   0   8   7       2815.73       2706.35        50.46 o                         
   1   8   7       3369.37       2939.41        51.64 o                         
   2   8   7       1492.95       1753.12        37.81 o                         
   3   8   7        929.19       1170.90        29.15 o                         
   4   8   7       1780.39       1884.35        40.20 o                         
   5   8   7       1198.43       1271.99        35.96 o                         
   6   8   7        440.98        378.17        23.42 o                         
   7   8   7        857.99        858.04        31.25 o                         
   8   8   7        828.14        928.37        31.21 o                         
  -8   9   7        493.39        470.84        35.29 o                         
  -7   9   7        675.62        653.71        39.12 o                         
  -6   9   7        435.38        527.28        32.35 o                         
  -5   9   7        738.19        656.54        35.84 o                         
  -4   9   7       1397.24       1313.85        38.51 o                         
  -3   9   7       1661.28       1681.14        43.93 o                         
  -2   9   7       1004.39       1079.27        34.82 o                         
  -1   9   7       2775.33       2515.07        57.47 o                         
   0   9   7        515.27        518.70        20.38 o                         
   1   9   7       2713.31       2491.21        47.52 o                         
   2   9   7       1031.01       1118.31        31.00 o                         
   3   9   7       1625.47       1559.46        43.34 o                         
   4   9   7       1506.34       1501.64        38.28 o                         
   5   9   7        733.36        705.16        28.70 o                         
   6   9   7        390.84        430.99        32.73 o                         
   7   9   7        660.58        703.01        30.34 o                         
   8   9   7        478.66        432.58        40.85 o                         
   9   9   7         85.55         95.05        18.51 o                         
  -9  10   7        108.01        102.26        19.36 o                         
  -8  10   7        101.16        102.79        23.73 o                         
  -7  10   7        352.37        377.11        33.39 o                         
  -6  10   7        292.21        389.41        35.90 o                         
  -5  10   7        708.82        621.94        40.89 o                         
  -4  10   7       1170.16       1161.92        39.98 o                         
  -3  10   7        336.17        321.25        23.05 o                         
  -2  10   7        606.23        538.49        29.22 o                         
  -1  10   7        444.93        502.15        24.51 o                         
   0  10   7       2041.94       1980.18        42.79 o                         
   1  10   7        459.69        589.02        24.73 o                         
   2  10   7        601.76        584.35        24.64 o                         
   3  10   7        330.92        335.04        20.99 o                         
   4  10   7       1160.08       1120.81        39.31 o                         
   5  10   7        697.60        692.12        30.26 o                         
   6  10   7        271.65        333.70        23.90 o                         
   7  10   7        345.91        305.14        30.90 o                         
   8  10   7        104.31         91.34        18.82 o                         
   9  10   7        106.61         88.07        29.45 o                         
  10  10   7         65.16         31.16        18.59 o                         
 -10  11   7         18.91         36.09        20.26 o                         
  -9  11   7         44.55         56.61        18.26 o                         
  -8  11   7        114.41        130.22        28.55 o                         
  -7  11   7        195.98        176.32        30.23 o                         
  -6  11   7        175.94        198.86        30.73 o                         
  -5  11   7        503.86        446.74        37.39 o                         
  -4  11   7        794.51        763.02        42.44 o                         
  -3  11   7        350.13        350.93        24.43 o                         
  -2  11   7       1685.89       1707.81        50.64 o                         
  -1  11   7        820.46        912.34        33.91 o                         
   0  11   7        738.96        898.77        34.65 o                         
   1  11   7        805.81        811.42        35.34 o                         
   2  11   7       1638.99       1623.16        42.56 o                         
   3  11   7        368.64        391.80        30.28 o                         
   4  11   7        794.64        834.38        39.24 o                         
   5  11   7        501.87        436.14        26.49 o                         
   6  11   7        164.72        147.12        20.84 o                         
   7  11   7        202.07        183.35        25.04 o                         
   8  11   7        117.59        106.02        20.21 o                         
   9  11   7         42.65         46.97        18.72 o                         
  10  11   7         18.66         10.39        19.53 o                         
  -9  12   7         25.68         13.04        30.80 o                         
  -8  12   7         44.85         57.52        27.10 o                         
  -7  12   7        111.08         94.83        27.58 o                         
  -6  12   7        245.32        201.52        31.33 o                         
  -5  12   7        276.98        305.84        34.32 o                         
  -4  12   7        361.60        355.84        26.59 o                         
  -3  12   7        907.24        917.61        38.89 o                         
  -2  12   7        463.79        464.49        26.41 o                         
  -1  12   7       1116.37       1187.99        45.67 o                         
   0  12   7        412.99        473.18        44.91 o                         
   1  12   7       1116.81       1151.07        41.64 o                         
   2  12   7        470.15        432.42        26.39 o                         
   3  12   7        906.13        894.67        36.16 o                         
   4  12   7        364.41        312.15        28.14 o                         
   5  12   7        286.88        321.42        26.34 o                         
   6  12   7        249.52        280.20        27.29 o                         
   7  12   7        111.50        129.90        21.85 o                         
   8  12   7         43.56         22.97        19.13 o                         
   9  12   7         26.06         16.35        20.92 o                         
  -7  13   7         20.64         37.27        25.64 o                         
  -6  13   7         75.76         65.05        26.12 o                         
  -5  13   7        149.19        143.65        29.21 o                         
  -4  13   7        212.97        244.28        23.63 o                         
  -3  13   7        116.83         90.61        20.24 o                         
  -2  13   7        357.29        403.38        27.68 o                         
  -1  13   7        414.25        441.07        29.06 o                         
   0  13   7        305.00        298.11        29.80 o                         
   1  13   7        410.92        376.92        37.47 o                         
   2  13   7        343.56        349.13        24.23 o                         
   3  13   7        124.75         81.99        23.50 o                         
   4  13   7        215.48        203.70        36.31 o                         
   5  13   7        152.47        166.84        35.36 o                         
   6  13   7         77.79         66.58        22.03 o                         
   7  13   7         21.33         34.07        22.05 o                         
  -5  14   7        111.31        116.12        34.89 o                         
  -4  14   7         72.56         80.57        17.45 o                         
  -3  14   7        108.25         81.82        20.40 o                         
  -2  14   7        177.70        190.40        24.93 o                         
  -1  14   7        132.50         96.91        20.06 o                         
   0  14   7        253.73        230.83        25.91 o                         
   1  14   7        137.13        179.42        26.76 o                         
   2  14   7        177.68        152.94        28.32 o                         
   3  14   7        108.28        134.90        21.55 o                         
   4  14   7         65.39         72.83        20.80 o                         
   5  14   7        106.10         68.36        19.94 o                         
   0  15   7         97.35         78.80        25.10 o                         
   0   0   8       4150.27       4059.35       103.32 o                         
   0   1   8          7.14         -6.18         4.12 o                         
   1   1   8      23449.97      24585.03       284.86 o                         
  -1   2   8       3308.48       3424.66        43.29 o                         
   0   2   8      29924.85      29706.55       342.55 o                         
   1   2   8       3303.99       3463.85        46.34 o                         
   2   2   8      19155.53      18508.96       183.70 o                         
  -2   3   8       1079.20        631.93        13.72 o                         
  -1   3   8      12705.33      11689.11       128.87 o                         
   0   3   8        491.81        895.84        16.14 o                         
   1   3   8      12926.17      11983.04       128.66 o                         
   2   3   8       1040.75        584.72        14.13 o                         
   3   3   8      19685.96      20971.89       202.95 o                         
  -3   4   8       1703.16       2055.67        28.95 o                         
  -2   4   8       6191.80       7251.71        82.53 o                         
  -1   4   8        423.73        412.69        15.69 o                         
   0   4   8      29447.17      30983.62       293.30 o                         
   1   4   8        413.22        396.44        11.41 o                         
   2   4   8       6577.74       7659.24        85.24 o                         
   3   4   8       1635.02       2022.27        35.43 o                         
   4   4   8       5153.84       4785.35        56.31 o                         
  -4   5   8       2976.27       3350.60        52.84 o                         
  -3   5   8       2498.79       2256.64        41.22 o                         
  -2   5   8       1081.12       1187.59        20.73 o                         
  -1   5   8       9228.22       9926.24       109.51 o                         
   0   5   8        527.82        675.56        23.82 o                         
   1   5   8       9671.29      10453.53       106.27 o                         
   2   5   8       1080.06       1185.91        20.46 o                         
   3   5   8       2587.63       2360.08        48.31 o                         
   4   5   8       3021.69       3336.22        47.55 o                         
   5   5   8       1957.14       1465.64        27.19 o                         
  -5   6   8        519.65        526.67        21.12 o                         
  -4   6   8       3703.93       3424.33        56.82 o                         
  -3   6   8       1796.23       2074.57        37.38 o                         
  -2   6   8       1776.07       1663.24        44.28 o                         
  -1   6   8         31.83         17.23         6.68 o                         
   0   6   8       1997.28       1538.56        28.26 o                         
   1   6   8         37.20         20.36         6.86 o                         
   2   6   8       1732.53       1621.37        28.68 o                         
   3   6   8       1872.40       2105.45        36.51 o                         
   4   6   8       3674.27       3371.42        53.42 o                         
   5   6   8        511.65        573.44        28.82 o                         
   6   6   8        996.46       1239.48        25.05 o                         
  -6   7   8        887.51        993.05        57.01 o                         
  -5   7   8       1108.45       1310.19        39.78 o                         
  -4   7   8       1006.87        988.32        36.56 o                         
  -3   7   8       1845.94       2368.16        48.37 o                         
  -2   7   8         25.24         20.53         9.86 o                         
  -1   7   8       4433.39       3891.13        47.93 o                         
   0   7   8        351.44        269.39        13.80 o                         
   1   7   8       4330.03       3751.01        71.97 o                         
   2   7   8         33.08         23.26         9.04 o                         
   3   7   8       1838.10       2410.25        74.17 o                         
   4   7   8       1016.17       1014.17        27.85 o                         
   5   7   8       1116.80       1348.38        44.94 o                         
   6   7   8        886.84       1018.12        32.20 o                         
   7   7   8       1408.11       1202.72        33.42 o                         
  -7   8   8        583.80        570.10        22.94 o                         
  -6   8   8        179.05        209.27        21.43 o                         
  -5   8   8        534.29        567.30        28.78 o                         
  -4   8   8        677.58        624.24        32.00 o                         
  -3   8   8        458.33        596.64        34.76 o                         
  -2   8   8       2137.06       2235.26        50.45 o                         
  -1   8   8        307.28        252.70        12.19 o                         
   0   8   8       1708.43       1833.03        42.19 o                         
   1   8   8        289.85        263.45        16.40 o                         
   2   8   8       2159.30       2221.29        61.70 o                         
   3   8   8        486.16        588.14        22.27 o                         
   4   8   8        636.70        624.62        33.85 o                         
   5   8   8        602.11        606.72        31.87 o                         
   6   8   8        184.59        209.64        18.82 o                         
   7   8   8        588.52        640.45        52.04 o                         
   8   8   8         93.43         69.84        16.06 o                         
  -8   9   8        442.20        513.25        30.16 o                         
  -7   9   8         27.10         12.54        17.71 o                         
  -6   9   8        935.77        848.77        39.61 o                         
  -5   9   8         29.36        -13.04        16.24 o                         
  -4   9   8        209.97        219.70        18.69 o                         
  -3   9   8        260.92        205.47        19.20 o                         
  -2   9   8         96.69         81.02        10.85 o                         
  -1   9   8        545.50        601.34        23.90 o                         
   0   9   8          0.66          3.89         9.30 o                         
   1   9   8        487.07        531.49        22.38 o                         
   2   9   8         85.63         58.88        14.44 o                         
   3   9   8        252.66        212.43        17.15 o                         
   4   9   8        234.69        194.32        18.36 o                         
   5   9   8         41.96         23.02        12.83 o                         
   6   9   8        945.92        877.69        57.54 o                         
   7   9   8         31.06         41.38        15.65 o                         
   8   9   8        430.84        517.00        29.03 o                         
   9   9   8         16.86         18.57        15.72 o                         
  -9  10   8        480.37        517.50        31.83 o                         
  -8  10   8          4.89          0.15        19.22 o                         
  -7  10   8        684.80        797.58        75.58 o                         
  -6  10   8         16.48         34.55        31.19 o                         
  -5  10   8        903.74        908.27        81.24 o                         
  -4  10   8        453.02        420.14        26.23 o                         
  -3  10   8        120.45         72.81        16.39 o                         
  -2  10   8        627.78        630.98        27.91 o                         
  -1  10   8         25.20         33.79        12.87 o                         
   0  10   8        192.06        176.37        22.31 o                         
   1  10   8         20.48          2.14        11.64 o                         
   2  10   8        593.37        603.51        25.63 o                         
   3  10   8        123.71         56.27        14.47 o                         
   4  10   8        482.91        492.41        27.49 o                         
   5  10   8        853.62        867.93        35.63 o                         
   6  10   8         18.80         21.46        14.72 o                         
   7  10   8        660.90        738.02        33.49 o                         
   8  10   8          5.18         18.22        16.30 o                         
   9  10   8        482.48        499.20        36.69 o                         
  10  10   8         43.40         48.92        20.71 o                         
 -10  11   8        191.51        231.52        28.08 o                         
  -9  11   8         12.44         26.04        19.56 o                         
  -8  11   8        330.52        345.03        69.23 o                         
  -7  11   8          8.47         21.49        23.85 o                         
  -6  11   8        404.06        392.26        48.73 o                         
  -5  11   8          8.47          7.93        19.96 o                         
  -4  11   8        406.88        503.11        29.68 o                         
  -3  11   8         73.44         71.51        17.20 o                         
  -2  11   8        131.08         92.92        15.64 o                         
  -1  11   8         94.09        101.70        16.67 o                         
   0  11   8         67.69         34.81        15.18 o                         
   1  11   8        100.92         96.17        15.79 o                         
   2  11   8        122.99         73.39        17.79 o                         
   3  11   8         76.35         66.26        17.12 o                         
   4  11   8        384.31        476.53        28.37 o                         
   5  11   8          7.71         -6.64        14.15 o                         
   6  11   8        406.55        496.79        31.77 o                         
   7  11   8          8.80         18.39        16.27 o                         
   8  11   8        327.93        344.78        28.73 o                         
   9  11   8         13.92          3.67        17.90 o                         
  10  11   8        194.16        163.71        27.76 o                         
  -8  12   8          9.40        -27.33        25.63 o                         
  -7  12   8        290.46        243.43        35.05 o                         
  -6  12   8         18.09         19.74        22.37 o                         
  -5  12   8        345.41        344.32        41.14 o                         
  -4  12   8          1.87         -3.16        15.69 o                         
  -3  12   8        276.73        318.23        25.21 o                         
  -2  12   8         25.37         14.22        14.43 o                         
  -1  12   8        216.27        242.96        22.42 o                         
   0  12   8          1.42          1.97        14.77 o                         
   1  12   8        221.50        221.07        21.04 o                         
   2  12   8         24.90         36.88        15.00 o                         
   3  12   8        266.04        273.44        25.29 o                         
   4  12   8          1.90        -11.99        16.03 o                         
   5  12   8        356.39        351.91        29.30 o                         
   6  12   8         19.85         -6.23        16.40 o                         
   7  12   8        299.39        239.86        27.38 o                         
   8  12   8         11.69        -16.88        19.07 o                         
  -7  13   8          9.14          1.16        25.36 o                         
  -6  13   8        211.10        173.99        31.62 o                         
  -5  13   8         36.51         38.68        23.06 o                         
  -4  13   8        103.90         76.56        18.57 o                         
  -3  13   8         16.92         18.60        15.47 o                         
  -2  13   8         37.34         35.76        16.88 o                         
  -1  13   8          4.15         11.63        16.91 o                         
   0  13   8         33.00         11.73        17.05 o                         
   1  13   8          5.25         21.16        17.28 o                         
   2  13   8         40.44         37.87        16.39 o                         
   3  13   8         17.68         16.10        16.97 o                         
   4  13   8        107.22         90.09        20.99 o                         
   5  13   8         38.66        -11.05        18.77 o                         
   6  13   8        209.44        266.85        30.10 o                         
   7  13   8         10.54          4.46        20.62 o                         
  -5  14   8         89.02        125.05        27.46 o                         
  -4  14   8         11.04         12.73        19.44 o                         
  -3  14   8         12.93         -7.13        17.09 o                         
  -2  14   8         57.90         65.55        20.55 o                         
  -1  14   8         22.31         38.07        19.15 o                         
   0  14   8         14.46         25.14        18.51 o                         
   1  14   8         23.80         39.87        20.28 o                         
   2  14   8         57.00         59.95        22.09 o                         
   3  14   8          9.66         11.88        17.55 o                         
   4  14   8         12.93         30.76        19.40 o                         
   5  14   8         95.52         91.81        20.87 o                         
   0   1   9       6208.60       7033.86        84.14 o                         
   1   1   9          5.94          0.39         4.54 o                         
  -1   2   9       2159.44       2185.97        30.29 o                         
   0   2   9       2835.05       2693.39        37.19 o                         
   1   2   9       2036.72       2065.36        32.80 o                         
   2   2   9        197.95        159.69         7.97 o                         
  -2   3   9       3501.93       3396.08        42.27 o                         
  -1   3   9        903.66       1270.71        21.16 o                         
   0   3   9        953.29        976.09        17.75 o                         
   1   3   9        884.41       1346.61        22.62 o                         
   2   3   9       3564.52       3533.75        43.60 o                         
   3   3   9        652.80        416.54        16.33 o                         
  -3   4   9       5321.86       5850.91        65.98 o                         
  -2   4   9       3573.03       3931.41        49.71 o                         
  -1   4   9       1409.86       1288.27        22.71 o                         
   0   4   9       2089.95       1887.00        27.87 o                         
   1   4   9       1307.27       1195.41        21.29 o                         
   2   4   9       3567.06       3933.14        49.79 o                         
   3   4   9       5340.32       5841.90        67.77 o                         
   4   4   9          4.08         -1.23         7.92 o                         
  -4   5   9       1989.02       1996.09        48.62 o                         
  -3   5   9       1171.33        939.18        19.43 o                         
  -2   5   9       1309.89       1363.75        23.87 o                         
  -1   5   9       7761.45       8001.73        90.65 o                         
   0   5   9          7.78          5.24         5.80 o                         
   1   5   9       7831.59       8133.28        82.40 o                         
   2   5   9       1367.00       1378.93        26.95 o                         
   3   5   9       1167.24        939.19        19.60 o                         
   4   5   9       2073.05       1980.21        32.16 o                         
   5   5   9       1205.79       1086.52        24.11 o                         
  -5   6   9       1342.37       1154.50        34.60 o                         
  -4   6   9       2991.51       3192.75        55.26 o                         
  -3   6   9       2435.81       2582.59        43.54 o                         
  -2   6   9       3285.87       3194.94        43.42 o                         
  -1   6   9       2079.27       2105.59        36.00 o                         
   0   6   9       5630.05       5506.89        63.19 o                         
   1   6   9       2181.62       2183.64        39.01 o                         
   2   6   9       3330.68       3196.16        48.07 o                         
   3   6   9       2470.01       2592.42        42.54 o                         
   4   6   9       2951.98       3174.85        49.40 o                         
   5   6   9       1369.84       1259.29        32.24 o                         
   6   6   9        951.43       1119.42        39.37 o                         
  -6   7   9        809.47       1034.63        30.37 o                         
  -5   7   9       1864.14       1980.86        52.95 o                         
  -4   7   9       1467.54       1656.20        42.90 o                         
  -3   7   9       1434.11       1870.22        39.90 o                         
  -2   7   9       2350.38       2216.91        40.21 o                         
  -1   7   9       2062.74       1932.57        31.20 o                         
   0   7   9        381.16        360.65        17.74 o                         
   1   7   9       2079.51       1927.58        39.67 o                         
   2   7   9       2407.55       2286.62        41.94 o                         
   3   7   9       1392.95       1855.02        47.82 o                         
   4   7   9       1493.33       1756.13        37.60 o                         
   5   7   9       1920.83       2116.58        57.82 o                         
   6   7   9        765.23        978.10        35.61 o                         
   7   7   9       1540.22       1340.64        37.73 o                         
  -7   8   9        689.12        667.46        52.74 o                         
  -6   8   9        592.96        564.50        32.45 o                         
  -5   8   9        154.12        187.82        20.93 o                         
  -4   8   9       2024.52       1890.89        38.05 o                         
  -3   8   9       1150.60       1107.24        51.43 o                         
  -2   8   9        848.20        877.88        22.19 o                         
  -1   8   9       1895.39       1793.15        33.65 o                         
   0   8   9       2053.10       2306.96        49.66 o                         
   1   8   9       1810.51       1761.29        38.50 o                         
   2   8   9        845.75        844.99        28.23 o                         
   3   8   9       1187.50       1195.85        32.96 o                         
   4   8   9       2053.72       2030.09        57.71 o                         
   5   8   9        152.59        120.57        16.53 o                         
   6   8   9        583.40        546.04        30.48 o                         
   7   8   9        653.57        670.94        31.04 o                         
   8   8   9        281.84        312.34        23.57 o                         
  -8   9   9        321.32        328.14        41.84 o                         
  -7   9   9        583.97        582.54        39.56 o                         
  -6   9   9        397.82        302.71        32.33 o                         
  -5   9   9        328.46        283.00        30.56 o                         
  -4   9   9       1498.22       1374.99        41.76 o                         
  -3   9   9        753.30        687.31        30.01 o                         
  -2   9   9       1537.33       1548.46        46.38 o                         
  -1   9   9        877.04        913.79        27.96 o                         
   0   9   9       1665.28       1736.15        40.77 o                         
   1   9   9        902.70        995.95        29.72 o                         
   2   9   9       1520.39       1486.94        36.97 o                         
   3   9   9        784.15        679.16        41.75 o                         
   4   9   9       1531.78       1438.74        57.82 o                         
   5   9   9        366.96        340.25        23.11 o                         
   6   9   9        367.41        332.82        35.32 o                         
   7   9   9        533.59        511.21        36.23 o                         
   8   9   9        319.22        315.76        29.58 o                         
   9   9   9        430.91        390.80        35.88 o                         
  -9  10   9         95.46         74.60        37.60 o                         
  -8  10   9        374.12        343.61        47.65 o                         
  -7  10   9        417.37        309.17        35.41 o                         
  -6  10   9        428.73        451.55        39.55 o                         
  -5  10   9        389.52        353.57        34.13 o                         
  -4  10   9        391.09        410.34        32.59 o                         
  -3  10   9       1773.10       1778.12        39.41 o                         
  -2  10   9        486.51        480.68        21.06 o                         
  -1  10   9        553.13        612.80        27.64 o                         
   0  10   9        914.06        985.97        31.11 o                         
   1  10   9        521.67        612.67        25.23 o                         
   2  10   9        459.98        462.44        23.63 o                         
   3  10   9       1795.67       1762.65        60.03 o                         
   4  10   9        431.19        406.34        34.37 o                         
   5  10   9        388.41        361.45        26.34 o                         
   6  10   9        403.42        363.19        26.97 o                         
   7  10   9        414.29        333.15        28.77 o                         
   8  10   9        361.95        419.31        34.51 o                         
   9  10   9         96.73         78.29        20.46 o                         
  10  10   9         75.84         55.89        21.03 o                         
  -9  11   9         61.66         38.45        20.27 o                         
  -8  11   9         94.07        107.88        32.42 o                         
  -7  11   9        139.93        153.62        31.11 o                         
  -6  11   9        270.14        268.78        34.13 o                         
  -5  11   9        568.66        525.30        79.33 o                         
  -4  11   9        311.39        315.17        28.19 o                         
  -3  11   9        550.74        595.85        38.38 o                         
  -2  11   9        418.34        452.95        25.14 o                         
  -1  11   9       1524.16       1552.95        45.19 o                         
   0  11   9       1321.32       1206.32        35.27 o                         
   1  11   9       1518.90       1528.42        41.44 o                         
   2  11   9        402.36        424.37        30.15 o                         
   3  11   9        546.59        597.83        29.14 o                         
   4  11   9        302.39        307.01        25.28 o                         
   5  11   9        563.04        592.09        32.43 o                         
   6  11   9        272.11        223.71        24.75 o                         
   7  11   9        136.05        104.41        21.43 o                         
   8  11   9         96.56        107.72        21.97 o                         
   9  11   9         64.25         43.92        20.61 o                         
  -8  12   9         79.20        112.29        40.41 o                         
  -7  12   9         82.14        116.47        30.53 o                         
  -6  12   9        121.84        149.31        30.52 o                         
  -5  12   9        237.78        256.01        32.83 o                         
  -4  12   9        477.62        468.26        29.20 o                         
  -3  12   9        213.29        185.41        20.10 o                         
  -2  12   9        692.71        817.08        37.00 o                         
  -1  12   9        787.44        801.17        64.57 o                         
   0  12   9        873.50        998.27        39.63 o                         
   1  12   9        783.47        762.15        30.59 o                         
   2  12   9        690.49        816.78        35.25 o                         
   3  12   9        215.10        214.91        28.76 o                         
   4  12   9        481.91        396.06        30.17 o                         
   5  12   9        241.36        213.25        26.02 o                         
   6  12   9        121.14        150.28        24.10 o                         
   7  12   9         79.48         86.58        22.51 o                         
   8  12   9         81.86        117.27        33.53 o                         
  -7  13   9         72.81         60.19        28.27 o                         
  -6  13   9        124.59        173.23        32.33 o                         
  -5  13   9        135.53        140.59        27.66 o                         
  -4  13   9        121.69        135.14        22.95 o                         
  -3  13   9        217.99        247.87        24.11 o                         
  -2  13   9        149.99        118.42        19.92 o                         
  -1  13   9        288.02        335.81        30.16 o                         
   0  13   9        641.46        646.62        35.02 o                         
   1  13   9        276.15        289.24        29.27 o                         
   2  13   9        160.14        165.56        33.31 o                         
   3  13   9        213.77        205.01        24.45 o                         
   4  13   9        126.07         99.01        22.22 o                         
   5  13   9        135.02        161.70        24.84 o                         
   6  13   9        125.84         94.62        24.22 o                         
   7  13   9         71.44         79.92        25.27 o                         
  -4  14   9        115.97        122.97        25.83 o                         
  -3  14   9         62.74         54.77        21.15 o                         
  -2  14   9        147.84        152.56        24.07 o                         
  -1  14   9        195.43        226.45        27.92 o                         
   0  14   9        128.12        132.70        23.41 o                         
   1  14   9        205.90        167.24        26.24 o                         
   2  14   9        157.17         90.89        23.97 o                         
   3  14   9         57.47         96.08        21.52 o                         
   4  14   9        106.77        114.56        24.09 o                         
   0   1  10       8078.23       8657.38        97.22 o                         
   1   1  10       3329.20       4516.72        55.88 o                         
  -1   2  10      13092.36      13043.18       135.66 o                         
   0   2  10       1729.44       1777.02        28.62 o                         
   1   2  10      13132.04      13154.34       150.28 o                         
   2   2  10       2154.11       1837.01        28.31 o                         
  -2   3  10      12936.82      11829.82       118.80 o                         
  -1   3  10       1869.84       1966.93        28.68 o                         
   0   3  10      21354.87      22840.25       228.25 o                         
   1   3  10       1870.57       1957.42        31.65 o                         
   2   3  10      12606.82      11439.57       112.48 o                         
   3   3  10         56.48         32.09         6.48 o                         
  -3   4  10      16391.88      17380.19       180.80 o                         
  -2   4  10        191.13        331.09        15.63 o                         
  -1   4  10       9403.49       8995.78       101.93 o                         
   0   4  10        377.90        443.82        13.37 o                         
   1   4  10       9944.50       9517.75        98.28 o                         
   2   4  10        171.90        293.91        10.91 o                         
   3   4  10      15969.25      17032.24       163.11 o                         
   4   4  10       2369.19       2817.30        50.47 o                         
  -4   5  10       2070.08       2108.00        44.78 o                         
  -3   5  10        363.82        275.87        11.92 o                         
  -2   5  10       4794.51       4597.62        57.51 o                         
  -1   5  10         15.57         46.62         8.28 o                         
   0   5  10      13104.29      11986.36       129.72 o                         
   1   5  10         17.53         29.45         6.00 o                         
   2   5  10       4637.04       4454.75        59.04 o                         
   3   5  10        329.59        237.65        14.63 o                         
   4   5  10       1970.91       1976.87        44.29 o                         
   5   5  10       3297.70       3798.28        54.17 o                         
  -5   6  10        580.52        627.24        26.00 o                         
  -4   6  10       1407.38       1656.64        31.05 o                         
  -3   6  10       1391.82       1405.60        29.40 o                         
  -2   6  10         13.85         24.38         7.29 o                         
  -1   6  10       5159.56       4901.11        61.77 o                         
   0   6  10        372.71        571.21        16.44 o                         
   1   6  10       5070.67       4808.57        72.17 o                         
   2   6  10         21.47         30.31         8.68 o                         
   3   6  10       1304.28       1391.76        29.88 o                         
   4   6  10       1394.06       1556.20        34.50 o                         
   5   6  10        581.42        642.48        24.34 o                         
   6   6  10        975.31        792.06        28.17 o                         
  -6   7  10        668.92        528.49        41.35 o                         
  -5   7  10       1257.12       1296.80        29.21 o                         
  -4   7  10       1688.81       1637.13        36.88 o                         
  -3   7  10        361.29        286.56        15.30 o                         
  -2   7  10       1647.31       1962.20        32.41 o                         
  -1   7  10        432.48        392.56        16.75 o                         
   0   7  10       1823.14       1939.63        40.17 o                         
   1   7  10        451.78        394.30        19.63 o                         
   2   7  10       1620.29       1954.64        38.96 o                         
   3   7  10        331.63        259.29        18.37 o                         
   4   7  10       1682.52       1657.33        43.10 o                         
   5   7  10       1262.45       1335.09        35.83 o                         
   6   7  10        698.22        621.71        28.48 o                         
   7   7  10        951.26       1143.18        50.21 o                         
  -7   8  10        417.83        513.08        25.47 o                         
  -6   8  10        481.83        683.57        39.66 o                         
  -5   8  10        816.27        770.22        35.48 o                         
  -4   8  10        221.11        143.78        22.13 o                         
  -3   8  10        320.52        264.54        16.19 o                         
  -2   8  10        201.26        214.36        27.39 o                         
  -1   8  10       1367.95       1499.93        32.34 o                         
   0   8  10         42.09         36.04        10.68 o                         
   1   8  10       1357.75       1505.19        44.74 o                         
   2   8  10        225.31        192.13        15.94 o                         
   3   8  10        359.80        303.91        18.51 o                         
   4   8  10        214.66        156.83        17.61 o                         
   5   8  10        803.33        819.29        31.73 o                         
   6   8  10        502.02        654.65        36.77 o                         
   7   8  10        432.16        535.07        28.86 o                         
   8   8  10        271.78        298.01        23.60 o                         
  -8   9  10          1.91         17.03        15.69 o                         
  -7   9  10        317.59        384.49        25.20 o                         
  -6   9  10         58.39         59.49        25.76 o                         
  -5   9  10        271.38        244.36        28.79 o                         
  -4   9  10        190.66        214.29        20.85 o                         
  -3   9  10        264.64        307.68        16.94 o                         
  -2   9  10        343.89        293.69        22.43 o                         
  -1   9  10        115.59         79.61        12.26 o                         
   0   9  10        379.56        387.90        36.91 o                         
   1   9  10        106.35         83.85        13.27 o                         
   2   9  10        304.77        298.20        19.85 o                         
   3   9  10        241.50        272.89        21.53 o                         
   4   9  10        215.16        245.07        23.07 o                         
   5   9  10        294.97        311.10        23.33 o                         
   6   9  10         67.87         38.92        15.57 o                         
   7   9  10        337.31        383.34        27.09 o                         
   8   9  10          1.93         -5.57        15.57 o                         
   9   9  10        578.83        688.25        40.91 o                         
  -9  10  10         44.82         35.88        19.48 o                         
  -8  10  10        511.56        545.34        31.83 o                         
  -7  10  10         12.07         28.76        22.46 o                         
  -6  10  10        680.47        720.39        46.22 o                         
  -5  10  10         54.38         38.38        22.46 o                         
  -4  10  10        331.22        298.85        29.43 o                         
  -3  10  10         63.96         83.91        17.14 o                         
  -2  10  10        113.67        134.28        14.50 o                         
  -1  10  10        529.09        430.28        22.89 o                         
   0  10  10        122.71        125.76        15.74 o                         
   1  10  10        518.64        502.56        25.80 o                         
   2  10  10        112.89        103.37        15.27 o                         
   3  10  10         66.35        110.00        20.46 o                         
   4  10  10        302.26        278.31        23.84 o                         
   5  10  10         62.36         27.43        18.17 o                         
   6  10  10        682.45        741.98        48.03 o                         
   7  10  10         12.32         20.84        16.23 o                         
   8  10  10        499.60        502.06        33.31 o                         
   9  10  10         44.62          9.06        18.89 o                         
  10  10  10        182.86        190.47        27.67 o                         
  -9  11  10        256.17        240.75        43.81 o                         
  -8  11  10          4.05         23.13        28.15 o                         
  -7  11  10        284.24        279.31        36.83 o                         
  -6  11  10         64.16         95.03        28.35 o                         
  -5  11  10        462.06        403.05        38.00 o                         
  -4  11  10         21.24          4.06        15.63 o                         
  -3  11  10        187.39        224.92        22.80 o                         
  -2  11  10        109.41        101.79        20.07 o                         
  -1  11  10         68.12         95.07        17.73 o                         
   0  11  10        126.12        160.51        18.68 o                         
   1  11  10         74.82         87.78        16.36 o                         
   2  11  10        109.76        117.20        19.23 o                         
   3  11  10        178.58        197.25        22.32 o                         
   4  11  10         23.30         24.39        15.89 o                         
   5  11  10        468.89        356.15        30.58 o                         
   6  11  10         64.44         66.90        20.06 o                         
   7  11  10        276.07        269.29        26.62 o                         
   8  11  10          3.52         -1.42        17.31 o                         
   9  11  10        265.41        234.23        27.48 o                         
  -8  12  10        301.77        366.55        49.36 o                         
  -7  12  10         18.16         28.61        24.25 o                         
  -6  12  10        253.53        317.92        37.15 o                         
  -5  12  10         15.26         25.62        22.04 o                         
  -4  12  10        331.93        350.80        26.70 o                         
  -3  12  10         10.05         20.79        14.30 o                         
  -2  12  10        106.26        103.06        18.57 o                         
  -1  12  10         41.10         51.45        17.00 o                         
   0  12  10          4.19          3.58        15.54 o                         
   1  12  10         39.97         24.84        14.54 o                         
   2  12  10        107.98         72.65        17.57 o                         
   3  12  10          9.89         13.49        16.15 o                         
   4  12  10        332.47        332.95        28.42 o                         
   5  12  10         16.05         20.39        18.48 o                         
   6  12  10        261.09        208.13        28.29 o                         
   7  12  10         20.69         35.34        20.72 o                         
   8  12  10        307.25        354.39        49.50 o                         
  -6  13  10         23.24         39.14        25.88 o                         
  -5  13  10        202.67        198.95        30.64 o                         
  -4  13  10         20.50         29.65        15.84 o                         
  -3  13  10         67.02         63.45        18.54 o                         
  -2  13  10         50.67         23.12        17.20 o                         
  -1  13  10         24.09         14.63        16.80 o                         
   0  13  10          2.68        -12.46        16.45 o                         
   1  13  10         22.98        -12.86        17.88 o                         
   2  13  10         53.93         16.60        19.21 o                         
   3  13  10         66.22         23.51        17.74 o                         
   4  13  10         19.57         12.43        19.11 o                         
   5  13  10        202.10        224.59        28.27 o                         
   6  13  10         25.02         -1.28        20.61 o                         
  -4  14  10         37.65         18.42        23.88 o                         
  -3  14  10          7.86         35.93        18.88 o                         
  -2  14  10         11.10         10.30        19.39 o                         
  -1  14  10         50.49         34.35        18.90 o                         
   0  14  10          3.95          5.30        19.68 o                         
   1  14  10         50.64         31.00        20.54 o                         
   2  14  10         10.67        -16.39        20.42 o                         
   3  14  10          8.67          9.21        18.88 o                         
   4  14  10         36.75         37.86        21.73 o                         
   0   1  11        294.39        461.42        13.43 o                         
   1   1  11         28.85         26.56         7.25 o                         
  -1   2  11       2233.68       2620.93        36.95 o                         
   0   2  11       1231.64        990.23        21.71 o                         
   1   2  11       2305.79       2722.76        38.11 o                         
   2   2  11        843.58        987.41        20.25 o                         
  -2   3  11       4350.43       4322.00        53.49 o                         
  -1   3  11       1019.35        819.95        18.49 o                         
   0   3  11        406.89        469.17        14.28 o                         
   1   3  11       1144.38        951.20        19.21 o                         
   2   3  11       4355.93       4247.79        55.35 o                         
   3   3  11       5153.01       5703.77        63.76 o                         
  -3   4  11        351.35        405.06        16.83 o                         
  -2   4  11       1123.94       1067.31        22.50 o                         
  -1   4  11       4437.00       4184.97        54.73 o                         
   0   4  11        810.61       1066.30        20.29 o                         
   1   4  11       4625.28       4375.48        51.02 o                         
   2   4  11       1246.92       1172.92        21.58 o                         
   3   4  11        462.74        566.85        14.55 o                         
   4   4  11       6116.17       6641.53        69.68 o                         
  -4   5  11       2952.23       2886.86        38.68 o                         
  -3   5  11       1938.13       2049.38        40.52 o                         
  -2   5  11       3861.83       4184.07        55.60 o                         
  -1   5  11       5459.22       5556.76        72.72 o                         
   0   5  11        390.68        368.54        17.30 o                         
   1   5  11       5392.24       5401.21        64.56 o                         
   2   5  11       3947.05       4415.95        54.67 o                         
   3   5  11       1918.94       2024.77        34.55 o                         
   4   5  11       2976.61       2877.99        48.59 o                         
   5   5  11         96.17         78.38        11.71 o                         
  -5   6  11        905.11        963.92        31.46 o                         
  -4   6  11       1386.22       1444.61        25.40 o                         
  -3   6  11       1894.67       1832.18        32.02 o                         
  -2   6  11       2527.57       2590.29        39.25 o                         
  -1   6  11       2518.59       2634.39        40.26 o                         
   0   6  11       1908.88       1792.08        38.15 o                         
   1   6  11       2664.94       2728.20        45.34 o                         
   2   6  11       2510.90       2520.27        62.17 o                         
   3   6  11       1790.16       1804.20        36.69 o                         
   4   6  11       1378.57       1359.99        32.87 o                         
   5   6  11        923.87       1008.94        33.39 o                         
   6   6  11        267.41        420.08        22.31 o                         
  -6   7  11        977.93        919.91        31.55 o                         
  -5   7  11        733.14        809.45        35.62 o                         
  -4   7  11       1162.47       1038.61        23.55 o                         
  -3   7  11       1247.58       1216.03        29.24 o                         
  -2   7  11        905.80       1015.62        24.97 o                         
  -1   7  11        804.76        768.16        23.13 o                         
   0   7  11       3343.10       3347.78        52.39 o                         
   1   7  11        698.39        648.98        24.75 o                         
   2   7  11        956.64        981.65        27.98 o                         
   3   7  11       1232.63       1169.92        31.02 o                         
   4   7  11       1173.21       1013.23        35.46 o                         
   5   7  11        767.37        826.69        31.15 o                         
   6   7  11        918.45        921.79        32.55 o                         
   7   7  11        479.48        341.40        34.96 o                         
  -7   8  11        834.16        755.00        46.02 o                         
  -6   8  11        532.94        462.27        29.84 o                         
  -5   8  11       1218.29       1352.19        38.57 o                         
  -4   8  11        534.42        560.25        24.62 o                         
  -3   8  11       1400.43       1310.54        33.12 o                         
  -2   8  11       1561.65       1740.10        40.66 o                         
  -1   8  11       2146.60       2061.31        47.12 o                         
   0   8  11        944.43        719.51        26.39 o                         
   1   8  11       2094.63       2072.69        46.67 o                         
   2   8  11       1525.83       1687.95        39.56 o                         
   3   8  11       1393.06       1334.87        41.48 o                         
   4   8  11        578.83        618.81        28.12 o                         
   5   8  11       1207.89       1404.80        41.19 o                         
   6   8  11        502.92        419.91        43.06 o                         
   7   8  11        794.74        733.64        64.38 o                         
   8   8  11        647.90        754.05        34.68 o                         
  -8   9  11        417.73        481.88        45.06 o                         
  -7   9  11        631.63        622.25        46.67 o                         
  -6   9  11        604.80        652.28        34.05 o                         
  -5   9  11        592.11        561.29        40.11 o                         
  -4   9  11        631.54        725.73        25.49 o                         
  -3   9  11       2001.80       1699.31        46.96 o                         
  -2   9  11        590.16        727.50        27.25 o                         
  -1   9  11       1226.52       1439.42        41.81 o                         
   0   9  11       2008.55       1861.94        46.64 o                         
   1   9  11       1161.39       1305.17        36.18 o                         
   2   9  11        549.12        666.20        26.98 o                         
   3   9  11       2037.21       1703.41        44.62 o                         
   4   9  11        663.46        703.68        31.08 o                         
   5   9  11        583.33        641.88        32.18 o                         
   6   9  11        579.33        601.22        34.37 o                         
   7   9  11        609.85        518.03        31.29 o                         
   8   9  11        410.97        431.88        30.03 o                         
   9   9  11        101.25         70.43        21.05 o                         
  -9  10  11        139.02        122.39        23.69 o                         
  -8  10  11        112.71         98.49        21.17 o                         
  -7  10  11        283.72        248.02        43.95 o                         
  -6  10  11        357.54        367.77        42.90 o                         
  -5  10  11        374.05        328.08        40.82 o                         
  -4  10  11        907.67       1074.69        32.04 o                         
  -3  10  11        175.06        167.88        23.49 o                         
  -2  10  11        657.89        587.51        34.54 o                         
  -1  10  11       1415.05       1346.79        36.75 o                         
   0  10  11        576.08        469.36        23.00 o                         
   1  10  11       1381.90       1358.18        37.42 o                         
   2  10  11        633.96        558.28        27.84 o                         
   3  10  11        207.59        196.31        20.30 o                         
   4  10  11        927.06       1041.43        57.54 o                         
   5  10  11        392.82        381.10        27.60 o                         
   6  10  11        361.87        388.96        35.18 o                         
   7  10  11        271.65        211.61        24.04 o                         
   8  10  11        116.84         85.19        23.82 o                         
   9  10  11        137.38        152.77        35.63 o                         
  10  10  11          1.71         -2.30        19.40 o                         
  -9  11  11         12.23        -12.18        19.46 o                         
  -8  11  11         87.19         83.78        23.02 o                         
  -7  11  11         88.49         68.89        27.68 o                         
  -6  11  11        224.16        262.33        37.61 o                         
  -5  11  11        204.53        154.09        28.93 o                         
  -4  11  11        421.33        423.15        28.24 o                         
  -3  11  11        405.18        453.61        22.68 o                         
  -2  11  11        959.59        938.27        65.41 o                         
  -1  11  11        773.24        705.14        34.90 o                         
   0  11  11       1221.74       1278.98        41.49 o                         
   1  11  11        764.71        638.24        29.44 o                         
   2  11  11        979.63        967.62        37.93 o                         
   3  11  11        425.16        462.51        34.06 o                         
   4  11  11        435.90        434.09        47.77 o                         
   5  11  11        187.94        204.70        23.98 o                         
   6  11  11        217.49        195.84        25.65 o                         
   7  11  11         91.47         61.17        20.02 o                         
   8  11  11         88.42         93.59        23.07 o                         
   9  11  11         15.07         15.09        21.65 o                         
  -8  12  11         45.91         72.23        36.10 o                         
  -7  12  11        122.16        106.29        30.24 o                         
  -6  12  11        121.66        135.54        29.39 o                         
  -5  12  11        228.51        216.87        32.30 o                         
  -4  12  11        162.88        140.43        16.55 o                         
  -3  12  11        315.82        379.41        40.91 o                         
  -2  12  11        469.96        483.80        31.59 o                         
  -1  12  11        417.42        483.89        44.41 o                         
   0  12  11        749.38        827.37        35.14 o                         
   1  12  11        417.07        513.50        29.44 o                         
   2  12  11        495.94        475.41        29.98 o                         
   3  12  11        310.76        319.34        28.45 o                         
   4  12  11        152.13        164.90        24.56 o                         
   5  12  11        232.53        214.31        28.63 o                         
   6  12  11        120.58        120.30        23.89 o                         
   7  12  11        117.74        137.44        25.12 o                         
   8  12  11         46.83         89.39        24.47 o                         
  -6  13  11         79.92         72.84        28.53 o                         
  -5  13  11        169.83        179.58        21.30 o                         
  -4  13  11        158.40        175.40        19.90 o                         
  -3  13  11        161.43        201.86        23.76 o                         
  -2  13  11        227.81        254.84        26.55 o                         
  -1  13  11        199.23        211.44        24.51 o                         
   0  13  11        115.84         79.33        19.92 o                         
   1  13  11        211.28        222.76        22.45 o                         
   2  13  11        219.73        235.78        25.01 o                         
   3  13  11        160.44        138.78        23.61 o                         
   4  13  11        154.28        179.81        26.16 o                         
   5  13  11        173.05        145.58        26.01 o                         
   6  13  11         76.49         70.82        23.94 o                         
  -3  14  11        138.29        145.64        28.38 o                         
  -2  14  11         85.06        140.99        25.05 o                         
  -1  14  11        146.98        165.51        25.10 o                         
   0  14  11        171.98        177.63        27.71 o                         
   1  14  11        154.70        171.33        27.92 o                         
   2  14  11         84.72         84.87        20.21 o                         
   3  14  11        135.67        124.60        23.65 o                         
   0   0  12      24600.86      19223.92       478.94 o                         
   0   1  12          6.95         13.20         5.71 o                         
   1   1  12       4502.17       4709.48        55.05 o                         
  -1   2  12        836.35       1026.42        21.00 o                         
   0   2  12      14652.46      15517.64       160.77 o                         
   1   2  12        834.46       1024.88        20.79 o                         
   2   2  12       6498.69       6499.53        72.79 o                         
  -2   3  12        110.37         91.41         8.36 o                         
  -1   3  12      11032.08       9833.83       114.11 o                         
   0   3  12       1585.96       1444.04        25.96 o                         
   1   3  12      11191.35       9989.62       110.28 o                         
   2   3  12        103.62         97.81         8.71 o                         
   3   3  12      25972.57      28946.05       265.85 o                         
  -3   4  12       1761.73       1885.21        32.29 o                         
  -2   4  12      11123.53      10378.29       119.49 o                         
  -1   4  12        318.37        325.89        15.09 o                         
   0   4  12       5287.30       5667.93        66.12 o                         
   1   4  12        305.84        340.39        15.08 o                         
   2   4  12      10524.01       9748.65       102.03 o                         
   3   4  12       1722.04       1803.71        32.15 o                         
   4   4  12       7328.89       7009.92        84.51 o                         
  -4   5  12       2508.69       2896.15        44.73 o                         
  -3   5  12       3426.95       3172.53        49.31 o                         
  -2   5  12         43.77         47.69         9.35 o                         
  -1   5  12       4389.83       4997.50        63.30 o                         
   0   5  12         50.08         57.83         9.06 o                         
   1   5  12       4294.01       4794.19        60.50 o                         
   2   5  12         48.30         47.38         7.90 o                         
   3   5  12       3259.00       2891.78        47.10 o                         
   4   5  12       2501.78       2824.91        60.37 o                         
   5   5  12       2115.57       2282.36        46.24 o                         
  -5   6  12        315.23        284.90        18.75 o                         
  -4   6  12       1473.87       1521.63        41.48 o                         
  -3   6  12        184.64        158.90        12.76 o                         
  -2   6  12       3052.24       3329.45        51.64 o                         
  -1   6  12        320.92        393.32        17.63 o                         
   0   6  12       3914.88       3908.17        61.12 o                         
   1   6  12        333.90        375.95        17.09 o                         
   2   6  12       2974.68       3378.20        92.43 o                         
   3   6  12        156.95        130.51        13.66 o                         
   4   6  12       1415.21       1478.77        36.47 o                         
   5   6  12        310.34        319.72        22.51 o                         
   6   6  12        427.38        325.17        26.50 o                         
  -6   7  12        799.87        879.42        31.94 o                         
  -5   7  12        438.50        483.97        26.09 o                         
  -4   7  12        461.21        431.92        30.32 o                         
  -3   7  12       1365.23       1289.56        31.13 o                         
  -2   7  12        118.47        111.84        16.63 o                         
  -1   7  12       1323.67       1298.51        39.99 o                         
   0   7  12        351.84        350.94        16.76 o                         
   1   7  12       1294.22       1269.57        34.64 o                         
   2   7  12        130.61         99.20        12.92 o                         
   3   7  12       1379.10       1305.60        37.02 o                         
   4   7  12        441.76        418.04        24.00 o                         
   5   7  12        416.00        412.45        24.37 o                         
   6   7  12        757.12        802.29        33.88 o                         
   7   7  12        137.66         96.96        17.31 o                         
  -7   8  12        816.10        796.37        37.20 o                         
  -6   8  12        409.65        544.22        28.40 o                         
  -5   8  12        371.15        373.17        35.83 o                         
  -4   8  12        770.24        834.10        32.47 o                         
  -3   8  12        126.77        187.44        15.48 o                         
  -2   8  12         98.70         98.25        12.07 o                         
  -1   8  12        210.67        136.60        17.64 o                         
   0   8  12       1577.72       1535.44        38.86 o                         
   1   8  12        222.13        154.50        16.20 o                         
   2   8  12        124.90        103.42        14.50 o                         
   3   8  12        110.55        101.53        14.97 o                         
   4   8  12        758.68        911.51        47.04 o                         
   5   8  12        393.58        436.71        27.13 o                         
   6   8  12        438.61        449.85        28.13 o                         
   7   8  12        803.42        757.98        47.15 o                         
   8   8  12          3.75          5.34        15.25 o                         
  -8   9  12        412.59        524.99        34.15 o                         
  -7   9  12         65.35         28.75        15.87 o                         
  -6   9  12        425.59        425.04        30.78 o                         
  -5   9  12        339.88        286.49        39.04 o                         
  -4   9  12         72.81         45.27        12.49 o                         
  -3   9  12        127.00        188.92        22.48 o                         
  -2   9  12        405.07        416.24        27.38 o                         
  -1   9  12        436.23        469.27        27.51 o                         
   0   9  12         17.32         14.53        11.70 o                         
   1   9  12        394.99        405.47        22.54 o                         
   2   9  12        392.62        395.76        22.61 o                         
   3   9  12        142.81        234.75        31.56 o                         
   4   9  12         59.54         26.10        14.60 o                         
   5   9  12        359.77        308.98        23.88 o                         
   6   9  12        451.80        473.50        40.91 o                         
   7   9  12         68.52         55.38        17.36 o                         
   8   9  12        421.67        522.68        32.45 o                         
   9   9  12         45.13         28.78        19.35 o                         
  -9  10  12        291.03        350.18        30.88 o                         
  -8  10  12         10.25         43.86        19.15 o                         
  -7  10  12        307.80        312.37        31.02 o                         
  -6  10  12          0.51          6.53        14.12 o                         
  -5  10  12        589.86        671.61        31.46 o                         
  -4  10  12        440.33        389.38        21.66 o                         
  -3  10  12        329.60        370.75        30.01 o                         
  -2  10  12        202.23        227.43        17.53 o                         
  -1  10  12        125.97        106.81        15.37 o                         
   0  10  12        466.18        522.50        29.69 o                         
   1  10  12        129.18        114.39        17.54 o                         
   2  10  12        189.85        189.63        20.35 o                         
   3  10  12        302.22        322.99        25.84 o                         
   4  10  12        457.16        428.22        28.84 o                         
   5  10  12        591.03        624.13        34.05 o                         
   6  10  12          0.18        -17.36        15.10 o                         
   7  10  12        305.56        325.66        28.35 o                         
   8  10  12         10.27          9.51        17.05 o                         
   9  10  12        296.66        224.73        29.15 o                         
  10  10  12          0.87         22.10        21.90 o                         
  -9  11  12          1.52          3.38        21.37 o                         
  -8  11  12        296.28        313.61        29.85 o                         
  -7  11  12         14.17         -6.23        15.63 o                         
  -6  11  12        306.24        333.48        36.08 o                         
  -5  11  12         21.14         26.94        14.97 o                         
  -4  11  12        291.60        248.34        24.65 o                         
  -3  11  12         71.63         60.61        15.01 o                         
  -2  11  12         83.66         84.67        17.24 o                         
  -1  11  12        226.25        164.89        31.41 o                         
   0  11  12         87.83         41.94        14.64 o                         
   1  11  12        225.73        188.80        20.39 o                         
   2  11  12         85.62         65.60        16.38 o                         
   3  11  12         75.10        100.46        24.94 o                         
   4  11  12        275.61        256.74        26.96 o                         
   5  11  12         20.03         28.31        17.04 o                         
   6  11  12        325.08        349.32        37.54 o                         
   7  11  12         15.11          7.11        18.41 o                         
   8  11  12        294.43        309.25        30.44 o                         
   9  11  12          0.84         15.26        22.67 o                         
  -7  12  12        167.41        194.39        50.49 o                         
  -6  12  12         13.49          7.87        24.87 o                         
  -5  12  12        432.96        462.46        38.11 o                         
  -4  12  12         29.61         31.25        13.90 o                         
  -3  12  12        123.37         63.91        21.72 o                         
  -2  12  12         22.19         41.83        17.14 o                         
  -1  12  12          9.13         28.23        17.25 o                         
   0  12  12          4.49          4.29        14.39 o                         
   1  12  12         11.07         -7.62        15.34 o                         
   2  12  12         21.72         34.87        17.17 o                         
   3  12  12        111.86         67.87        20.26 o                         
   4  12  12         29.46         24.67        19.09 o                         
   5  12  12        448.68        438.63        32.10 o                         
   6  12  12         15.05          1.56        19.09 o                         
   7  12  12        178.07        180.31        28.50 o                         
  -6  13  12        144.42        111.50        31.20 o                         
  -5  13  12         45.12         61.33        18.61 o                         
  -4  13  12        147.95        187.31        21.11 o                         
  -3  13  12          3.81          5.64        17.38 o                         
  -2  13  12         27.30         29.61        19.08 o                         
  -1  13  12         55.59         60.06        19.72 o                         
   0  13  12          3.29          8.51        17.76 o                         
   1  13  12         56.55         48.64        17.43 o                         
   2  13  12         23.50         20.02        18.34 o                         
   3  13  12          4.90          6.77        18.06 o                         
   4  13  12        151.78        238.37        29.12 o                         
   5  13  12         45.79         18.10        21.33 o                         
   6  13  12        144.78        160.47        29.27 o                         
  -3  14  12         17.53         12.37        19.44 o                         
  -2  14  12         14.51          8.14        20.55 o                         
  -1  14  12          1.38         -4.04        18.70 o                         
   0  14  12         65.36         44.99        22.75 o                         
   1  14  12          1.71          8.47        20.84 o                         
   2  14  12         14.34         13.78        18.40 o                         
   3  14  12         17.96          9.10        20.58 o                         
   0   1  13        497.94        436.27        20.26 o                         
   1   1  13       7863.72       9571.10       101.07 o                         
  -1   2  13       1108.27        923.62        21.45 o                         
   0   2  13       3205.57       3022.71        39.06 o                         
   1   2  13       1184.02       1081.30        20.84 o                         
   2   2  13       3868.87       3435.22        43.69 o                         
  -2   3  13       1435.08       1538.84        31.35 o                         
  -1   3  13       3370.85       3251.93        50.88 o                         
   0   3  13       4913.53       5684.48        66.30 o                         
   1   3  13       3242.63       3067.42        40.86 o                         
   2   3  13       1401.39       1541.91        26.49 o                         
   3   3  13        142.72        128.23         9.93 o                         
  -3   4  13       1635.82       2046.04        34.34 o                         
  -2   4  13       2268.91       2319.89        39.38 o                         
  -1   4  13       1866.77       1672.48        28.61 o                         
   0   4  13       1319.93       1927.14        30.28 o                         
   1   4  13       1886.24       1657.82        27.72 o                         
   2   4  13       2453.26       2581.12        36.29 o                         
   3   4  13       1555.57       1908.73        31.89 o                         
   4   4  13         23.37         12.84         8.00 o                         
  -4   5  13        271.71        186.75        12.78 o                         
  -3   5  13        981.96        996.80        24.93 o                         
  -2   5  13       1107.74       1075.91        25.59 o                         
  -1   5  13        958.30        952.12        24.79 o                         
   0   5  13       2064.13       2289.09        38.35 o                         
   1   5  13       1036.22        978.85        23.71 o                         
   2   5  13       1176.26       1190.86        28.68 o                         
   3   5  13       1062.03       1078.33        22.12 o                         
   4   5  13        256.05        166.83        14.45 o                         
   5   5  13       2205.83       2365.70        69.16 o                         
  -5   6  13        594.55        615.30        26.73 o                         
  -4   6  13       1814.19       1772.61        35.78 o                         
  -3   6  13        595.14        633.24        21.95 o                         
  -2   6  13       1109.90       1063.15        26.75 o                         
  -1   6  13       1211.76       1380.02        30.30 o                         
   0   6  13        844.51        754.51        24.03 o                         
   1   6  13       1192.57       1394.97        31.60 o                         
   2   6  13       1093.80       1035.74        29.95 o                         
   3   6  13        583.14        644.02        30.81 o                         
   4   6  13       1869.56       1817.03        44.58 o                         
   5   6  13        573.16        663.60        26.75 o                         
   6   6  13        680.00        650.46        37.40 o                         
  -6   7  13        713.06        703.77        29.53 o                         
  -5   7  13       1006.42        965.25        32.89 o                         
  -4   7  13        814.67        840.79        25.92 o                         
  -3   7  13        616.65        693.48        32.17 o                         
  -2   7  13       1481.89       1602.70        39.88 o                         
  -1   7  13       1404.40       1607.90        35.57 o                         
   0   7  13         69.91         68.75        11.42 o                         
   1   7  13       1409.54       1538.15        39.10 o                         
   2   7  13       1428.00       1505.06        38.18 o                         
   3   7  13        600.31        620.77        40.22 o                         
   4   7  13        771.52        802.85        31.81 o                         
   5   7  13       1018.03        993.53        35.50 o                         
   6   7  13        743.00        689.38        32.90 o                         
   7   7  13        410.83        379.70        47.45 o                         
  -7   8  13        546.18        590.51        34.89 o                         
  -6   8  13        739.11        792.71        32.23 o                         
  -5   8  13        918.21        913.49        49.67 o                         
  -4   8  13       1632.94       1743.06        42.72 o                         
  -3   8  13        911.92        902.23        31.29 o                         
  -2   8  13       1087.41       1225.50        31.39 o                         
  -1   8  13       1563.60       1478.30        34.38 o                         
   0   8  13       2791.53       2592.71        71.74 o                         
   1   8  13       1511.40       1387.52        38.48 o                         
   2   8  13       1085.34       1208.90        34.64 o                         
   3   8  13        879.48        868.31        44.93 o                         
   4   8  13       1575.48       1678.37        57.40 o                         
   5   8  13        947.75        947.46        36.10 o                         
   6   8  13        726.07        755.42        52.75 o                         
   7   8  13        541.23        575.26        34.78 o                         
   8   8  13        402.09        436.92        32.23 o                         
  -8   9  13        224.54        177.09        25.93 o                         
  -7   9  13        472.34        545.95        88.66 o                         
  -6   9  13        604.68        658.34        36.69 o                         
  -5   9  13        627.85        640.83        31.60 o                         
  -4   9  13        748.08        898.59        39.00 o                         
  -3   9  13       1389.61       1385.50        37.22 o                         
  -2   9  13       1435.13       1272.65        36.08 o                         
  -1   9  13       1340.41       1256.24        38.48 o                         
   0   9  13       1125.96       1081.23        43.65 o                         
   1   9  13       1285.19       1214.02        37.94 o                         
   2   9  13       1414.33       1362.23        58.63 o                         
   3   9  13       1359.07       1377.53        48.04 o                         
   4   9  13        756.42        857.32        36.78 o                         
   5   9  13        651.46        700.96        33.50 o                         
   6   9  13        594.82        585.80        51.18 o                         
   7   9  13        455.60        518.54        42.21 o                         
   8   9  13        223.28        234.88        28.12 o                         
   9   9  13        208.47        188.64        36.94 o                         
  -9  10  13         16.55         34.69        20.19 o                         
  -8  10  13        131.09        140.33        24.68 o                         
  -7  10  13        107.18         86.65        20.77 o                         
  -6  10  13        294.40        284.99        24.47 o                         
  -5  10  13        365.98        378.69        26.14 o                         
  -4  10  13        331.35        344.14        25.34 o                         
  -3  10  13       1004.12       1020.68        33.12 o                         
  -2  10  13        668.93        769.47        29.87 o                         
  -1  10  13        616.33        567.77        26.29 o                         
   0  10  13       1072.60       1011.53        34.50 o                         
   1  10  13        621.38        644.11        31.46 o                         
   2  10  13        698.17        762.87        55.91 o                         
   3  10  13       1017.22       1105.01        41.45 o                         
   4  10  13        340.64        400.80        28.74 o                         
   5  10  13        384.02        345.56        27.97 o                         
   6  10  13        297.05        233.65        25.75 o                         
   7  10  13        107.94        134.04        22.75 o                         
   8  10  13        131.84        112.09        22.48 o                         
   9  10  13         17.19         26.97        22.16 o                         
  10  10  13         18.97         61.21        24.09 o                         
  -9  11  13         23.90         60.02        30.63 o                         
  -8  11  13         51.92         40.09        20.70 o                         
  -7  11  13        101.01        130.73        32.08 o                         
  -6  11  13         67.53         58.98        18.39 o                         
  -5  11  13        279.21        329.03        35.28 o                         
  -4  11  13        223.36        212.93        23.73 o                         
  -3  11  13        397.41        418.19        28.98 o                         
  -2  11  13        501.23        532.43        29.61 o                         
  -1  11  13        640.49        660.51        32.25 o                         
   0  11  13        893.22        914.80        34.38 o                         
   1  11  13        646.23        732.11        34.38 o                         
   2  11  13        509.99        518.77        29.60 o                         
   3  11  13        411.87        414.80        29.53 o                         
   4  11  13        233.16        180.36        36.54 o                         
   5  11  13        287.07        336.48        28.71 o                         
   6  11  13         68.82         61.45        20.61 o                         
   7  11  13        102.02        125.47        33.96 o                         
   8  11  13         50.02         56.04        21.68 o                         
   9  11  13         22.43         30.61        24.05 o                         
  -7  12  13         58.20         68.50        21.47 o                         
  -6  12  13        166.44        197.73        23.47 o                         
  -5  12  13        138.50        155.16        31.69 o                         
  -4  12  13        160.61        203.96        23.66 o                         
  -3  12  13        122.26        100.34        23.02 o                         
  -2  12  13        238.82        245.00        29.32 o                         
  -1  12  13        319.67        335.26        30.56 o                         
   0  12  13        271.43        307.43        23.67 o                         
   1  12  13        321.61        316.66        26.20 o                         
   2  12  13        234.75        228.72        24.57 o                         
   3  12  13        128.15         80.71        20.87 o                         
   4  12  13        159.84        200.67        25.88 o                         
   5  12  13        133.99         93.21        21.97 o                         
   6  12  13        160.58        175.87        27.44 o                         
   7  12  13         53.49         39.40        21.94 o                         
  -5  13  13         73.01         69.35        19.77 o                         
  -4  13  13        199.19        242.97        26.38 o                         
  -3  13  13        222.38        274.59        27.44 o                         
  -2  13  13         92.69         73.55        23.06 o                         
  -1  13  13        157.95        207.95        25.19 o                         
   0  13  13        140.29        148.17        25.55 o                         
   1  13  13        156.86        171.58        28.72 o                         
   2  13  13         85.74         95.47        23.59 o                         
   3  13  13        213.75        225.07        27.20 o                         
   4  13  13        204.39        199.00        28.20 o                         
   5  13  13         70.46         58.32        23.27 o                         
  -2  14  13        137.00        146.57        31.23 o                         
  -1  14  13        105.29        112.38        26.29 o                         
   0  14  13        149.08        174.75        37.74 o                         
   1  14  13        105.31        102.04        26.22 o                         
   2  14  13        137.56        103.74        23.14 o                         
   0   1  14      15193.97      16368.73       157.45 o                         
   1   1  14        294.45        291.89        13.82 o                         
  -1   2  14       7416.40       6974.96        80.87 o                         
   0   2  14       7764.20       9269.79        91.79 o                         
   1   2  14       7077.85       6612.84        73.74 o                         
   2   2  14         14.01         -4.09         6.14 o                         
  -2   3  14       9288.64       9474.04        97.29 o                         
  -1   3  14        695.39        628.88        19.55 o                         
   0   3  14      10659.60      11567.28       121.08 o                         
   1   3  14        682.92        629.28        17.43 o                         
   2   3  14       9044.92       9179.68        97.28 o                         
   3   3  14       2493.16       2608.81        42.04 o                         
  -3   4  14       7326.97       8144.49        98.19 o                         
  -2   4  14        970.80        820.43        22.70 o                         
  -1   4  14       3336.59       3068.13        51.12 o                         
   0   4  14         86.44        219.75        12.45 o                         
   1   4  14       3206.63       3034.77        41.89 o                         
   2   4  14        968.55        810.00        22.29 o                         
   3   4  14       7216.30       7968.72        92.10 o                         
   4   4  14        284.38        514.28        18.28 o                         
  -4   5  14       3925.64       4130.26        62.57 o                         
  -3   5  14        478.32        329.67        20.17 o                         
  -2   5  14       3875.27       3663.92        53.77 o                         
  -1   5  14         80.81         49.03         9.89 o                         
   0   5  14       4045.70       3385.41        50.69 o                         
   1   5  14         84.57         39.15         9.63 o                         
   2   5  14       3747.78       3523.54        54.10 o                         
   3   5  14        445.09        296.78        15.99 o                         
   4   5  14       3904.93       4097.20        65.62 o                         
   5   5  14        137.76         65.25        13.70 o                         
  -5   6  14        725.67        759.54        37.90 o                         
  -4   6  14         58.33         41.38        10.36 o                         
  -3   6  14       2265.27       2295.53        44.91 o                         
  -2   6  14        128.89        121.79        12.34 o                         
  -1   6  14       2440.91       2543.39        44.87 o                         
   0   6  14        170.48        209.24        15.49 o                         
   1   6  14       2518.37       2598.60        45.53 o                         
   2   6  14        122.35        101.76        12.56 o                         
   3   6  14       2310.37       2368.42        49.12 o                         
   4   6  14         62.22         41.30        13.14 o                         
   5   6  14        673.70        600.26        29.87 o                         
   6   6  14        334.38        400.84        36.00 o                         
  -6   7  14         22.96         15.07        13.60 o                         
  -5   7  14       1013.36       1052.95        35.54 o                         
  -4   7  14       1244.93       1299.10        40.83 o                         
  -3   7  14         16.55         36.04        11.40 o                         
  -2   7  14        502.54        524.15        29.17 o                         
  -1   7  14        283.18        294.86        22.71 o                         
   0   7  14       1284.59       1349.90        32.97 o                         
   1   7  14        295.18        303.21        20.52 o                         
   2   7  14        549.36        557.94        25.21 o                         
   3   7  14         21.10         30.11        12.52 o                         
   4   7  14       1235.79       1299.94        39.81 o                         
   5   7  14       1064.94       1144.69        38.57 o                         
   6   7  14         17.31         26.00        15.31 o                         
   7   7  14        801.26        655.76        34.84 o                         
  -7   8  14         32.39         23.20        16.19 o                         
  -6   8  14        543.07        605.13        39.53 o                         
  -5   8  14        242.81        289.21        23.59 o                         
  -4   8  14        191.93        152.44        17.17 o                         
  -3   8  14       1048.94       1007.42        32.39 o                         
  -2   8  14        146.56        188.13        15.98 o                         
  -1   8  14        328.73        341.47        19.33 o                         
   0   8  14         88.55         72.08        12.30 o                         
   1   8  14        343.35        378.93        23.21 o                         
   2   8  14        153.88        190.68        18.83 o                         
   3   8  14       1065.51        989.52        34.08 o                         
   4   8  14        186.18        103.83        23.24 o                         
   5   8  14        229.88        254.23        22.81 o                         
   6   8  14        543.69        630.81        33.84 o                         
   7   8  14         37.36         27.37        16.93 o                         
   8   8  14        681.34        780.85        39.23 o                         
  -8   9  14          0.10         -1.33        17.43 o                         
  -7   9  14        206.15        267.80        36.85 o                         
  -6   9  14        194.95        222.36        23.88 o                         
  -5   9  14        619.22        678.03        33.80 o                         
  -4   9  14        269.38        264.30        20.61 o                         
  -3   9  14        339.40        267.32        23.92 o                         
  -2   9  14         76.43         91.26        13.72 o                         
  -1   9  14         98.11         83.57        13.79 o                         
   0   9  14        661.25        798.26        31.20 o                         
   1   9  14         93.88         59.19        14.41 o                         
   2   9  14         96.35         93.21        16.19 o                         
   3   9  14        302.60        201.97        21.52 o                         
   4   9  14        267.36        229.10        38.89 o                         
   5   9  14        627.66        730.83        57.29 o                         
   6   9  14        200.01        287.90        26.55 o                         
   7   9  14        196.62        239.18        25.81 o                         
   8   9  14          0.03          7.55        17.18 o                         
   9   9  14        285.17        320.33        31.63 o                         
  -9  10  14          2.25        -23.22        20.24 o                         
  -8  10  14        271.10        335.89        50.92 o                         
  -7  10  14          3.02         51.10        18.91 o                         
  -6  10  14        222.00        261.86        24.68 o                         
  -5  10  14         31.78         24.06        17.80 o                         
  -4  10  14        461.63        503.78        25.66 o                         
  -3  10  14        242.52        220.20        21.61 o                         
  -2  10  14        109.32        145.31        16.48 o                         
  -1  10  14        204.48        206.77        19.63 o                         
   0  10  14         14.13         24.77        14.11 o                         
   1  10  14        199.40        208.17        25.86 o                         
   2  10  14        111.95        100.72        17.51 o                         
   3  10  14        242.08        235.81        24.01 o                         
   4  10  14        453.50        482.11        44.62 o                         
   5  10  14         36.96         56.92        19.40 o                         
   6  10  14        232.73        235.94        25.67 o                         
   7  10  14          2.79          6.92        17.49 o                         
   8  10  14        267.54        265.52        28.46 o                         
   9  10  14          2.27        -18.75        24.33 o                         
  -8  11  14          1.38         -1.16        20.32 o                         
  -7  11  14        249.29        284.15        41.03 o                         
  -6  11  14          7.55         34.15        17.00 o                         
  -5  11  14        285.56        290.16        28.54 o                         
  -4  11  14          5.36          1.25        13.34 o                         
  -3  11  14        131.72         94.84        17.11 o                         
  -2  11  14        149.42        146.55        20.06 o                         
  -1  11  14         25.19         10.40        13.25 o                         
   0  11  14        199.69        194.29        20.75 o                         
   1  11  14         29.44         20.69        15.29 o                         
   2  11  14        147.31        166.71        21.07 o                         
   3  11  14        119.42         97.03        20.03 o                         
   4  11  14          4.51         -3.33        16.97 o                         
   5  11  14        303.82        281.33        28.37 o                         
   6  11  14          7.67         49.07        20.25 o                         
   7  11  14        249.70        226.32        27.79 o                         
   8  11  14          1.42          0.64        19.99 o                         
  -7  12  14         11.70         17.39        20.53 o                         
  -6  12  14        166.93        146.29        32.29 o                         
  -5  12  14          6.93         29.97        24.82 o                         
  -4  12  14        288.94        274.67        22.70 o                         
  -3  12  14         50.06         41.53        18.25 o                         
  -2  12  14         18.97         28.81        16.46 o                         
  -1  12  14          9.67          1.12        16.48 o                         
   0  12  14          1.54         -8.69        15.28 o                         
   1  12  14          9.29         31.39        17.49 o                         
   2  12  14         13.87         11.52        17.70 o                         
   3  12  14         49.65         32.10        19.49 o                         
   4  12  14        286.55        303.69        29.68 o                         
   5  12  14          7.72         15.04        19.80 o                         
   6  12  14        176.48        213.20        31.99 o                         
   7  12  14         13.67          0.04        20.26 o                         
  -5  13  14         89.62        121.29        26.26 o                         
  -4  13  14          8.41          1.16        21.65 o                         
  -3  13  14         93.25        122.48        22.50 o                         
  -2  13  14         19.32         20.57        19.60 o                         
  -1  13  14          5.79         18.76        18.88 o                         
   0  13  14         71.30         56.54        22.04 o                         
   1  13  14          4.38         15.53        17.66 o                         
   2  13  14         18.62         27.65        20.09 o                         
   3  13  14         97.50        138.57        24.88 o                         
   4  13  14          8.93         33.56        20.58 o                         
   5  13  14         89.07         97.20        24.97 o                         
  -1  14  14         22.22         46.02        23.65 o                         
   0  14  14          1.64         28.52        22.68 o                         
   1  14  14         21.41         -3.53        17.50 o                         
   0   1  15        367.06        538.31        15.69 o                         
   1   1  15         15.78         17.70         6.61 o                         
  -1   2  15       1419.82       1291.82        23.66 o                         
   0   2  15         53.90         53.06         7.59 o                         
   1   2  15       1411.72       1332.74        25.48 o                         
   2   2  15       2995.41       2510.76        37.10 o                         
  -2   3  15        707.00        718.04        27.13 o                         
  -1   3  15       1249.88       1436.93        27.77 o                         
   0   3  15       1235.49       1273.88        25.00 o                         
   1   3  15       1227.20       1382.39        26.10 o                         
   2   3  15        663.58        713.99        19.29 o                         
   3   3  15       2669.10       2914.56        46.14 o                         
  -3   4  15        643.71        647.03        20.83 o                         
  -2   4  15       1233.39       1426.06        32.30 o                         
  -1   4  15        971.01        875.07        25.95 o                         
   0   4  15       1764.02       2018.41        36.68 o                         
   1   4  15        987.00        875.01        22.30 o                         
   2   4  15       1221.65       1471.37        30.78 o                         
   3   4  15        682.61        679.28        21.65 o                         
   4   4  15        569.46        535.67        19.24 o                         
  -4   5  15       1278.34       1134.21        29.70 o                         
  -3   5  15        166.43        152.25        12.94 o                         
  -2   5  15         76.73        102.02        11.89 o                         
  -1   5  15       1665.09       1646.21        34.41 o                         
   0   5  15       2408.31       2497.72        43.20 o                         
   1   5  15       1622.93       1631.20        34.91 o                         
   2   5  15         92.19        158.06        13.72 o                         
   3   5  15        224.69        222.63        15.31 o                         
   4   5  15       1339.40       1145.36        26.89 o                         
   5   5  15        561.29        644.41        25.52 o                         
  -5   6  15       2014.99       2446.82        54.75 o                         
  -4   6  15        347.30        365.62        18.97 o                         
  -3   6  15        987.96       1013.94        27.87 o                         
  -2   6  15        233.63        235.20        17.84 o                         
  -1   6  15       1023.63        938.38        28.54 o                         
   0   6  15        662.88        733.14        25.42 o                         
   1   6  15       1066.07       1008.31        48.39 o                         
   2   6  15        195.30        215.71        13.67 o                         
   3   6  15        937.41        985.41        32.18 o                         
   4   6  15        298.98        253.01        24.33 o                         
   5   6  15       2130.27       2455.70        59.58 o                         
   6   6  15        934.68       1068.79        43.12 o                         
  -6   7  15        290.20        223.50        21.06 o                         
  -5   7  15       1161.91       1251.34        41.37 o                         
  -4   7  15        766.56        688.15        27.05 o                         
  -3   7  15        518.48        543.60        29.93 o                         
  -2   7  15       1228.96       1472.65        36.05 o                         
  -1   7  15       1212.71       1066.01        30.76 o                         
   0   7  15       1850.40       1687.11        38.46 o                         
   1   7  15       1170.95       1081.02        31.43 o                         
   2   7  15       1222.34       1484.98        41.37 o                         
   3   7  15        437.70        450.56        27.77 o                         
   4   7  15        839.00        793.76        39.95 o                         
   5   7  15       1172.03       1232.44        43.10 o                         
   6   7  15        282.32        191.61        22.08 o                         
   7   7  15        450.74        387.68        28.13 o                         
  -7   8  15        339.83        329.30        27.83 o                         
  -6   8  15        766.81        729.35        37.15 o                         
  -5   8  15        960.13       1110.70        42.91 o                         
  -4   8  15       1087.80       1257.06        44.78 o                         
  -3   8  15        986.39        895.83        35.55 o                         
  -2   8  15       1170.36       1095.13        31.92 o                         
  -1   8  15       1877.69       2059.60        43.80 o                         
   0   8  15       2343.72       2233.75        48.19 o                         
   1   8  15       1835.48       2064.12        53.29 o                         
   2   8  15       1109.10       1012.76        36.23 o                         
   3   8  15        931.71        854.67        32.79 o                         
   4   8  15       1138.68       1307.35        42.39 o                         
   5   8  15        972.62       1157.45        42.39 o                         
   6   8  15        778.53        816.19        37.90 o                         
   7   8  15        334.15        347.87        28.12 o                         
   8   8  15        319.09        303.39        31.71 o                         
  -8   9  15        136.85        161.59        25.01 o                         
  -7   9  15        190.64        225.48        28.49 o                         
  -6   9  15        649.67        660.73        35.96 o                         
  -5   9  15        565.73        606.50        33.49 o                         
  -4   9  15        765.99        786.86        31.72 o                         
  -3   9  15        800.32        784.71        36.66 o                         
  -2   9  15       1078.12       1175.01        39.10 o                         
  -1   9  15        973.70       1009.31        30.60 o                         
   0   9  15        767.01        718.90        30.70 o                         
   1   9  15        995.81       1010.19        34.29 o                         
   2   9  15       1062.07       1122.59        39.04 o                         
   3   9  15        810.78        703.68        56.05 o                         
   4   9  15        754.35        785.25        37.08 o                         
   5   9  15        561.04        578.80        32.32 o                         
   6   9  15        651.49        598.45        35.23 o                         
   7   9  15        189.15        180.95        24.21 o                         
   8   9  15        138.08        154.02        24.20 o                         
   9   9  15         47.12         47.49        22.48 o                         
  -9  10  15         45.98         45.92        23.90 o                         
  -8  10  15         56.88         64.62        23.52 o                         
  -7  10  15        166.50        220.33        27.12 o                         
  -6  10  15         48.32         24.28        17.24 o                         
  -5  10  15        347.50        355.12        27.98 o                         
  -4  10  15        363.55        387.41        31.03 o                         
  -3  10  15        377.36        396.31        31.15 o                         
  -2  10  15        579.58        535.19        26.60 o                         
  -1  10  15        503.96        570.39        28.24 o                         
   0  10  15       1016.01        950.54        38.08 o                         
   1  10  15        506.55        615.55        31.08 o                         
   2  10  15        581.94        526.51        29.92 o                         
   3  10  15        409.91        489.98        31.04 o                         
   4  10  15        389.08        392.22        35.43 o                         
   5  10  15        336.31        322.85        28.89 o                         
   6  10  15         52.06         30.77        18.51 o                         
   7  10  15        169.69        146.17        23.76 o                         
   8  10  15         55.41         49.01        20.67 o                         
   9  10  15         43.56         47.63        22.92 o                         
  -8  11  15         99.49        114.80        25.67 o                         
  -7  11  15         76.16         77.50        22.69 o                         
  -6  11  15        164.19        220.14        26.06 o                         
  -5  11  15        133.34        108.02        20.80 o                         
  -4  11  15        246.59        306.28        27.73 o                         
  -3  11  15        277.30        264.24        22.06 o                         
  -2  11  15        439.49        392.10        30.28 o                         
  -1  11  15        652.59        637.85        34.52 o                         
   0  11  15        450.04        468.28        27.81 o                         
   1  11  15        652.53        596.85        32.23 o                         
   2  11  15        468.91        482.91        30.09 o                         
   3  11  15        300.11        257.39        28.41 o                         
   4  11  15        235.05        271.66        28.29 o                         
   5  11  15        129.04        100.96        21.99 o                         
   6  11  15        166.08        200.84        33.42 o                         
   7  11  15         75.25         92.09        23.38 o                         
   8  11  15         98.92         49.23        22.43 o                         
  -6  12  15         81.61        124.48        23.92 o                         
  -5  12  15        184.12        235.30        31.43 o                         
  -4  12  15        113.24        135.40        18.94 o                         
  -3  12  15        232.48        281.39        27.17 o                         
  -2  12  15        170.05        161.76        22.75 o                         
  -1  12  15        219.85        219.38        25.29 o                         
   0  12  15        152.57        177.61        22.34 o                         
   1  12  15        226.34        218.21        24.17 o                         
   2  12  15        182.34        171.34        24.48 o                         
   3  12  15        224.37        258.80        27.21 o                         
   4  12  15        102.44        109.59        23.19 o                         
   5  12  15        179.41        111.07        24.65 o                         
   6  12  15         76.98         74.63        23.52 o                         
  -4  13  15        153.79        157.08        50.13 o                         
  -3  13  15        103.35        105.46        22.45 o                         
  -2  13  15        159.26        196.28        27.81 o                         
  -1  13  15        107.88        123.71        27.42 o                         
   0  13  15        176.51        179.35        22.88 o                         
   1  13  15        105.44         89.29        21.26 o                         
   2  13  15        150.46        224.99        27.87 o                         
   3  13  15         98.90         67.98        23.50 o                         
   4  13  15        152.18        109.14        25.84 o                         
   0   0  16       5413.43       6563.09       146.77 o                         
   0   1  16        248.59        291.29        12.58 o                         
   1   1  16       5530.44       5404.93        59.14 o                         
  -1   2  16        730.55        831.30        22.23 o                         
   0   2  16      11142.89      10407.87       104.24 o                         
   1   2  16        722.11        771.42        19.60 o                         
   2   2  16       4141.79       4584.17        56.92 o                         
  -2   3  16        121.18         91.91        13.69 o                         
  -1   3  16       6126.73       6532.78        81.40 o                         
   0   3  16        671.91        715.05        22.09 o                         
   1   3  16       6051.31       6458.26        77.49 o                         
   2   3  16        121.16         76.01        10.19 o                         
   3   3  16       6187.99       5705.73        75.20 o                         
  -3   4  16          2.63         11.49         8.81 o                         
  -2   4  16       4875.76       5385.25        76.93 o                         
  -1   4  16         52.15         36.65         9.41 o                         
   0   4  16       6754.16       5758.44        79.03 o                         
   1   4  16         55.40         44.55        10.02 o                         
   2   4  16       5006.54       5566.85        73.58 o                         
   3   4  16          0.87         12.72         9.25 o                         
   4   4  16       1757.85       1476.00        33.14 o                         
  -4   5  16        233.76        181.27        15.23 o                         
  -3   5  16       1876.77       1924.68        44.85 o                         
  -2   5  16        191.26        222.48        22.05 o                         
  -1   5  16       4874.21       5188.04        74.55 o                         
   0   5  16          2.30          0.02         9.24 o                         
   1   5  16       4869.60       5239.39        76.71 o                         
   2   5  16        202.10        169.17        14.74 o                         
   3   5  16       1925.42       1917.42        41.45 o                         
   4   5  16        223.37        178.38        16.10 o                         
   5   5  16       2367.17       2574.59        59.12 o                         
  -5   6  16        725.03        721.08        37.79 o                         
  -4   6  16        668.18        710.12        27.87 o                         
  -3   6  16        119.99         83.31        12.73 o                         
  -2   6  16       2051.49       2362.32        48.63 o                         
  -1   6  16         67.87         34.61        11.54 o                         
   0   6  16       1517.54       1548.48        42.17 o                         
   1   6  16         67.19         29.00        11.08 o                         
   2   6  16       2115.78       2399.26        48.79 o                         
   3   6  16        138.11        124.36        11.57 o                         
   4   6  16        617.46        670.98        30.79 o                         
   5   6  16        723.30        800.73        37.05 o                         
   6   6  16       1357.27       1140.88        41.92 o                         
  -6   7  16        518.07        465.23        29.87 o                         
  -5   7  16        241.55        265.21        23.37 o                         
  -4   7  16        342.95        330.65        23.49 o                         
  -3   7  16        864.10        735.92        29.05 o                         
  -2   7  16        288.71        317.58        19.88 o                         
  -1   7  16        601.93        568.45        26.48 o                         
   0   7  16        174.47        106.48        14.55 o                         
   1   7  16        634.71        661.08        24.99 o                         
   2   7  16        285.54        326.92        23.39 o                         
   3   7  16        889.99        744.47        30.67 o                         
   4   7  16        354.62        299.36        23.52 o                         
   5   7  16        217.06        220.10        23.43 o                         
   6   7  16        552.73        490.35        30.53 o                         
   7   7  16         52.76         49.48        17.84 o                         
  -7   8  16        458.77        567.22        37.25 o                         
  -6   8  16         97.01         94.20        21.93 o                         
  -5   8  16        449.29        483.03        31.40 o                         
  -4   8  16        374.77        406.46        24.92 o                         
  -3   8  16         75.56         22.30        15.51 o                         
  -2   8  16        387.56        427.61        22.32 o                         
  -1   8  16        129.08        119.00        15.52 o                         
   0   8  16       1175.13       1162.23        44.50 o                         
   1   8  16        122.99        111.04        16.73 o                         
   2   8  16        400.72        414.52        25.57 o                         
   3   8  16         73.75         56.19        16.27 o                         
   4   8  16        361.78        416.37        27.85 o                         
   5   8  16        468.19        459.31        29.33 o                         
   6   8  16         91.02         85.31        19.29 o                         
   7   8  16        452.32        582.37        51.72 o                         
   8   8  16          0.07         18.28        17.74 o                         
  -8   9  16        229.38        278.46        31.18 o                         
  -7   9  16         77.75         71.50        21.49 o                         
  -6   9  16        242.74        273.53        28.98 o                         
  -5   9  16         30.33         38.27        17.68 o                         
  -4   9  16        304.47        321.30        23.27 o                         
  -3   9  16        212.16        261.23        20.86 o                         
  -2   9  16        164.43        173.15        18.27 o                         
  -1   9  16        312.28        338.45        22.38 o                         
   0   9  16          1.43         14.77        13.93 o                         
   1   9  16        321.83        342.05        25.93 o                         
   2   9  16        148.09        169.87        20.44 o                         
   3   9  16        216.78        203.30        23.77 o                         
   4   9  16        293.79        350.57        28.55 o                         
   5   9  16         29.56         44.37        17.37 o                         
   6   9  16        232.36        237.33        33.29 o                         
   7   9  16         79.17         33.47        18.70 o                         
   8   9  16        226.86        251.65        27.59 o                         
   9   9  16          0.07          3.15        20.53 o                         
  -9  10  16        199.08        218.76        47.23 o                         
  -8  10  16          0.61         -1.16        21.26 o                         
  -7  10  16        188.59        160.03        25.59 o                         
  -6  10  16          2.27          6.94        17.13 o                         
  -5  10  16        268.39        290.50        27.25 o                         
  -4  10  16        115.88        109.54        21.69 o                         
  -3  10  16        128.56        109.39        19.01 o                         
  -2  10  16         48.72         52.80        15.04 o                         
  -1  10  16          3.02          5.36        13.90 o                         
   0  10  16        218.46        275.93        32.25 o                         
   1  10  16          4.29          8.32        13.85 o                         
   2  10  16         53.17         48.93        16.51 o                         
   3  10  16        123.73        111.56        20.91 o                         
   4  10  16        119.22        104.24        20.63 o                         
   5  10  16        277.17        261.95        27.22 o                         
   6  10  16          1.68         17.26        17.92 o                         
   7  10  16        188.37        170.31        26.93 o                         
   8  10  16          0.66          7.26        19.34 o                         
   9  10  16        199.97        178.07        29.96 o                         
  -8  11  16        207.84        189.95        30.13 o                         
  -7  11  16          2.84         -4.81        20.51 o                         
  -6  11  16        148.28        180.79        26.85 o                         
  -5  11  16          7.23          4.15        17.78 o                         
  -4  11  16        191.97        176.13        20.92 o                         
  -3  11  16         58.05         59.40        16.81 o                         
  -2  11  16          1.50         -3.43        17.60 o                         
  -1  11  16         27.62         49.69        16.27 o                         
   0  11  16          8.07         -7.93        14.59 o                         
   1  11  16         27.32         29.34        16.52 o                         
   2  11  16          1.78          5.60        15.82 o                         
   3  11  16         55.55         46.08        19.69 o                         
   4  11  16        196.41        206.26        26.07 o                         
   5  11  16          6.81         24.57        21.06 o                         
   6  11  16        154.53        154.39        26.41 o                         
   7  11  16          3.13         45.92        21.01 o                         
   8  11  16        206.79        307.90        33.17 o                         
  -6  12  16          1.49         25.72        22.46 o                         
  -5  12  16        233.93        258.48        31.09 o                         
  -4  12  16         18.95         23.71        16.20 o                         
  -3  12  16         63.95         36.21        19.46 o                         
  -2  12  16          5.05         38.48        19.25 o                         
  -1  12  16          2.31         -1.02        17.56 o                         
   0  12  16          0.01          6.52        16.61 o                         
   1  12  16          1.71         21.15        17.95 o                         
   2  12  16          5.01        -15.57        18.13 o                         
   3  12  16         62.86         67.94        21.53 o                         
   4  12  16         19.44         30.15        20.40 o                         
   5  12  16        232.37        281.28        30.66 o                         
   6  12  16          2.00         -0.23        22.13 o                         
  -4  13  16        120.40         99.41        27.88 o                         
  -3  13  16          8.91         22.76        19.93 o                         
  -2  13  16         14.30         36.34        21.09 o                         
  -1  13  16          6.45         30.62        21.43 o                         
   0  13  16          2.58         11.52        18.15 o                         
   1  13  16          5.84          5.83        18.60 o                         
   2  13  16         15.49         37.19        21.76 o                         
   3  13  16          8.57         41.22        22.18 o                         
   4  13  16        122.41        124.96        26.63 o                         
   0   1  17         96.59        150.84        10.81 o                         
   1   1  17        789.52        962.45        22.26 o                         
  -1   2  17         49.41         63.58         9.31 o                         
   0   2  17       1619.88       1448.42        28.36 o                         
   1   2  17         64.99         88.57        10.34 o                         
   2   2  17          0.64          4.18         8.51 o                         
  -2   3  17       1005.52       1072.15        27.85 o                         
  -1   3  17        441.63        453.45        20.46 o                         
   0   3  17        594.64        694.80        20.60 o                         
   1   3  17        453.40        483.08        18.25 o                         
   2   3  17       1009.97       1049.74        27.22 o                         
   3   3  17        784.69        774.76        24.24 o                         
  -3   4  17        284.32        324.12        17.17 o                         
  -2   4  17        396.15        384.80        18.54 o                         
  -1   4  17       1276.47       1504.43        33.99 o                         
   0   4  17       1582.45       2215.44        42.03 o                         
   1   4  17       1319.59       1560.96        36.81 o                         
   2   4  17        332.82        342.93        21.06 o                         
   3   4  17        265.39        303.07        19.40 o                         
   4   4  17       1436.92       1315.42        33.57 o                         
  -4   5  17       1330.39       1232.99        34.79 o                         
  -3   5  17       1106.25       1156.58        31.17 o                         
  -2   5  17        329.41        363.59        27.62 o                         
  -1   5  17        768.48        719.31        26.32 o                         
   0   5  17        181.94        157.73        17.30 o                         
   1   5  17        793.80        797.60        26.30 o                         
   2   5  17        337.60        347.90        20.13 o                         
   3   5  17       1096.14       1118.79        32.58 o                         
   4   5  17       1356.42       1229.86        34.88 o                         
   5   5  17        587.07        880.50        31.26 o                         
  -5   6  17        814.05       1011.67        31.41 o                         
  -4   6  17       2039.10       2219.34        50.03 o                         
  -3   6  17         98.98         93.02        13.38 o                         
  -2   6  17       1270.08       1207.11        34.52 o                         
  -1   6  17       1058.11        966.04        30.88 o                         
   0   6  17        455.63        406.51        21.68 o                         
   1   6  17       1055.03       1039.98        30.05 o                         
   2   6  17       1283.55       1276.56        39.86 o                         
   3   6  17        112.43         95.26        13.14 o                         
   4   6  17       2153.58       2299.05        55.18 o                         
   5   6  17        772.45       1011.44        40.21 o                         
   6   6  17        216.61        133.53        20.65 o                         
  -6   7  17        877.79        930.41        44.49 o                         
  -5   7  17        706.29        652.71        33.01 o                         
  -4   7  17        205.10        112.43        17.47 o                         
  -3   7  17        489.78        393.76        22.26 o                         
  -2   7  17        720.38        875.01        30.17 o                         
  -1   7  17        922.71       1076.69        32.71 o                         
   0   7  17       2600.79       2678.05        52.76 o                         
   1   7  17        903.77       1019.12        31.92 o                         
   2   7  17        680.26        845.47        35.68 o                         
   3   7  17        507.95        413.77        27.81 o                         
   4   7  17        192.77        136.83        21.84 o                         
   5   7  17        749.36        700.81        44.69 o                         
   6   7  17        861.38        864.38        40.52 o                         
   7   7  17        330.66        353.28        28.73 o                         
  -7   8  17        245.08        243.48        30.26 o                         
  -6   8  17        435.64        469.35        74.03 o                         
  -5   8  17        604.65        564.58        34.67 o                         
  -4   8  17        418.42        502.22        27.78 o                         
  -3   8  17        334.56        294.82        25.62 o                         
  -2   8  17       1184.47       1311.91        49.75 o                         
  -1   8  17       1362.34       1365.36        37.32 o                         
   0   8  17       1423.25       1408.68        37.33 o                         
   1   8  17       1332.09       1429.54        45.98 o                         
   2   8  17       1135.65       1233.36        41.16 o                         
   3   8  17        314.91        265.98        25.39 o                         
   4   8  17        398.85        527.17        30.88 o                         
   5   8  17        618.05        623.95        34.94 o                         
   6   8  17        432.76        413.71        30.59 o                         
   7   8  17        252.57        254.56        31.67 o                         
   8   8  17        254.18        243.33        29.96 o                         
  -8   9  17         52.73          6.93        21.16 o                         
  -7   9  17        236.54        202.91        29.22 o                         
  -6   9  17        331.36        297.53        43.81 o                         
  -5   9  17        564.47        550.21        34.39 o                         
  -4   9  17        192.17        222.88        21.44 o                         
  -3   9  17        758.45        897.26        42.99 o                         
  -2   9  17        558.04        550.39        25.62 o                         
  -1   9  17        880.98        904.05        40.97 o                         
   0   9  17        845.65        737.26        36.42 o                         
   1   9  17        872.44        836.27        52.87 o                         
   2   9  17        529.48        480.80        29.00 o                         
   3   9  17        720.05        773.51        37.88 o                         
   4   9  17        213.73        243.26        26.07 o                         
   5   9  17        564.03        546.02        33.03 o                         
   6   9  17        325.71        277.79        27.88 o                         
   7   9  17        242.44        208.06        26.68 o                         
   8   9  17         54.97         40.46        20.36 o                         
   9   9  17         73.69         46.63        25.70 o                         
  -8  10  17         97.50        115.72        28.73 o                         
  -7  10  17         75.79         59.13        23.30 o                         
  -6  10  17        228.71        216.75        28.63 o                         
  -5  10  17        172.88        137.71        23.83 o                         
  -4  10  17        285.10        227.25        22.69 o                         
  -3  10  17        246.63        271.60        31.85 o                         
  -2  10  17        216.67        247.09        24.73 o                         
  -1  10  17        634.96        614.53        31.43 o                         
   0  10  17        498.17        544.85        31.74 o                         
   1  10  17        642.14        632.91        32.46 o                         
   2  10  17        231.15        251.16        24.55 o                         
   3  10  17        262.47        286.68        26.86 o                         
   4  10  17        285.78        220.58        25.57 o                         
   5  10  17        178.82        139.38        24.02 o                         
   6  10  17        229.63        178.43        25.50 o                         
   7  10  17         75.12         59.46        22.52 o                         
   8  10  17         92.54         92.37        24.25 o                         
  -7  11  17        101.82        206.26        47.30 o                         
  -6  11  17        103.02        148.75        37.74 o                         
  -5  11  17        220.95        135.71        38.81 o                         
  -4  11  17        301.37        246.93        25.17 o                         
  -3  11  17        170.80        189.60        23.15 o                         
  -2  11  17        261.30        231.95        25.80 o                         
  -1  11  17        413.00        408.19        27.15 o                         
   0  11  17        418.52        467.90        38.68 o                         
   1  11  17        434.75        425.63        29.15 o                         
   2  11  17        273.86        228.33        26.17 o                         
   3  11  17        173.85        160.83        24.37 o                         
   4  11  17        306.74        299.50        30.13 o                         
   5  11  17        221.40        236.08        39.25 o                         
   6  11  17        104.05        115.29        25.93 o                         
   7  11  17        101.08        110.02        29.98 o                         
  -5  12  17        115.53        112.63        28.09 o                         
  -4  12  17        249.00        251.07        23.31 o                         
  -3  12  17        102.42        104.75        22.94 o                         
  -2  12  17        148.83        233.09        28.71 o                         
  -1  12  17        167.54        127.61        24.98 o                         
   0  12  17        396.83        383.32        30.22 o                         
   1  12  17        183.29        150.50        26.40 o                         
   2  12  17        146.74        156.51        25.79 o                         
   3  12  17        100.95        115.13        23.52 o                         
   4  12  17        250.15        272.43        32.07 o                         
   5  12  17        109.53        107.66        30.34 o                         
  -3  13  17        174.53        219.91        42.53 o                         
  -2  13  17        104.17        116.94        25.51 o                         
  -1  13  17        120.14         93.57        29.67 o                         
   0  13  17        182.86        161.64        24.51 o                         
   1  13  17        111.95        132.52        24.43 o                         
   2  13  17        103.21        135.46        26.58 o                         
   3  13  17        168.47        197.10        30.87 o                         
   0   1  18       6380.41       6579.24        76.94 o                         
   1   1  18        607.13       1003.15        24.49 o                         
  -1   2  18       5828.02       5410.11        67.95 o                         
   0   2  18        506.46        381.43        20.49 o                         
   1   2  18       5717.10       5508.73        69.24 o                         
   2   2  18        441.93        330.27        16.66 o                         
  -2   3  18       3604.15       3789.14        62.45 o                         
  -1   3  18        335.41        411.31        18.57 o                         
   0   3  18       6009.45       7095.80        90.12 o                         
   1   3  18        334.49        452.69        18.54 o                         
   2   3  18       3739.19       4039.65        63.39 o                         
   3   3  18         43.41         22.21        10.34 o                         
  -3   4  18       2764.95       2839.99        48.87 o                         
  -2   4  18        117.28        114.74        15.73 o                         
  -1   4  18       3190.48       3251.10        57.53 o                         
   0   4  18         10.54          6.57         9.82 o                         
   1   4  18       3149.39       3328.16        59.24 o                         
   2   4  18        125.44        123.02        16.67 o                         
   3   4  18       2916.81       2943.75        59.01 o                         
   4   4  18        167.31        166.93        16.68 o                         
  -4   5  18       2010.15       2190.52        55.74 o                         
  -3   5  18        107.42         77.61        15.43 o                         
  -2   5  18       2136.15       1892.41        50.94 o                         
  -1   5  18        258.88        365.26        30.11 o                         
   0   5  18       2779.36       2533.57        50.58 o                         
   1   5  18        261.96        337.02        19.74 o                         
   2   5  18       2161.62       1950.22        44.00 o                         
   3   5  18         92.13         63.44        14.08 o                         
   4   5  18       1961.64       2206.99        48.36 o                         
   5   5  18        718.67        705.15        29.33 o                         
  -5   6  18       1112.23       1058.49        55.36 o                         
  -4   6  18        617.32        533.32        26.58 o                         
  -3   6  18        452.24        366.99        21.05 o                         
  -2   6  18        281.07        253.92        22.56 o                         
  -1   6  18       1714.18       1902.35        46.66 o                         
   0   6  18        561.73        525.67        24.64 o                         
   1   6  18       1778.05       1992.55        47.25 o                         
   2   6  18        274.85        238.38        19.16 o                         
   3   6  18        424.50        378.83        21.61 o                         
   4   6  18        580.30        447.88        28.00 o                         
   5   6  18       1048.26        977.81        40.60 o                         
   6   6  18        439.82        515.99        31.90 o                         
  -6   7  18        269.53        313.99        29.34 o                         
  -5   7  18        707.61        699.44        38.18 o                         
  -4   7  18        357.29        421.86        26.43 o                         
  -3   7  18        364.51        417.66        26.47 o                         
  -2   7  18        753.38        686.32        33.42 o                         
  -1   7  18         74.60         60.51        14.62 o                         
   0   7  18       1397.09       1786.62        43.65 o                         
   1   7  18         71.54         55.17        14.59 o                         
   2   7  18        752.98        692.17        43.05 o                         
   3   7  18        378.54        402.11        24.97 o                         
   4   7  18        340.20        368.99        27.06 o                         
   5   7  18        710.93        773.52        48.63 o                         
   6   7  18        255.26        320.43        28.12 o                         
   7   7  18        231.04        230.08        33.66 o                         
  -7   8  18         86.85         76.50        23.64 o                         
  -6   8  18        251.41        257.51        38.26 o                         
  -5   8  18         70.93         83.80        20.55 o                         
  -4   8  18        440.26        426.80        27.18 o                         
  -3   8  18        490.35        505.41        27.35 o                         
  -2   8  18         30.54         27.47        13.24 o                         
  -1   8  18        886.86        799.16        33.95 o                         
   0   8  18         91.73         75.90        14.63 o                         
   1   8  18        899.42        839.51        61.03 o                         
   2   8  18         23.41          7.33        15.47 o                         
   3   8  18        468.87        484.59        31.25 o                         
   4   8  18        437.57        361.94        27.73 o                         
   5   8  18         78.74         42.49        18.83 o                         
   6   8  18        254.58        234.82        26.86 o                         
   7   8  18         82.87         91.12        21.30 o                         
   8   8  18        149.75        203.05        29.66 o                         
  -8   9  18          0.78         -0.67        22.72 o                         
  -7   9  18        125.59        112.47        26.44 o                         
  -6   9  18         42.27         70.81        23.60 o                         
  -5   9  18        314.47        366.69        36.66 o                         
  -4   9  18         71.82         50.36        20.10 o                         
  -3   9  18         64.21         60.81        17.44 o                         
  -2   9  18        108.56        130.38        17.03 o                         
  -1   9  18         26.96         40.77        13.91 o                         
   0   9  18        443.69        394.78        28.67 o                         
   1   9  18         23.45          9.42        15.80 o                         
   2   9  18        123.11        113.40        19.95 o                         
   3   9  18         59.81         70.12        19.45 o                         
   4   9  18         80.77         47.34        18.68 o                         
   5   9  18        297.38        302.40        29.33 o                         
   6   9  18         39.91         32.26        19.85 o                         
   7   9  18        128.54        138.94        24.29 o                         
   8   9  18          1.01         35.26        23.62 o                         
   9   9  18        307.97        266.18        38.30 o                         
  -8  10  18        182.89        200.86        38.68 o                         
  -7  10  18          4.79         22.16        22.32 o                         
  -6  10  18        200.18        148.95        27.22 o                         
  -5  10  18          8.26         -0.10        18.50 o                         
  -4  10  18        176.36        186.06        24.93 o                         
  -3  10  18         82.09         56.07        17.81 o                         
  -2  10  18         12.16         -8.89        13.06 o                         
  -1  10  18         28.20         18.71        15.12 o                         
   0  10  18          0.17         12.09        16.66 o                         
   1  10  18         27.34         22.03        16.30 o                         
   2  10  18         17.21         20.05        17.03 o                         
   3  10  18         85.42         96.27        21.61 o                         
   4  10  18        175.76        172.02        25.68 o                         
   5  10  18         10.42         49.21        20.93 o                         
   6  10  18        211.54        192.25        27.48 o                         
   7  10  18          4.67          2.31        19.21 o                         
   8  10  18        187.11        193.50        32.54 o                         
  -7  11  18        148.64        154.91        30.66 o                         
  -6  11  18         11.15         -0.14        21.99 o                         
  -5  11  18        124.69         74.13        29.20 o                         
  -4  11  18         16.43         42.92        17.26 o                         
  -3  11  18         35.90         31.38        17.13 o                         
  -2  11  18         36.63         61.84        16.45 o                         
  -1  11  18          2.00        -10.30        15.88 o                         
   0  11  18          1.42         20.75        16.87 o                         
   1  11  18          3.14          6.79        16.41 o                         
   2  11  18         33.58         33.11        18.77 o                         
   3  11  18         36.52         42.55        20.60 o                         
   4  11  18         16.16          2.38        19.23 o                         
   5  11  18        132.31        155.66        26.25 o                         
   6  11  18         11.22         15.26        21.05 o                         
   7  11  18        149.88        156.33        27.40 o                         
  -5  12  18         15.00          2.94        21.11 o                         
  -4  12  18        143.05        148.58        21.33 o                         
  -3  12  18         19.06         -3.22        15.28 o                         
  -2  12  18         15.06         39.17        20.65 o                         
  -1  12  18          5.49          1.63        17.37 o                         
   0  12  18          6.53          3.39        18.61 o                         
   1  12  18          5.25         16.96        19.68 o                         
   2  12  18         14.49         37.40        19.21 o                         
   3  12  18         18.83          8.82        20.21 o                         
   4  12  18        140.35        117.16        26.41 o                         
   5  12  18         15.98          7.19        25.42 o                         
  -1  13  18          8.71          9.37        22.03 o                         
   0  13  18          8.30         35.94        20.18 o                         
   1  13  18          7.65          6.38        20.63 o                         
   0   1  19       1674.54       1739.06        32.54 o                         
   1   1  19         13.83         34.32         9.50 o                         
  -1   2  19       1234.60       1127.32        39.11 o                         
   0   2  19        538.81        469.88        19.60 o                         
   1   2  19       1255.63       1146.65        30.16 o                         
   2   2  19         27.26         35.64        11.30 o                         
  -2   3  19        275.78        324.22        20.95 o                         
  -1   3  19       1041.20       1224.86        30.20 o                         
   0   3  19        871.28       1171.57        35.71 o                         
   1   3  19       1084.49       1314.74        36.03 o                         
   2   3  19        258.57        246.37        20.11 o                         
   3   3  19          1.29          7.95        10.77 o                         
  -3   4  19        897.04        849.42        29.38 o                         
  -2   4  19        230.13        283.87        22.58 o                         
  -1   4  19        522.57        462.61        22.75 o                         
   0   4  19       1140.62       1147.66        33.91 o                         
   1   4  19        546.44        517.82        27.93 o                         
   2   4  19        271.70        280.40        21.81 o                         
   3   4  19        886.32        879.72        32.69 o                         
   4   4  19        509.20        478.56        25.14 o                         
  -4   5  19        677.79        601.19        41.48 o                         
  -3   5  19         67.86         54.43        13.62 o                         
  -2   5  19        248.20        297.53        19.15 o                         
  -1   5  19       1085.38        980.66        32.38 o                         
   0   5  19        445.25        406.65        27.96 o                         
   1   5  19       1066.86       1017.73        33.12 o                         
   2   5  19        229.70        305.26        23.08 o                         
   3   5  19         51.70         47.74        14.09 o                         
   4   5  19        723.60        690.85        28.82 o                         
   5   5  19       1329.11       1427.31        48.45 o                         
  -5   6  19        800.53        899.22        48.83 o                         
  -4   6  19       1004.69       1059.15        36.39 o                         
  -3   6  19        432.88        488.93        29.71 o                         
  -2   6  19        465.31        361.30        22.82 o                         
  -1   6  19        561.88        587.43        29.45 o                         
   0   6  19        907.39        975.25        32.63 o                         
   1   6  19        563.64        578.35        30.90 o                         
   2   6  19        444.84        406.71        23.26 o                         
   3   6  19        454.56        473.99        24.70 o                         
   4   6  19       1019.38       1095.92        34.38 o                         
   5   6  19        846.96        892.17        39.78 o                         
   6   6  19        538.46        456.46        31.59 o                         
  -6   7  19        373.13        359.22        45.75 o                         
  -5   7  19        540.79        552.73        30.47 o                         
  -4   7  19        691.48        709.57        38.38 o                         
  -3   7  19        324.64        338.18        25.98 o                         
  -2   7  19        674.74        713.53        29.29 o                         
  -1   7  19       1032.91        999.37        33.63 o                         
   0   7  19        502.58        432.99        24.45 o                         
   1   7  19       1024.50       1022.70        42.31 o                         
   2   7  19        648.50        701.76        29.55 o                         
   3   7  19        342.00        359.42        35.87 o                         
   4   7  19        748.81        673.27        34.89 o                         
   5   7  19        498.84        474.47        38.88 o                         
   6   7  19        362.00        390.86        30.81 o                         
   7   7  19        455.31        528.20        35.13 o                         
  -7   8  19        455.02        455.88        53.23 o                         
  -6   8  19        196.86        264.85        31.44 o                         
  -5   8  19        478.93        482.68        67.37 o                         
  -4   8  19        342.49        371.89        27.64 o                         
  -3   8  19        394.55        370.24        27.02 o                         
  -2   8  19        289.21        215.40        19.43 o                         
  -1   8  19       1160.56       1167.34        36.33 o                         
   0   8  19        815.41        836.61        42.65 o                         
   1   8  19       1153.94       1139.26        41.96 o                         
   2   8  19        275.45        274.00        26.34 o                         
   3   8  19        379.35        397.10        30.20 o                         
   4   8  19        351.23        380.14        28.81 o                         
   5   8  19        454.74        438.57        32.66 o                         
   6   8  19        184.61        208.45        39.71 o                         
   7   8  19        461.64        505.65        35.65 o                         
   8   8  19         87.81         58.82        24.53 o                         
  -8   9  19         94.93        114.15        39.71 o                         
  -7   9  19        111.94         61.60        25.01 o                         
  -6   9  19        233.36        176.95        29.16 o                         
  -5   9  19        138.82        124.94        25.84 o                         
  -4   9  19        560.49        578.85        55.52 o                         
  -3   9  19        416.62        441.32        28.94 o                         
  -2   9  19        624.85        669.91        29.30 o                         
  -1   9  19        309.61        268.67        28.79 o                         
   0   9  19        935.96       1044.72        35.04 o                         
   1   9  19        320.25        245.06        25.67 o                         
   2   9  19        610.48        628.65        33.56 o                         
   3   9  19        414.16        422.56        41.25 o                         
   4   9  19        556.34        551.07        35.97 o                         
   5   9  19        131.25        101.71        22.61 o                         
   6   9  19        225.50        213.09        26.68 o                         
   7   9  19        111.69         69.99        23.14 o                         
   8   9  19         96.29         41.92        24.42 o                         
   9   9  19          4.94         17.47        25.90 o                         
  -8  10  19         34.43         57.90        27.09 o                         
  -7  10  19        109.14         93.47        26.67 o                         
  -6  10  19        103.19        141.06        29.75 o                         
  -5  10  19        154.13        110.10        34.96 o                         
  -4  10  19        204.32        155.31        21.56 o                         
  -3  10  19        317.33        354.48        27.22 o                         
  -2  10  19        307.93        306.70        22.37 o                         
  -1  10  19        322.85        401.71        24.25 o                         
   0  10  19        404.26        436.51        33.23 o                         
   1  10  19        327.14        408.29        29.62 o                         
   2  10  19        318.92        312.19        28.18 o                         
   3  10  19        326.14        329.28        30.24 o                         
   4  10  19        209.96        188.40        26.57 o                         
   5  10  19        149.93        116.38        31.55 o                         
   6  10  19        101.52         52.97        22.39 o                         
   7  10  19        108.25        120.62        26.11 o                         
   8  10  19         35.33         63.66        26.67 o                         
  -6  11  19         69.98        103.52        27.36 o                         
  -5  11  19        138.09        146.87        43.13 o                         
  -4  11  19        206.85        247.83        24.44 o                         
  -3  11  19        257.79        237.56        24.52 o                         
  -2  11  19        233.69        254.09        23.36 o                         
  -1  11  19        239.98        238.08        26.20 o                         
   0  11  19        313.48        316.70        28.98 o                         
   1  11  19        245.23        246.51        25.70 o                         
   2  11  19        240.36        274.42        28.75 o                         
   3  11  19        259.79        263.75        29.30 o                         
   4  11  19        208.49        239.97        29.06 o                         
   5  11  19        143.84        160.60        40.42 o                         
   6  11  19         70.28        122.88        28.17 o                         
  -4  12  19        112.34        117.85        20.51 o                         
  -3  12  19        184.00        252.32        29.67 o                         
  -2  12  19        164.16        149.23        29.23 o                         
  -1  12  19        158.25        109.95        26.67 o                         
   0  12  19        147.71         83.93        21.92 o                         
   1  12  19        162.40        121.38        23.99 o                         
   2  12  19        168.46        119.12        24.25 o                         
   3  12  19        178.85        180.11        41.30 o                         
   4  12  19        106.71         92.26        25.66 o                         
   0   0  20        793.48       1154.40        80.25 o                         
   0   1  20          0.21          9.18        10.01 o                         
   1   1  20       3907.73       4011.15        64.60 o                         
  -1   2  20        230.55        203.54        16.11 o                         
   0   2  20       5541.18       5201.06        70.18 o                         
   1   2  20        230.86        227.88        15.92 o                         
   2   2  20       4509.60       5071.33        81.79 o                         
  -2   3  20         30.61         29.26        11.73 o                         
  -1   3  20       3938.13       4228.36        64.28 o                         
   0   3  20         46.10         28.67        11.29 o                         
   1   3  20       3994.35       4266.47        72.94 o                         
   2   3  20         30.51         19.55        12.22 o                         
   3   3  20       2857.03       2551.44        53.06 o                         
  -3   4  20         37.63         32.81        13.30 o                         
  -2   4  20       1961.41       2102.23        58.57 o                         
  -1   4  20        222.98        224.26        18.58 o                         
   0   4  20       4612.63       4480.16        75.07 o                         
   1   4  20        229.92        261.40        23.25 o                         
   2   4  20       2037.27       2165.38        68.25 o                         
   3   4  20         36.70         61.61        16.13 o                         
   4   4  20        752.39        624.08        30.40 o                         
  -4   5  20        262.09        236.45        23.16 o                         
  -3   5  20        810.95        909.99        30.64 o                         
  -2   5  20        369.55        365.73        27.78 o                         
  -1   5  20       1187.37       1212.55        36.80 o                         
   0   5  20        364.74        335.08        28.20 o                         
   1   5  20       1220.34       1299.83        44.51 o                         
   2   5  20        382.06        324.64        25.72 o                         
   3   5  20        847.80        972.90        33.53 o                         
   4   5  20        231.18        213.86        20.14 o                         
   5   5  20       2229.95       2244.43        54.09 o                         
  -5   6  20        141.44        126.64        19.34 o                         
  -4   6  20       1288.20       1382.39        66.71 o                         
  -3   6  20        372.91        458.90        36.42 o                         
  -2   6  20        514.06        544.47        27.63 o                         
  -1   6  20         38.56         32.85        13.76 o                         
   0   6  20        398.64        387.73        25.38 o                         
   1   6  20         42.36         18.43        13.86 o                         
   2   6  20        532.01        484.34        34.69 o                         
   3   6  20        345.01        356.02        22.91 o                         
   4   6  20       1258.13       1328.31        40.01 o                         
   5   6  20        121.37         98.08        20.49 o                         
   6   6  20        382.92        435.13        32.04 o                         
  -6   7  20        462.11        380.65        70.13 o                         
  -5   7  20        294.83        354.35        27.29 o                         
  -4   7  20        351.66        343.34        28.91 o                         
  -3   7  20        321.85        275.74        23.04 o                         
  -2   7  20        157.47        121.86        17.49 o                         
  -1   7  20       1308.55       1308.18        38.88 o                         
   0   7  20         86.80         81.41        23.68 o                         
   1   7  20       1334.08       1361.74        41.55 o                         
   2   7  20        147.75        115.09        17.57 o                         
   3   7  20        310.63        274.43        24.70 o                         
   4   7  20        337.45        338.84        27.43 o                         
   5   7  20        279.59        343.69        29.72 o                         
   6   7  20        466.93        342.80        35.43 o                         
   7   7  20         65.95         62.98        21.69 o                         
  -7   8  20        183.21        255.75        33.45 o                         
  -6   8  20         35.23         75.35        23.42 o                         
  -5   8  20        219.47        234.41        23.47 o                         
  -4   8  20        351.88        357.32        32.16 o                         
  -3   8  20        131.39         65.81        17.84 o                         
  -2   8  20        530.89        651.37        29.55 o                         
  -1   8  20        139.86        120.03        17.02 o                         
   0   8  20        653.32        743.94        40.55 o                         
   1   8  20        135.72        123.23        21.95 o                         
   2   8  20        524.67        619.04        55.97 o                         
   3   8  20        136.84        125.58        21.55 o                         
   4   8  20        359.06        366.34        29.45 o                         
   5   8  20        221.33        201.55        26.83 o                         
   6   8  20         26.29          7.40        18.54 o                         
   7   8  20        185.71        219.85        27.96 o                         
   8   8  20          5.46         18.42        23.79 o                         
  -8   9  20        197.28        204.38        33.32 o                         
  -7   9  20          8.35          1.15        22.63 o                         
  -6   9  20        209.57        321.38        35.22 o                         
  -5   9  20          6.88         52.55        22.63 o                         
  -4   9  20        140.38        138.15        20.85 o                         
  -3   9  20         77.01         84.07        19.77 o                         
  -2   9  20         17.38         31.44        15.12 o                         
  -1   9  20        173.35        186.00        20.57 o                         
   0   9  20         11.44         13.26        13.57 o                         
   1   9  20        171.28        179.63        24.46 o                         
   2   9  20         14.37         29.77        17.23 o                         
   3   9  20         81.04         64.11        20.32 o                         
   4   9  20        142.54        114.30        23.53 o                         
   5   9  20          8.92         15.97        19.06 o                         
   6   9  20        209.93        220.27        28.20 o                         
   7   9  20          7.90         10.78        20.70 o                         
   8   9  20        200.38        189.98        31.68 o                         
  -7  10  20        111.33        137.57        34.59 o                         
  -6  10  20          6.79          2.35        21.58 o                         
  -5  10  20        201.43        173.93        39.98 o                         
  -4  10  20         33.01         39.38        17.88 o                         
  -3  10  20         35.79         32.64        18.01 o                         
  -2  10  20         54.74         41.52        17.96 o                         
  -1  10  20          2.75         -1.97        14.33 o                         
   0  10  20          7.85          8.57        18.06 o                         
   1  10  20          2.28          7.36        16.21 o                         
   2  10  20         53.52         43.18        19.55 o                         
   3  10  20         42.88         29.36        20.13 o                         
   4  10  20         33.91         35.98        20.87 o                         
   5  10  20        206.85        171.64        29.41 o                         
   6  10  20          6.99         28.82        21.39 o                         
   7  10  20        112.08        130.97        32.27 o                         
  -6  11  20         99.87        107.41        38.82 o                         
  -5  11  20         19.40         46.41        24.43 o                         
  -4  11  20         67.35         51.71        19.59 o                         
  -3  11  20         17.43         40.81        18.92 o                         
  -2  11  20         16.87          4.16        17.49 o                         
  -1  11  20         11.84          0.21        17.70 o                         
   0  11  20         14.52         11.83        18.82 o                         
   1  11  20          9.54          1.74        17.24 o                         
   2  11  20         20.35         44.69        21.48 o                         
   3  11  20         16.72         19.52        20.43 o                         
   4  11  20         72.73         93.72        25.30 o                         
   5  11  20         19.48          1.76        22.38 o                         
   6  11  20         98.55         97.73        28.54 o                         
  -3  12  20         68.95         54.69        23.45 o                         
  -2  12  20          6.91         28.01        25.69 o                         
  -1  12  20          3.00         10.98        19.77 o                         
   0  12  20          2.44          2.64        19.14 o                         
   1  12  20          3.77         17.82        19.62 o                         
   2  12  20          7.09         -5.24        19.00 o                         
   3  12  20         69.19         42.62        23.84 o                         
   0   1  21        458.56        428.71        22.27 o                         
   1   1  21       1016.67        940.18        30.09 o                         
  -1   2  21        435.46        527.84        24.61 o                         
   0   2  21        191.61        187.97        16.24 o                         
   1   2  21        454.90        508.34        23.93 o                         
   2   2  21         85.81        108.21        15.90 o                         
  -2   3  21        146.88        163.97        18.96 o                         
  -1   3  21        388.77        452.06        23.08 o                         
   0   3  21        551.62        501.47        26.23 o                         
   1   3  21        416.71        457.71        30.02 o                         
   2   3  21        152.47        212.36        19.62 o                         
   3   3  21        232.26        209.41        20.76 o                         
  -3   4  21        391.01        417.68        31.74 o                         
  -2   4  21        399.62        431.45        25.43 o                         
  -1   4  21        300.71        319.39        23.35 o                         
   0   4  21       1481.55       1489.12        43.57 o                         
   1   4  21        282.01        277.77        23.23 o                         
   2   4  21        396.79        361.09        25.49 o                         
   3   4  21        352.63        388.26        27.64 o                         
   4   4  21        173.85        157.84        20.12 o                         
  -4   5  21        636.23        687.62        34.17 o                         
  -3   5  21        461.68        386.23        29.38 o                         
  -2   5  21        141.57        179.73        19.55 o                         
  -1   5  21       1559.00       1810.26        52.49 o                         
   0   5  21        235.37        287.01        23.35 o                         
   1   5  21       1592.02       1821.57        45.88 o                         
   2   5  21        144.44        181.88        19.50 o                         
   3   5  21        539.35        508.62        32.01 o                         
   4   5  21        623.61        717.50        51.68 o                         
   5   5  21         27.91         18.80        16.09 o                         
  -5   6  21        458.03        453.63        28.99 o                         
  -4   6  21        492.94        513.56        34.06 o                         
  -3   6  21        512.17        487.62        28.97 o                         
  -2   6  21        646.57        635.44        37.99 o                         
  -1   6  21        775.31        711.99        30.52 o                         
   0   6  21        207.86        243.34        22.04 o                         
   1   6  21        799.13        759.37        39.33 o                         
   2   6  21        698.15        642.01        29.97 o                         
   3   6  21        531.54        576.69        29.38 o                         
   4   6  21        482.87        475.44        26.31 o                         
   5   6  21        438.98        407.24        30.33 o                         
   6   6  21        223.78        159.97        26.18 o                         
  -6   7  21        399.33        455.85        39.81 o                         
  -5   7  21        750.58        728.60        37.22 o                         
  -4   7  21        280.58        279.32        27.77 o                         
  -3   7  21        362.11        342.11        25.68 o                         
  -2   7  21        294.02        215.18        20.71 o                         
  -1   7  21        222.84        222.15        20.93 o                         
   0   7  21        682.06        748.06        38.77 o                         
   1   7  21        213.17        185.13        23.11 o                         
   2   7  21        309.91        234.14        25.11 o                         
   3   7  21        359.29        390.62        23.62 o                         
   4   7  21        282.34        252.50        27.82 o                         
   5   7  21        739.89        685.47        39.24 o                         
   6   7  21        382.14        465.85        39.82 o                         
   7   7  21        482.17        602.01        45.34 o                         
  -7   8  21        222.78        281.15        37.10 o                         
  -6   8  21        369.61        457.89        61.43 o                         
  -5   8  21         61.69         64.85        19.06 o                         
  -4   8  21        502.93        553.18        42.10 o                         
  -3   8  21        266.26        263.50        23.89 o                         
  -2   8  21        679.71        715.59        37.77 o                         
  -1   8  21        226.74        247.19        23.07 o                         
   0   8  21        447.72        467.19        28.11 o                         
   1   8  21        224.77        186.50        20.15 o                         
   2   8  21        676.40        739.76        47.72 o                         
   3   8  21        272.14        278.72        28.41 o                         
   4   8  21        497.87        518.21        33.65 o                         
   5   8  21         62.24         61.90        21.38 o                         
   6   8  21        353.83        347.39        32.33 o                         
   7   8  21        215.16        259.60        30.11 o                         
   8   8  21        130.73        140.57        30.85 o                         
  -8   9  21         27.14         32.92        25.21 o                         
  -7   9  21         97.73         80.42        32.78 o                         
  -6   9  21         77.43         65.01        25.75 o                         
  -5   9  21        212.50        178.43        29.77 o                         
  -4   9  21        311.95        282.04        28.10 o                         
  -3   9  21        559.60        632.26        35.15 o                         
  -2   9  21        492.16        503.35        29.40 o                         
  -1   9  21        613.05        611.05        31.25 o                         
   0   9  21        173.76        142.41        19.07 o                         
   1   9  21        616.55        611.54        36.22 o                         
   2   9  21        496.81        513.69        33.24 o                         
   3   9  21        551.01        629.05        38.01 o                         
   4   9  21        310.55        201.75        27.07 o                         
   5   9  21        208.76        233.05        39.11 o                         
   6   9  21         69.10         46.13        22.71 o                         
   7   9  21         98.27         68.09        23.67 o                         
   8   9  21         29.96         33.89        25.18 o                         
  -7  10  21         67.01         39.69        28.03 o                         
  -6  10  21         66.44         97.34        27.99 o                         
  -5  10  21         94.27        107.41        28.34 o                         
  -4  10  21        208.98        178.02        24.73 o                         
  -3  10  21        285.81        254.72        26.04 o                         
  -2  10  21        291.42        272.06        25.99 o                         
  -1  10  21        311.16        316.85        33.20 o                         
   0  10  21        301.09        285.65        28.93 o                         
   1  10  21        306.25        354.37        31.16 o                         
   2  10  21        282.13        290.36        29.86 o                         
   3  10  21        288.75        212.26        27.79 o                         
   4  10  21        219.60        247.28        30.11 o                         
   5  10  21         99.69         49.03        23.00 o                         
   6  10  21         66.48        121.18        26.29 o                         
   7  10  21         66.70        106.91        26.88 o                         
  -5  11  21         63.26         43.58        25.68 o                         
  -4  11  21        141.98        136.78        24.35 o                         
  -3  11  21        258.86        243.00        26.27 o                         
  -2  11  21        202.11        154.88        23.24 o                         
  -1  11  21        159.82        199.92        26.77 o                         
   0  11  21        116.50         97.55        22.96 o                         
   1  11  21        170.15        143.08        23.82 o                         
   2  11  21        203.26        254.86        29.99 o                         
   3  11  21        254.64        217.01        28.92 o                         
   4  11  21        140.63        153.39        27.34 o                         
   5  11  21         66.97        108.24        26.76 o                         
  -2  12  21        108.29        174.09        33.02 o                         
  -1  12  21        140.10        111.44        25.96 o                         
   0  12  21         78.20         73.57        22.77 o                         
   1  12  21        143.69        133.28        25.78 o                         
   2  12  21        105.97        105.74        26.09 o                         
   0   1  22       1678.30       1742.08        42.67 o                         
   1   1  22         33.46         26.32        14.14 o                         
  -1   2  22       3393.09       3333.51        64.40 o                         
   0   2  22         16.31         81.80        15.88 o                         
   1   2  22       3474.58       3495.60        70.53 o                         
   2   2  22         10.82         23.37        13.83 o                         
  -2   3  22       2733.77       2837.91        62.09 o                         
  -1   3  22        286.25        279.08        27.08 o                         
   0   3  22       3262.18       3654.86        79.55 o                         
   1   3  22        291.31        220.62        20.80 o                         
   2   3  22       2700.99       2725.29        87.33 o                         
   3   3  22          4.78         -9.13        16.55 o                         
  -3   4  22       2290.01       2502.06        77.53 o                         
  -2   4  22        149.10        115.60        19.25 o                         
  -1   4  22       1572.22       1754.60        50.43 o                         
   0   4  22        236.19        164.85        20.52 o                         
   1   4  22       1598.62       1738.17        48.14 o                         
   2   4  22        157.13        156.80        26.14 o                         
   3   4  22       2359.50       2478.47        61.61 o                         
   4   4  22          0.74         17.39        17.19 o                         
  -4   5  22       1282.41       1355.67        50.98 o                         
  -3   5  22          8.05          1.75        16.18 o                         
  -2   5  22       1175.84       1237.27        41.70 o                         
  -1   5  22         47.42         69.65        17.72 o                         
   0   5  22       1163.29       1268.62        45.61 o                         
   1   5  22         51.20         63.94        16.22 o                         
   2   5  22       1315.72       1262.82        40.00 o                         
   3   5  22          4.64         -6.71        13.78 o                         
   4   5  22       1323.84       1370.44        47.35 o                         
   5   5  22        102.61        112.71        20.19 o                         
  -5   6  22        149.48        164.44        23.91 o                         
  -4   6  22         43.01         49.80        22.95 o                         
  -3   6  22        413.22        451.30        31.20 o                         
  -2   6  22        240.41        298.82        23.21 o                         
  -1   6  22        666.61        725.46        41.57 o                         
   0   6  22        355.80        306.32        25.40 o                         
   1   6  22        713.12        779.48        47.59 o                         
   2   6  22        236.98        274.32        22.86 o                         
   3   6  22        424.06        498.76        29.28 o                         
   4   6  22         43.90         48.04        16.09 o                         
   5   6  22        153.16        142.96        19.37 o                         
   6   6  22        220.01        176.73        26.60 o                         
  -6   7  22         75.11         69.66        25.95 o                         
  -5   7  22        245.77        317.08        31.30 o                         
  -4   7  22        432.02        523.57        42.64 o                         
  -3   7  22        168.68        153.62        22.65 o                         
  -2   7  22        536.44        541.46        29.06 o                         
  -1   7  22        213.58        268.27        24.32 o                         
   0   7  22        612.66        699.43        33.54 o                         
   1   7  22        209.30        196.88        22.22 o                         
   2   7  22        504.70        625.26        31.02 o                         
   3   7  22        161.14        129.82        18.48 o                         
   4   7  22        433.38        473.09        32.69 o                         
   5   7  22        254.81        260.82        33.20 o                         
   6   7  22         68.53         73.31        22.84 o                         
   7   7  22        318.48        380.16        66.60 o                         
  -7   8  22         44.17         28.41        25.90 o                         
  -6   8  22        178.41        158.37        30.50 o                         
  -5   8  22         61.87         71.02        20.62 o                         
  -4   8  22        137.51        127.53        23.51 o                         
  -3   8  22        248.64        251.25        24.31 o                         
  -2   8  22         40.54         28.00        15.63 o                         
  -1   8  22        416.50        412.77        29.52 o                         
   0   8  22         17.71          3.36        15.19 o                         
   1   8  22        415.28        463.83        28.09 o                         
   2   8  22         43.53         44.81        20.02 o                         
   3   8  22        240.18        235.51        27.77 o                         
   4   8  22        138.95        148.58        27.09 o                         
   5   8  22         59.06         47.21        21.78 o                         
   6   8  22        172.82        166.71        36.77 o                         
   7   8  22         40.96         15.38        23.81 o                         
   8   8  22        159.16        166.64        32.75 o                         
  -7   9  22        116.90        123.07        30.83 o                         
  -6   9  22         13.10        -19.14        23.08 o                         
  -5   9  22         95.51         74.42        33.72 o                         
  -4   9  22         31.89         41.40        20.80 o                         
  -3   9  22         40.56         31.71        18.96 o                         
  -2   9  22         93.85         69.97        19.94 o                         
  -1   9  22         33.66         44.67        17.24 o                         
   0   9  22         88.67         64.94        17.55 o                         
   1   9  22         34.16         22.04        19.86 o                         
   2   9  22         93.15         88.92        21.94 o                         
   3   9  22         41.07         43.20        20.89 o                         
   4   9  22         29.14         57.75        22.56 o                         
   5   9  22        100.59        106.79        25.69 o                         
   6   9  22         13.09         28.18        22.39 o                         
   7   9  22        112.42         98.92        26.24 o                         
  -6  10  22         95.81         98.72        37.71 o                         
  -5  10  22         46.55         28.93        25.17 o                         
  -4  10  22         78.34         85.23        23.22 o                         
  -3  10  22         24.01         61.41        21.24 o                         
  -2  10  22          5.35          4.25        16.62 o                         
  -1  10  22         41.80         47.68        17.40 o                         
   0  10  22          0.36         19.11        18.90 o                         
   1  10  22         41.74         47.32        20.00 o                         
   2  10  22          6.31         13.88        19.97 o                         
   3  10  22         24.27         18.87        20.82 o                         
   4  10  22         82.75         55.67        23.62 o                         
   5  10  22         45.36         34.54        23.64 o                         
   6  10  22         95.43        122.65        27.26 o                         
  -4  11  22         10.17          2.10        20.12 o                         
  -3  11  22         51.74         40.24        22.50 o                         
  -2  11  22         18.05         32.84        19.85 o                         
  -1  11  22         13.45         27.84        20.82 o                         
   0  11  22          0.64         -5.50        18.84 o                         
   1  11  22         15.70          7.16        19.38 o                         
   2  11  22         18.87         38.45        22.09 o                         
   3  11  22         55.58         11.55        22.72 o                         
   4  11  22          9.68         29.22        23.57 o                         
   0   1  23         60.42         21.35        13.17 o                         
   1   1  23        160.75        162.92        26.62 o                         
  -1   2  23         53.02         40.96        14.80 o                         
   0   2  23        547.35        513.79        30.08 o                         
   1   2  23         63.20         34.11        16.74 o                         
   2   2  23         28.83         79.46        22.01 o                         
  -2   3  23        105.69        120.35        19.23 o                         
  -1   3  23        189.23        226.45        25.91 o                         
   0   3  23        394.18        491.76        35.87 o                         
   1   3  23        190.87        231.10        23.49 o                         
   2   3  23         87.04         88.19        25.51 o                         
   3   3  23         44.66         27.49        15.75 o                         
  -3   4  23        105.23        106.32        21.83 o                         
  -2   4  23         83.34         54.35        18.13 o                         
  -1   4  23        689.27        647.97        38.25 o                         
   0   4  23         43.68         53.03        17.95 o                         
   1   4  23        675.02        678.68        35.36 o                         
   2   4  23        102.85         92.93        19.06 o                         
   3   4  23        104.42         94.64        19.46 o                         
   4   4  23        500.55        592.85        36.22 o                         
  -4   5  23        818.07        785.96        37.96 o                         
  -3   5  23        608.71        640.44        36.01 o                         
  -2   5  23        802.54        797.82        45.85 o                         
  -1   5  23        187.68        144.01        20.64 o                         
   0   5  23        267.81        214.04        22.60 o                         
   1   5  23        186.86        172.69        22.13 o                         
   2   5  23        860.61        822.39        34.12 o                         
   3   5  23        588.60        585.28        33.31 o                         
   4   5  23        786.79        702.15        34.57 o                         
   5   5  23        150.99         81.88        19.40 o                         
  -5   6  23        268.60        295.52        59.36 o                         
  -4   6  23        684.17        608.47        45.74 o                         
  -3   6  23        492.07        529.06        33.70 o                         
  -2   6  23        569.77        527.17        31.32 o                         
  -1   6  23        479.71        495.13        30.41 o                         
   0   6  23        318.36        322.06        30.93 o                         
   1   6  23        512.26        583.07        31.85 o                         
   2   6  23        545.75        536.97        29.88 o                         
   3   6  23        500.23        533.70        30.89 o                         
   4   6  23        684.46        783.77        33.80 o                         
   5   6  23        251.53        277.23        24.48 o                         
   6   6  23         82.52         73.05        19.13 o                         
  -6   7  23        213.70        270.62        47.64 o                         
  -5   7  23         16.31         21.83        19.41 o                         
  -4   7  23        406.23        350.21        38.48 o                         
  -3   7  23        385.44        394.13        31.03 o                         
  -2   7  23        418.52        461.01        38.81 o                         
  -1   7  23        281.30        287.80        25.66 o                         
   0   7  23         94.16        156.60        21.70 o                         
   1   7  23        282.81        304.08        42.31 o                         
   2   7  23        423.49        425.77        29.36 o                         
   3   7  23        389.23        399.16        30.98 o                         
   4   7  23        388.39        392.10        33.23 o                         
   5   7  23         15.65         36.38        20.32 o                         
   6   7  23        218.04        268.88        30.60 o                         
   7   7  23        478.47        513.47        73.04 o                         
  -7   8  23        142.65         86.75        33.23 o                         
  -6   8  23         70.29         48.85        25.93 o                         
  -5   8  23        239.87        214.31        37.99 o                         
  -4   8  23        157.79        140.70        25.16 o                         
  -3   8  23        501.74        582.59        34.99 o                         
  -2   8  23        262.88        243.91        26.39 o                         
  -1   8  23        273.24        250.68        25.66 o                         
   0   8  23        129.20        144.40        21.67 o                         
   1   8  23        280.77        242.30        23.66 o                         
   2   8  23        274.91        207.81        24.76 o                         
   3   8  23        491.80        565.17        40.56 o                         
   4   8  23        174.39        157.39        25.81 o                         
   5   8  23        223.11        181.20        27.64 o                         
   6   8  23         57.26         31.97        22.28 o                         
   7   8  23        150.02        154.83        32.60 o                         
   8   8  23        176.62        161.35        45.99 o                         
  -7   9  23         77.71         15.82        26.41 o                         
  -6   9  23        125.17        121.61        30.52 o                         
  -5   9  23         80.70         71.10        21.16 o                         
  -4   9  23        165.02        184.50        27.22 o                         
  -3   9  23        370.25        404.12        34.00 o                         
  -2   9  23        369.80        383.07        31.14 o                         
  -1   9  23        272.07        241.44        36.84 o                         
   0   9  23        322.87        466.99        29.35 o                         
   1   9  23        261.33        277.01        36.51 o                         
   2   9  23        367.87        389.96        36.43 o                         
   3   9  23        374.38        369.00        33.64 o                         
   4   9  23        158.31        172.06        29.99 o                         
   5   9  23         84.56         64.87        24.51 o                         
   6   9  23        125.03        114.30        27.46 o                         
   7   9  23         74.20         75.32        28.81 o                         
  -5  10  23         91.61        101.94        30.40 o                         
  -4  10  23        114.25        139.85        25.64 o                         
  -3  10  23        204.29        199.29        31.17 o                         
  -2  10  23        236.76        190.30        32.06 o                         
  -1  10  23        195.46        236.30        23.84 o                         
   0  10  23        204.84        176.22        27.30 o                         
   1  10  23        194.41        224.04        28.67 o                         
   2  10  23        233.38        191.85        29.97 o                         
   3  10  23        201.51        167.58        27.86 o                         
   4  10  23        116.95        114.13        26.06 o                         
   5  10  23         97.21        116.76        29.46 o                         
  -3  11  23         86.34         88.19        31.31 o                         
  -2  11  23        171.81        145.59        25.00 o                         
  -1  11  23        146.38        136.58        27.43 o                         
   0  11  23         92.74        111.88        25.58 o                         
   1  11  23        138.90        121.13        25.74 o                         
   2  11  23        172.58        147.24        27.99 o                         
   3  11  23         83.21         37.79        23.68 o                         
   0   0  24       1674.62       1345.57        80.38 o                         
   0   1  24         48.13         43.24        16.23 o                         
   1   1  24       1806.55       2191.27        55.03 o                         
  -1   2  24          6.38         20.02        14.67 o                         
   0   2  24       2107.47       2202.54        60.54 o                         
   1   2  24          6.91        -10.04        16.31 o                         
   2   2  24       1822.71       2046.42        67.63 o                         
  -2   3  24         48.81         86.26        20.91 o                         
  -1   3  24       1637.22       1558.22        54.86 o                         
   0   3  24         39.79         56.85        18.91 o                         
   1   3  24       1655.08       1548.36        48.33 o                         
   2   3  24         52.43         41.71        19.14 o                         
   3   3  24       2291.53       2304.82        81.64 o                         
  -3   4  24         16.01         24.58        17.70 o                         
  -2   4  24       1511.33       1507.92        62.00 o                         
  -1   4  24         44.24         30.63        18.90 o                         
   0   4  24       1575.61       1802.59        59.68 o                         
   1   4  24         44.52          6.88        17.56 o                         
   2   4  24       1459.16       1404.07        67.56 o                         
   3   4  24         18.41         37.37        20.44 o                         
   4   4  24        939.85        971.53        89.57 o                         
  -4   5  24        180.06        195.11        31.89 o                         
  -3   5  24        991.30       1147.24        46.58 o                         
  -2   5  24        152.61        170.19        33.03 o                         
  -1   5  24        819.15        945.97        41.91 o                         
   0   5  24         49.76         47.35        17.43 o                         
   1   5  24        816.32        770.66        36.25 o                         
   2   5  24        155.85        149.92        20.34 o                         
   3   5  24       1030.61       1203.61        51.21 o                         
   4   5  24        173.35        208.18        24.98 o                         
   5   5  24         70.50         80.32        20.57 o                         
  -5   6  24        185.47        151.43        25.77 o                         
  -4   6  24        158.84         85.32        22.66 o                         
  -3   6  24         96.87        115.10        22.07 o                         
  -2   6  24        434.22        368.26        33.47 o                         
  -1   6  24         69.65         63.28        20.19 o                         
   0   6  24        550.77        662.13        34.25 o                         
   1   6  24         69.62         57.68        18.24 o                         
   2   6  24        465.97        460.00        33.53 o                         
   3   6  24         86.32        103.02        19.99 o                         
   4   6  24        157.48        147.59        20.78 o                         
   5   6  24        191.19        178.46        23.08 o                         
   6   6  24        194.23        251.73        26.29 o                         
  -6   7  24        286.52        279.05        37.06 o                         
  -5   7  24        167.52        137.89        25.37 o                         
  -4   7  24         70.21         71.98        22.36 o                         
  -3   7  24        217.40        228.20        27.04 o                         
  -2   7  24         27.80          5.45        19.35 o                         
  -1   7  24        488.11        527.16        35.47 o                         
   0   7  24        123.24        108.41        19.57 o                         
   1   7  24        516.25        572.18        40.63 o                         
   2   7  24         30.34         16.18        16.75 o                         
   3   7  24        229.14        244.50        24.08 o                         
   4   7  24         81.50         43.37        16.15 o                         
   5   7  24        150.46        198.49        39.27 o                         
   6   7  24        274.66        294.86        37.52 o                         
   7   7  24        173.11        193.58        51.85 o                         
  -7   8  24        201.43        245.41        37.40 o                         
  -6   8  24         63.39         75.71        30.33 o                         
  -5   8  24         28.39         18.68        23.74 o                         
  -4   8  24        118.82         48.22        25.67 o                         
  -3   8  24         77.54         49.96        22.23 o                         
  -2   8  24        304.79        340.58        32.89 o                         
  -1   8  24         23.29         13.80        17.85 o                         
   0   8  24        237.49        214.37        24.55 o                         
   1   8  24         25.69         -0.07        15.67 o                         
   2   8  24        311.78        316.73        26.53 o                         
   3   8  24         84.71        130.45        24.31 o                         
   4   8  24        112.41         74.86        22.85 o                         
   5   8  24         27.22         45.55        24.45 o                         
   6   8  24         60.45         64.55        24.10 o                         
   7   8  24        193.17        202.70        39.14 o                         
  -6   9  24         57.04         69.94        44.18 o                         
  -5   9  24         42.93         43.10        27.10 o                         
  -4   9  24         53.00         39.46        22.51 o                         
  -3   9  24         22.55         26.03        23.83 o                         
  -2   9  24         45.42         49.92        22.04 o                         
  -1   9  24        130.75        186.05        24.22 o                         
   0   9  24         38.82         24.58        18.18 o                         
   1   9  24        132.02        134.18        25.74 o                         
   2   9  24         46.53         28.25        20.92 o                         
   3   9  24         18.92         -0.70        20.77 o                         
   4   9  24         57.66         63.66        23.80 o                         
   5   9  24         39.84         24.83        22.99 o                         
   6   9  24         50.32         23.83        22.76 o                         
  -4  10  24         23.96         23.31        23.64 o                         
  -3  10  24         60.26         56.48        28.13 o                         
  -2  10  24         17.95         33.85        19.64 o                         
  -1  10  24         15.56          8.05        18.47 o                         
   0  10  24         40.53         47.72        22.50 o                         
   1  10  24         14.47         30.41        22.53 o                         
   2  10  24         18.48          8.89        21.44 o                         
   3  10  24         62.25         93.38        26.53 o                         
   4  10  24         21.34         26.33        23.00 o                         
  -1  11  24          6.70         16.68        24.31 o                         
   0  11  24          0.42         11.44        22.22 o                         
   1  11  24          6.75         13.84        22.67 o                         
   0   1  25          0.54         42.16        17.98 o                         
   1   1  25          1.17         22.30        17.38 o                         
  -1   2  25         11.62         25.40        17.65 o                         
   0   2  25          8.16         16.95        18.39 o                         
   1   2  25         16.52         13.11        19.50 o                         
   2   2  25         22.14         12.37        17.08 o                         
  -2   3  25         28.80         34.37        22.93 o                         
  -1   3  25         71.49         47.66        27.79 o                         
   0   3  25         17.61         29.37        18.42 o                         
   1   3  25         71.96         46.43        20.35 o                         
   2   3  25         38.99         86.24        20.65 o                         
   3   3  25        143.46         87.02        21.78 o                         
  -3   4  25        384.71        432.41        39.32 o                         
  -2   4  25        385.43        417.60        38.58 o                         
  -1   4  25        327.36        319.33        36.44 o                         
   0   4  25        169.42        104.17        36.07 o                         
   1   4  25        330.37        328.91        30.36 o                         
   2   4  25        385.18        378.38        31.85 o                         
   3   4  25        371.67        347.86        34.18 o                         
   4   4  25        393.70        489.61        45.78 o                         
  -4   5  25         81.73        106.10        24.71 o                         
  -3   5  25        642.26        664.18        41.68 o                         
  -2   5  25        284.69        222.97        30.15 o                         
  -1   5  25        422.93        433.16        32.61 o                         
   0   5  25        724.80        845.47        41.57 o                         
   1   5  25        423.56        463.75        33.78 o                         
   2   5  25        279.92        281.01        25.18 o                         
   3   5  25        636.21        718.62        36.42 o                         
   4   5  25         81.52        102.89        21.73 o                         
   5   5  25        265.49        241.88        30.47 o                         
  -5   6  25        100.14         86.83        24.09 o                         
  -4   6  25        292.38        199.53        28.66 o                         
  -3   6  25        394.34        350.69        37.95 o                         
  -2   6  25        362.99        317.19        33.29 o                         
  -1   6  25        250.65        217.06        26.96 o                         
   0   6  25        267.25        350.56        34.50 o                         
   1   6  25        245.01        230.27        24.89 o                         
   2   6  25        368.16        304.67        27.03 o                         
   3   6  25        394.73        310.05        27.28 o                         
   4   6  25        274.69        199.36        23.98 o                         
   5   6  25        102.31         99.39        21.57 o                         
   6   6  25        340.07        327.16        30.36 o                         
  -6   7  25        184.60        202.39        51.31 o                         
  -5   7  25        230.45        256.62        35.13 o                         
  -4   7  25        102.40         46.64        21.71 o                         
  -3   7  25        200.05        166.59        27.18 o                         
  -2   7  25        241.37        193.19        29.41 o                         
  -1   7  25        116.19        120.55        23.62 o                         
   0   7  25        129.63        118.97        21.24 o                         
   1   7  25        114.27        106.00        21.25 o                         
   2   7  25        234.04        172.44        23.62 o                         
   3   7  25        192.59        244.55        34.50 o                         
   4   7  25        110.02         85.33        20.08 o                         
   5   7  25        224.27        214.88        29.74 o                         
   6   7  25        181.93        171.35        35.64 o                         
   7   7  25        148.02        164.23        35.17 o                         
  -7   8  25        108.55         75.39        30.82 o                         
  -6   8  25        109.67        122.45        32.28 o                         
  -5   8  25         75.17         68.36        22.87 o                         
  -4   8  25        254.78        224.13        60.10 o                         
  -3   8  25        113.55        111.28        25.18 o                         
  -2   8  25        225.31        265.64        31.37 o                         
  -1   8  25        165.66        123.99        23.72 o                         
   0   8  25        169.80        161.27        23.31 o                         
   1   8  25        163.24        110.51        21.47 o                         
   2   8  25        231.57        208.71        24.52 o                         
   3   8  25        123.09        118.09        25.41 o                         
   4   8  25        236.15        225.08        36.30 o                         
   5   8  25         71.04         82.62        26.01 o                         
   6   8  25        112.57         97.04        27.40 o                         
   7   8  25        106.10         63.82        31.68 o                         
  -5   9  25        143.28        142.42        25.06 o                         
  -4   9  25         97.10         93.40        27.33 o                         
  -3   9  25        153.63        198.77        31.43 o                         
  -2   9  25        223.74        250.82        30.98 o                         
  -1   9  25        217.33        234.32        28.36 o                         
   0   9  25        116.46         86.72        21.34 o                         
   1   9  25        220.02        258.37        24.31 o                         
   2   9  25        223.17        214.94        35.26 o                         
   3   9  25        141.81         96.86        26.20 o                         
   4   9  25         94.83         53.59        24.40 o                         
   5   9  25        148.54        226.02        33.89 o                         
  -3  10  25         71.88         65.21        26.56 o                         
  -2  10  25        117.31        123.46        29.53 o                         
  -1  10  25        179.70        160.29        25.07 o                         
   0  10  25        153.28        152.50        27.22 o                         
   1  10  25        174.13        172.19        29.58 o                         
   2  10  25        118.70        176.53        29.40 o                         
   3  10  25         70.43         48.19        24.24 o                         
   0   1  26       1932.15       2043.23        61.40 o                         
   1   1  26         36.26         37.50        20.52 o                         
  -1   2  26       1356.91       1338.16        63.27 o                         
   0   2  26          2.62          6.78        19.57 o                         
   1   2  26       1398.15       1405.44        55.51 o                         
   2   2  26         34.66         26.03        18.53 o                         
  -2   3  26       1192.99       1265.56        73.76 o                         
  -1   3  26        167.95        141.47        29.63 o                         
   0   3  26       1758.13       1815.95        58.03 o                         
   1   3  26        171.41        143.74        25.35 o                         
   2   3  26       1162.41       1340.65        78.53 o                         
   3   3  26          7.14         27.35        20.20 o                         
  -3   4  26        305.57        381.68        59.89 o                         
  -2   4  26         73.77         38.95        24.69 o                         
  -1   4  26       1001.23       1084.44        78.09 o                         
   0   4  26          7.58         23.20        23.71 o                         
   1   4  26        973.15       1020.61        51.01 o                         
   2   4  26         76.39         52.97        25.36 o                         
   3   4  26        312.71        348.89        33.47 o                         
   4   4  26        104.38         89.78        29.65 o                         
  -4   5  26        239.64        175.95        33.52 o                         
  -3   5  26        135.70        144.16        27.40 o                         
  -2   5  26        487.37        538.33        40.81 o                         
  -1   5  26        235.45        267.16        29.21 o                         
   0   5  26        797.97        944.60        44.57 o                         
   1   5  26        232.98        241.46        28.26 o                         
   2   5  26        504.34        541.70        34.53 o                         
   3   5  26        136.52        106.17        25.90 o                         
   4   5  26        235.55        184.50        25.96 o                         
   5   5  26         50.57         65.53        24.02 o                         
  -5   6  26        163.32        217.98        34.64 o                         
  -4   6  26         46.58         34.70        25.62 o                         
  -3   6  26        398.21        462.24        37.88 o                         
  -2   6  26         66.01         94.45        25.07 o                         
  -1   6  26        371.75        408.09        39.79 o                         
   0   6  26        220.89        178.30        25.94 o                         
   1   6  26        376.31        417.54        33.18 o                         
   2   6  26         65.96         44.01        19.19 o                         
   3   6  26        393.80        440.59        31.61 o                         
   4   6  26         57.42         48.72        20.85 o                         
   5   6  26        160.12        149.34        27.11 o                         
   6   6  26        162.83        143.07        26.54 o                         
  -6   7  26        164.75        166.03        34.85 o                         
  -5   7  26        109.12        116.35        25.44 o                         
  -4   7  26        208.78        251.15        34.33 o                         
  -3   7  26         18.93         13.70        21.65 o                         
  -2   7  26        210.45        216.56        29.23 o                         
  -1   7  26          1.84         18.60        21.90 o                         
   0   7  26        352.77        344.13        31.85 o                         
   1   7  26          2.33          2.84        18.22 o                         
   2   7  26        222.89        198.06        26.63 o                         
   3   7  26         24.97         11.33        18.67 o                         
   4   7  26        206.25        203.35        23.24 o                         
   5   7  26        103.30        107.45        41.54 o                         
   6   7  26        165.09        163.51        34.32 o                         
   7   7  26        210.93        183.52        37.48 o                         
  -6   8  26         98.24         66.80        39.64 o                         
  -5   8  26         44.64         27.61        22.18 o                         
  -4   8  26         31.31         15.81        24.76 o                         
  -3   8  26        159.33        140.55        27.86 o                         
  -2   8  26         60.16         51.79        30.10 o                         
  -1   8  26        272.35        267.04        38.34 o                         
   0   8  26          0.06          8.39        19.76 o                         
   1   8  26        276.96        263.03        33.27 o                         
   2   8  26         66.74         49.09        20.30 o                         
   3   8  26        160.33        114.66        26.25 o                         
   4   8  26         26.08         -4.33        21.35 o                         
   5   8  26         43.85         75.54        26.52 o                         
   6   8  26         90.31         67.38        32.84 o                         
  -4   9  26          6.94         12.37        24.10 o                         
  -3   9  26         33.23         67.66        27.48 o                         
  -2   9  26         84.34         78.91        24.15 o                         
  -1   9  26         24.10         10.98        22.21 o                         
   0   9  26        113.28        104.14        21.71 o                         
   1   9  26         23.97          1.30        17.53 o                         
   2   9  26         80.05         89.41        25.48 o                         
   3   9  26         33.03         44.43        23.87 o                         
   4   9  26          5.08         49.00        24.96 o                         
  -2  10  26         14.06         -2.19        21.92 o                         
  -1  10  26         17.25         29.20        22.93 o                         
   0  10  26          5.02         -0.61        23.64 o                         
   1  10  26         16.70         40.31        25.99 o                         
   2  10  26         14.40          6.53        23.48 o                         
   0   1  27         29.21         25.06        21.78 o                         
   1   1  27          0.90         61.47        24.51 o                         
  -1   2  27         46.42         46.00        26.42 o                         
   0   2  27          0.10         44.04        22.05 o                         
   1   2  27         44.54         72.86        23.83 o                         
   2   2  27          3.55         14.04        24.80 o                         
  -2   3  27        101.68         32.06        25.91 o                         
  -1   3  27         47.38         48.33        35.05 o                         
   0   3  27        136.06        106.54        28.64 o                         
   1   3  27         53.31        112.47        25.06 o                         
   2   3  27         96.31         54.97        21.29 o                         
   3   3  27         68.57         85.69        28.02 o                         
  -3   4  27        169.04        160.81        32.13 o                         
  -2   4  27        209.84        185.91        32.34 o                         
  -1   4  27        113.57        147.38        31.38 o                         
   0   4  27        179.34        196.64        28.38 o                         
   1   4  27        106.68         84.22        24.08 o                         
   2   4  27        215.23        195.02        29.61 o                         
   3   4  27        157.37        133.53        26.51 o                         
   4   4  27        189.03        131.19        33.57 o                         
  -4   5  27        374.98        345.58        38.78 o                         
  -3   5  27        156.61        186.92        30.37 o                         
  -2   5  27        261.50        335.16        35.21 o                         
  -1   5  27        311.69        307.67        34.27 o                         
   0   5  27        267.49        354.62        34.17 o                         
   1   5  27        329.84        324.30        31.32 o                         
   2   5  27        262.45        244.02        28.02 o                         
   3   5  27        158.55        174.72        29.49 o                         
   4   5  27        367.58        404.88        41.94 o                         
   5   5  27        288.50        255.78        43.78 o                         
  -5   6  27        203.36        243.29        42.91 o                         
  -4   6  27        147.16        184.15        32.99 o                         
  -3   6  27        253.17        201.66        30.89 o                         
  -2   6  27         99.63         90.55        26.18 o                         
  -1   6  27        256.94        293.27        35.07 o                         
   0   6  27        280.65        306.34        30.63 o                         
   1   6  27        260.82        279.52        30.26 o                         
   2   6  27        109.27        117.76        24.56 o                         
   3   6  27        247.06        220.62        28.41 o                         
   4   6  27        145.95        128.17        25.22 o                         
   5   6  27        213.92        204.03        35.16 o                         
   6   6  27        212.76        238.47        30.19 o                         
  -6   7  27         58.07         55.81        41.37 o                         
  -5   7  27         88.15        104.21        29.00 o                         
  -4   7  27        197.21        149.01        32.13 o                         
  -3   7  27         45.55         46.37        23.65 o                         
  -2   7  27         92.73         66.40        25.23 o                         
  -1   7  27        196.86        144.40        28.76 o                         
   0   7  27        100.20        103.26        24.21 o                         
   1   7  27        200.37        179.20        28.72 o                         
   2   7  27         89.72         72.70        23.79 o                         
   3   7  27         44.59         56.42        21.57 o                         
   4   7  27        196.45        200.08        29.91 o                         
   5   7  27         87.82         40.99        31.09 o                         
   6   7  27         61.78         55.87        32.22 o                         
  -5   8  27        132.73        142.65        30.81 o                         
  -4   8  27         82.51         76.38        27.54 o                         
  -3   8  27        206.55        182.28        31.25 o                         
  -2   8  27         68.28         67.26        24.72 o                         
  -1   8  27        122.45        102.43        26.92 o                         
   0   8  27        155.43        127.43        26.17 o                         
   1   8  27        122.64         87.07        24.26 o                         
   2   8  27         67.32         21.72        20.64 o                         
   3   8  27        196.06        192.74        30.11 o                         
   4   8  27         82.88         46.01        25.01 o                         
   5   8  27        130.74        147.46        30.65 o                         
  -3   9  27         82.97         34.90        26.26 o                         
  -2   9  27        105.70        117.75        27.81 o                         
  -1   9  27         81.03         30.63        26.98 o                         
   0   9  27        205.30        214.30        28.81 o                         
   1   9  27         79.16         89.78        21.90 o                         
   2   9  27        104.27         68.93        28.38 o                         
   3   9  27         78.42         64.14        25.61 o                         
   0   0  28       2870.53       2554.99       186.80 o                         
   0   1  28         10.96         35.61        32.80 o                         
   1   1  28        989.82       1075.74        60.01 o                         
  -1   2  28         39.04         53.16        29.86 o                         
   0   2  28       1002.98       1117.95       103.80 o                         
   1   2  28         40.07          4.50        21.96 o                         
   2   2  28        808.10        816.58        54.08 o                         
  -2   3  28         41.38         29.08        29.47 o                         
  -1   3  28        994.52       1149.60        69.27 o                         
   0   3  28        170.25        147.36        36.00 o                         
   1   3  28        995.44       1075.72        52.61 o                         
   2   3  28         44.28          9.91        24.73 o                         
   3   3  28        359.14        335.87        39.91 o                         
  -3   4  28         32.42         39.23        28.39 o                         
  -2   4  28        475.14        460.13        49.56 o                         
  -1   4  28         11.90         16.11        25.14 o                         
   0   4  28        515.72        585.47        52.87 o                         
   1   4  28         12.22         32.26        24.30 o                         
   2   4  28        472.54        480.62        39.39 o                         
   3   4  28         33.84         38.08        27.21 o                         
   4   4  28        172.85        305.29        44.20 o                         
  -4   5  28         38.44         45.05        27.10 o                         
  -3   5  28        362.86        467.45        49.79 o                         
  -2   5  28         40.22          9.76        23.58 o                         
  -1   5  28        427.31        437.00        39.75 o                         
   0   5  28         86.16         72.77        25.69 o                         
   1   5  28        417.76        461.61        49.50 o                         
   2   5  28         39.51         59.59        26.45 o                         
   3   5  28        345.97        315.27        40.47 o                         
   4   5  28         37.94         42.89        31.93 o                         
   5   5  28        189.94        284.70        38.97 o                         
  -5   6  28         56.85         80.56        28.67 o                         
  -4   6  28        152.61        123.95        31.64 o                         
  -3   6  28          5.31        -12.66        22.51 o                         
  -2   6  28        289.27        295.42        35.53 o                         
  -1   6  28         24.96         13.35        23.64 o                         
   0   6  28        419.26        428.30        36.17 o                         
   1   6  28         23.11         33.67        21.76 o                         
   2   6  28        282.89        303.79        31.56 o                         
   3   6  28          7.88        -18.54        24.15 o                         
   4   6  28        153.47        170.98        28.99 o                         
   5   6  28         53.16         46.54        26.27 o                         
   6   6  28        200.23        216.21        38.02 o                         
  -5   7  28        101.28        120.55        31.89 o                         
  -4   7  28         68.09         77.12        28.58 o                         
  -3   7  28        159.29        160.16        29.86 o                         
  -2   7  28         16.65         19.59        24.50 o                         
  -1   7  28        218.79        251.99        33.49 o                         
   0   7  28          1.16        -11.11        20.67 o                         
   1   7  28        219.11        229.42        40.16 o                         
   2   7  28         19.82         44.20        23.42 o                         
   3   7  28        175.28        169.77        30.89 o                         
   4   7  28         62.25         41.55        21.88 o                         
   5   7  28        103.25         59.23        46.76 o                         
  -4   8  28         32.05         21.49        26.96 o                         
  -3   8  28         45.89         53.24        29.15 o                         
  -2   8  28        141.15        145.61        29.62 o                         
  -1   8  28          2.46        -11.56        22.84 o                         
   0   8  28        218.84        252.01        30.84 o                         
   1   8  28          3.06         17.14        21.69 o                         
   2   8  28        141.52        116.13        26.06 o                         
   3   8  28         44.03         48.36        19.46 o                         
   4   8  28         32.58         69.04        27.13 o                         
  -1   9  28         80.49         56.09        25.97 o                         
   0   9  28          7.28         24.47        23.23 o                         
   1   9  28         76.25         60.72        24.88 o                         
   0   1  29          0.42         -0.23        30.19 o                         
   1   1  29         84.01         95.35        40.54 o                         
  -1   2  29         15.79         57.98        31.27 o                         
   0   2  29         41.32         47.43        28.89 o                         
   1   2  29         19.47         26.86        29.49 o                         
   2   2  29         66.56        100.94        31.58 o                         
  -2   3  29          2.79        -35.46        23.64 o                         
  -1   3  29         28.34         64.41        30.50 o                         
   0   3  29         28.75         65.73        32.05 o                         
   1   3  29         27.03         44.08        24.14 o                         
   2   3  29          4.45         22.20        27.77 o                         
   3   3  29        121.00         24.72        27.50 o                         
  -3   4  29        216.45        246.17        39.93 o                         
  -2   4  29         71.02         64.45        28.44 o                         
  -1   4  29         79.11         76.82        29.14 o                         
   0   4  29         15.33         50.86        31.84 o                         
   1   4  29         80.12         90.14        28.13 o                         
   2   4  29         65.48         56.11        25.45 o                         
   3   4  29        211.33        229.31        40.67 o                         
   4   4  29        612.06        760.97        59.31 o                         
  -4   5  29        242.70        334.99        41.14 o                         
  -3   5  29        348.36        373.59        39.81 o                         
  -2   5  29        142.49        182.49        32.52 o                         
  -1   5  29         98.74         71.36        26.82 o                         
   0   5  29        122.51        126.48        28.98 o                         
   1   5  29         95.41         53.46        23.63 o                         
   2   5  29        148.20        129.54        26.48 o                         
   3   5  29        344.31        321.03        35.82 o                         
   4   5  29        246.04        292.31        39.97 o                         
   5   5  29        137.02        107.37        31.51 o                         
  -5   6  29         59.37         63.96        29.66 o                         
  -4   6  29         84.49         74.59        30.02 o                         
  -3   6  29         84.49         51.85        26.35 o                         
  -2   6  29        110.21         74.03        26.99 o                         
  -1   6  29        141.56        151.57        31.47 o                         
   0   6  29        261.94        225.84        33.65 o                         
   1   6  29        152.15        168.29        27.71 o                         
   2   6  29        104.40         59.40        24.81 o                         
   3   6  29         84.68         69.64        26.07 o                         
   4   6  29         87.98        153.13        32.67 o                         
   5   6  29         63.77        104.91        34.95 o                         
   6   6  29         40.76         39.70        26.20 o                         
  -5   7  29         43.06         91.74        31.14 o                         
  -4   7  29         48.03         72.47        29.98 o                         
  -3   7  29         91.07         53.95        31.43 o                         
  -2   7  29         79.28         60.21        26.29 o                         
  -1   7  29         90.53         49.43        26.87 o                         
   0   7  29        103.89         89.98        27.85 o                         
   1   7  29         91.91        129.03        26.66 o                         
   2   7  29         76.77        134.75        28.65 o                         
   3   7  29         89.32         89.58        27.21 o                         
   4   7  29         47.19         49.68        24.26 o                         
   5   7  29         39.17         57.55        26.27 o                         
  -3   8  29         67.13         67.69        31.14 o                         
  -2   8  29        150.07        136.75        30.79 o                         
  -1   8  29         63.72         50.31        26.94 o                         
   0   8  29        199.43        190.45        32.48 o                         
   1   8  29         64.27         33.98        23.84 o                         
   2   8  29        154.56        102.44        27.24 o                         
   3   8  29         64.50         67.98        22.53 o                         
   0   1  30        416.00        382.39        55.62 o                         
   1   1  30         29.94         27.46        36.63 o                         
  -1   2  30        658.80        622.23        87.49 o                         
   0   2  30          3.86        -17.73        38.71 o                         
   1   2  30        653.64        707.83        68.83 o                         
   2   2  30          2.07          4.07        28.15 o                         
  -2   3  30        546.85        641.22       107.46 o                         
  -1   3  30          1.10          2.22        31.15 o                         
   0   3  30        998.77       1098.31        72.21 o                         
   1   3  30          1.32        -10.41        35.92 o                         
   2   3  30        539.23        710.47        54.99 o                         
   3   3  30         35.48         46.45        27.71 o                         
  -3   4  30        210.54        226.26        38.06 o                         
  -2   4  30         10.57         42.06        29.20 o                         
  -1   4  30        491.53        451.20        46.02 o                         
   0   4  30          9.03         52.40        32.84 o                         
   1   4  30        488.29        509.54        46.08 o                         
   2   4  30         10.07          6.34        28.38 o                         
   3   4  30        211.73        206.71        40.42 o                         
   4   4  30         32.22         12.89        31.32 o                         
  -4   5  30        202.24        205.08        37.13 o                         
  -3   5  30          9.98         12.95        25.89 o                         
  -2   5  30        235.40        316.52        38.01 o                         
  -1   5  30          1.84          3.20        25.12 o                         
   0   5  30        416.83        420.32        41.73 o                         
   1   5  30          1.63          7.57        24.39 o                         
   2   5  30        227.71        289.06        35.75 o                         
   3   5  30          8.58        -13.17        27.04 o                         
   4   5  30        203.29        177.92        35.50 o                         
   5   5  30         24.86         37.28        29.18 o                         
  -5   6  30        167.20        107.61        32.70 o                         
  -4   6  30         25.79         14.67        27.06 o                         
  -3   6  30         97.48        132.71        30.89 o                         
  -2   6  30         19.85         10.63        25.43 o                         
  -1   6  30        223.67        282.65        37.44 o                         
   0   6  30          0.55         -1.97        24.87 o                         
   1   6  30        218.67        250.38        35.69 o                         
   2   6  30         18.77         18.98        28.38 o                         
   3   6  30         97.37         59.15        29.86 o                         
   4   6  30         24.28         27.72        34.63 o                         
   5   6  30        169.17        139.71        33.78 o                         
  -3   7  30         33.70         47.59        26.77 o                         
  -2   7  30         80.56        110.43        29.79 o                         
  -1   7  30         13.82         25.80        26.39 o                         
   0   7  30        130.82        138.09        31.44 o                         
   1   7  30         14.68         43.39        24.99 o                         
   2   7  30         82.45         92.47        38.52 o                         
   3   7  30         34.33         44.41        26.35 o                         
   0   1  31          3.03        -16.45        36.09 o                         
   1   1  31          1.92         31.33        38.66 o                         
  -1   2  31          3.89         18.80        42.58 o                         
   0   2  31          2.28         16.14        46.13 o                         
   1   2  31          5.43         14.50        35.83 o                         
   2   2  31         74.17         55.63        35.31 o                         
  -2   3  31         73.32         31.84        33.28 o                         
  -1   3  31         30.24          1.08        35.80 o                         
   0   3  31         62.56         88.94        40.20 o                         
   1   3  31         30.54         -6.72        36.84 o                         
   2   3  31         73.43         64.49        35.66 o                         
   3   3  31         63.70        111.18        38.29 o                         
  -3   4  31        264.20        230.69        39.90 o                         
  -2   4  31         47.55         57.19        31.05 o                         
  -1   4  31         70.37         91.67        34.98 o                         
   0   4  31         11.02          6.66        31.36 o                         
   1   4  31         78.26        133.28        39.26 o                         
   2   4  31         46.53         70.28        42.70 o                         
   3   4  31        258.64        182.94        41.59 o                         
   4   4  31         96.27         95.90        36.37 o                         
  -4   5  31        170.80        150.26        34.94 o                         
  -3   5  31         73.16        138.05        31.76 o                         
  -2   5  31         81.67         82.62        40.04 o                         
  -1   5  31         60.06         53.39        28.14 o                         
   0   5  31         31.16         42.62        27.37 o                         
   1   5  31         64.09        116.06        55.29 o                         
   2   5  31         77.64         57.44        35.21 o                         
   3   5  31         73.16         55.46        31.85 o                         
   4   5  31        169.75        120.98        33.78 o                         
   5   5  31         38.71         36.47        31.28 o                         
  -3   6  31         55.91         82.32        30.00 o                         
  -2   6  31         63.66         60.06        27.80 o                         
  -1   6  31         89.45         79.04        30.25 o                         
   0   6  31         97.89        114.76        31.51 o                         
   1   6  31         88.98        120.05        31.47 o                         
   2   6  31         60.65         49.34        29.06 o                         
   3   6  31         50.12         75.18        32.23 o                         
  -1   7  31         81.79         57.84        29.45 o                         
   0   7  31         93.64         85.04        31.15 o                         
   1   7  31         82.59         94.44        41.99 o                         
   0   0  32        600.33        687.15       124.53 o                         
   0   1  32          0.01        -18.34        37.40 o                         
   1   1  32        405.95        404.39        60.25 o                         
  -1   2  32          7.88         -3.68        45.69 o                         
   0   2  32        463.96        495.16       153.62 o                         
   1   2  32          7.74         39.48        41.21 o                         
   2   2  32        329.12        283.97        65.60 o                         
  -2   3  32         14.23         13.21        32.82 o                         
  -1   3  32        465.72        406.81        73.22 o                         
   0   3  32         69.73         51.56        51.30 o                         
   1   3  32        480.74        527.77        65.35 o                         
   2   3  32         13.83         45.76        41.18 o                         
   3   3  32        152.80        199.93        43.92 o                         
  -3   4  32          5.84         21.53        31.14 o                         
  -2   4  32        241.69        235.35        45.59 o                         
  -1   4  32         40.79         27.47        34.28 o                         
   0   4  32        408.01        486.40        56.87 o                         
   1   4  32         39.94         61.73        50.24 o                         
   2   4  32        245.19        198.06        40.55 o                         
   3   4  32          6.54         28.76        35.44 o                         
   4   4  32        117.12         99.18        37.58 o                         
  -3   5  32        161.42        110.66        31.92 o                         
  -2   5  32         20.60         43.36        28.04 o                         
  -1   5  32        200.58        146.03        34.60 o                         
   0   5  32          0.18         -2.35        28.99 o                         
   1   5  32        192.69        199.38        40.58 o                         
   2   5  32         21.32         25.69        33.83 o                         
   3   5  32        160.63        170.10        42.29 o                         
  -1   6  32          9.56          8.89        27.53 o                         
   0   6  32         56.57         65.28        30.09 o                         
   1   6  32         10.35         32.50        27.91 o                         
   0   1  33         22.08         17.18        42.06 o                         
   1   1  33          3.13         -7.54        43.31 o                         
  -1   2  33         48.21         80.66        53.44 o                         
   0   2  33          1.92         65.58        52.14 o                         
   1   2  33         50.69         26.58        40.01 o                         
   2   2  33          0.95         10.90        48.49 o                         
  -2   3  33         10.98        -26.21        57.18 o                         
  -1   3  33         26.25         10.53        48.15 o                         
   0   3  33         74.32        109.10        56.71 o                         
   1   3  33         28.08         25.77        49.14 o                         
   2   3  33         11.34         33.32        42.22 o                         
   3   3  33        134.29        153.14        42.27 o                         
  -3   4  33         33.78          0.16        47.48 o                         
  -2   4  33        121.96        144.60        41.94 o                         
  -1   4  33         27.65         25.22        36.86 o                         
   0   4  33         40.62         97.01        51.44 o                         
   1   4  33         28.30        100.02        55.59 o                         
   2   4  33        119.52        103.68        62.19 o                         
   3   4  33         30.49         23.18        35.20 o                         
  -1   5  33         53.56         25.20        31.38 o                         
   0   5  33         43.05         90.08        35.01 o                         
   1   5  33         50.21         36.87        39.60 o                         
   0   1  34        475.30        536.13        94.74 o                         
   1   1  34          2.70          2.54        40.61 o                         
  -1   2  34        301.67        317.10       111.32 o                         
   0   2  34         21.61        -19.91        45.43 o                         
   1   2  34        299.85        283.48        58.61 o                         
   2   2  34          6.75         26.48        50.21 o                         
  -2   3  34        166.78        137.13        58.80 o                         
  -1   3  34         18.26        -57.37        47.05 o                         
   0   3  34        199.41        148.75        57.69 o                         
   1   3  34         17.64         60.83        55.33 o                         
   2   3  34        162.15        124.86        60.59 o                         
                                                                                
